# Supplementary material for: A novel real-time PCR assay for quantitative detection of Campylobacter fetus based on ribosomal sequences
Source: BMC Vet Res. 2016 Dec 15;12:286. doi: 10.1186/s12917-016-0913-3 (PMC5159996; doi:10.1186/s12917-016-0913-3)
Supplement: Additional file 1: — Alignment of 16S rRNA gene sequences from Campylobacter species obtained from the SILVA database, in FASTA format. (TXT 4882 kb) [file 12917_2016_913_MOESM1_ESM.txt]

>AAFJ01000001.264015.265523 ;Campylobacter upsaliensis RM3195
.......... .......... .......... .......... .......... .......... .......UAU GGAGAGUUUG
A-U-CC-U-G G-CU-C-AG- A-G-UG-AAC -G-C--UG-G C-GG-C-GU- GCCUAAUACA U-GCA-AGU- C--GAA-CG-
A-------UG ----AAG--- ----CUUC-U -A-G---CUU -GC-U--AGA A-G------- ---UG-AAUU -AGU-GGC-G
CAC-GGGU-G A-GUA-AG-G -U-AUAGUUA A-U-CU-GC- C-CUA--CA- C--U-G-GGG G-ACAACACU U-AGAAA-UG
A-GU-GCUAA UACCC--C-A U-A---CU-C C-UAC-C-UA ACA-UA-A-G UUA-GG--UA GGGAAA---G U---------
---------- ---------- ---------- ---------- ---------- ---------- ---------- ----------
---------- ---------- ---------- ---------- ---------- U-UU------ ---------- ----------
---------- ---------- ---------- ---------- ---------- ---------- ---------- ----------
---------- ---------- ---------- -U---C-G-G U-G-UAGGAU GAG-ACUAUA UA-G-U-AUC AGCUAGU-UG
GU-AA-G-GU AAAGGCUU-A CCAAGGCU-A UGACGC-UU- AACUGGUCUG AGAGG-AUGA U-CAGUCACA CU-GGAACUG
AGACACGGUC CAGACUCCUA CGGGAGGCAG CAGUAGGGAA -UAUU-GCGC AAUGGGG-GA AA-CCCUG-A CGCAGCAACG
CCGCGUGGAG GAUGAC-ACU UUU-CGGA-G -CGUAAACUC CUUUU-CUUA GGG-AAGA-A -UU--C---- ----------
---------- --U-GACGGU ACCUAAG-GA AUAAGCACCG GCUAACUCCG UGC-CAG-C- AGC-CGC-GG UAAUACGGAG
-GGUGCAAGC -GUU-ACUCG G-AAUCAC-U GG-GCGUA-- AA-GGGC-GC -GUAGG-CGG AUUAUCAA-G U-CUCUU-GU
GAAA-UCUAA UGG-CUUAAC C-A-UUAAAC UGCUU-GGGA AACUGAUAGU -C-UAGAGUG AGG-GAGAGG CAGAUGG-AA
UU-GGUG-GU --GUA-GGG- GUAAAA-UCC -GUAG-AUA- UCAC-C-AAG -AAU-ACC-C AUU-GCGAA- G-GC-G-AUC
UG-CUGG-AA -C-UCA-AC- UGA-CGCU-A AGGC-G-CGA -AA-G-C-GU GGGG-AGC-A AA--CAGGAU UA-G-AUACC
CUGGUAGU-C -CACGCCC-U AAA-C-GAUG U-A-UG-CUA G-UU-GUUGG -GGUG-CUAG U-C-AUCU-C AGUAA-UGCA
GCUA-ACGCA UU-AAGCAUA -CCGCC-UGG GG-AGUACGG UCGCAAGAUU AAA-ACUCAA A-GGAA-UAG ACGGGG-ACC
C-GCAC-AA- GCGGUGG-AG CAUGUGGUUU AA-UU-CGAA GA-UACGCGA AGAACCUUAC CUA-GG-CUU GA-UAU-C-C
AACAAAUCCA UUAGAGAUA- GUGGAGUGCU --AG--C--U U-G--C--U- -AGAA-UGUU GAGACAGGUG CUGCACGGCU
GUCGUCAGCU CGUGUCGUGA GAUGUUGGGU U-AAGUCCCG -C-AA-CGA- GCGC-A-ACC CUCG-UCCU- UAGUUGCU-A
ACAG--UUCG -GCUGAG--C -ACUCU-AAG GAGACUGCCU U-CG-UAA-G GA-GGAGG-A -AG-GUGGGG ACG-ACGUC-
AA-GUCAUCA UGGCCCUUAC GCCUAGG-GC GA-CAC--AC GUGCUAC-AA -UGGC-AU-A UA-C-AAUGA -GA-CGC-AA
-UACCGCGAG GUGGAG-C-A AA-UCU-AU- AAAA-UAUGU -CC-CAG-UU CGGA--UUGU UC-UC-UGC- AA-CUCG-A-
GAGCA-UGAA -G-CC-GGAA -UCGC-UA-- G-UA-AU-CG -C-A-AA-UC -A-G-CCA-U -GUUGCGGUG -AAU-ACGUU
-CCCGGG--U -C-U-UGU-A C-UCAC-C-G -CCC-GU-CA CACCAUGGG- AGUUG-AUUU C-ACU--CGA A---GU-GGA
AAU-ACUAA- --------A- UG------AG -UUAU-CCC- CC--A-CA-G UGGAAUCAGC G--ACU-G-G ----GG-UG-
---------- ---------- ---AA-GUCG UAACAAGGUA A-CCGUAGGA GAACC-UGCG GUUGGAUCAC CUCCU.....
.......... .......... .
>AANJ01000001.130581.132093 ;Campylobacter jejuni subsp. jejuni CF93-6
.......... .......... .......... .......... .......... .......... ...UUUUUAU GGAGAGUUUG
A-U-CC-U-G G-CU-C-AG- A-G-UG-AAC -G-C--UG-G C-GG-C-GU- GCCUAAUACA U-GCA-AGU- C--GAA-CG-
A-------UG ----AAG--- ----CUUU-U -A-G---CUU -GC-U--AGA A-G------- ---UG-GAUU -AGU-GGC-G
CAC-GGGU-G A-GUA-AG-G -U-AUAGUUA A-U-CU-GC- C-CUA--CA- C--A-A-GAG G-ACAACAGU U-GGAAA-CG
A-CU-GCUAA UACUC--U-A U-A---CU-C C-UGC-U-UA ACA-CA-A-G UUG-AG--UA GGGAAA---G U---------
---------- ---------- ---------- ---------- ---------- ---------- ---------- ----------
---------- ---------- ---------- ---------- ---------- U-UU------ ---------- ----------
---------- ---------- ---------- ---------- ---------- ---------- ---------- ----------
---------- ---------- ---------- -U---C-G-G U-G-UAGGAU GAG-ACUAUA UA-G-U-AUC AGCUAGU-UG
GU-AA-G-GU AAUGGCUU-A CCAAGGCU-A UGACGC-UU- AACUGGUCUG AGAGG-AUGA U-CAGUCACA CU-GGAACUG
AGACACGGUC CAGACUCCUA CGGGAGGCAG CAGUAGGGAA -UAUU-GCGC AAUGGGG-GA AA-CCCUG-A CGCAGCAACG
CCGCGUGGAG GAUGAC-ACU UUU-CGGA-G -CGUAAACUC CUUUU-CUUA GGG-AAGA-A -UU--C---- ----------
---------- --U-GACGGU ACCUAAG-GA AUAAGCACCG GCUAACUCCG UGC-CAG-C- AGC-CGC-GG UAAUACGGAG
-GGUGCAAGC -GUU-ACUCG G-AAUCAC-U GG-GCGUA-- AA-GGGC-GC -GUAGG-CGG AUUAUCAA-G U-CUCUU-GU
GAAA-UCUAA UGG-CUUAAC C-A-UUAAAC UGCUU-GGGA AACUGAUAGU -C-UAGAGUG AGG-GAGAGG CAGAUGG-AA
UU-GGUG-GU --GUA-GGG- GUAAAA-UCC -GUAG-AUA- UCAC-C-AAG -AAU-ACC-C AUU-GCGAA- G-GC-G-AUC
UG-CUGG-AA -C-UCA-AC- UGA-CGCU-A AGGC-G-CGA -AA-G-C-GU GGGG-AGC-A AA--CAGGAU UA-G-AUACC
CUGGUAGU-C -CACGCCC-U AAA-C-GAUG U-A-CA-CUA G-UU-GUUGG -GGUG-CUAG U-C-AUCU-C AGUAA-UGCA
GCUA-ACGCA UU-AAGUGUA -CCGCC-UGG GG-AGUACGG UCGCAAGAUU AAA-ACUCAA A-GGAA-UAG ACGGGG-ACC
C-GCAC-AA- GCGGUGG-AG CAUGUGGUUU AA-UU-CGAA GA-UACGCGA AGAACCUUAC CUG-GG-CUU GA-UAU-C-C
UAAGAACCUU UUAGAGAUA- AGAGGGUGCU --AG--C--U U-G--C--U- -AGAA-CUUA GAGACAGGUG CUGCACGGCU
GUCGUCAGCU CGUGUCGUGA GAUGUUGGGU U-AAGUCCCG -C-AA-CGA- GCGC-A-ACC CACG-UAUU- UAGUUGCU-A
ACGG--UUCG -GCCGAG--C -ACUCU-AAA UAGACUGCCU U-CG-UAA-G GA-GGAGG-A -AG-GUGUGG ACG-ACGUC-
AA-GUCAUCA UGGCCCUUAU GCCCAGG-GC GA-CAC--AC GUGCUAC-AA -UGGC-AU-A UA-C-AAUGA -GA-CGC-AA
-UACCGCGAG GUGGAG-C-A AA-UCU-AU- AAAA-UAUGU -CC-CAG-UU CGGA--UUGU UC-UC-UGC- AA-CUCG-A-
GAGCA-UGAA -G-CC-GGAA -UCGC-UA-- G-UA-AU-CG -U-A-GA-UC -A-G-CCA-U -GCUACGGUG -AAU-ACGUU
-CCCGGG--U -C-U-UGU-A C-UCAC-C-G -CCC-GU-CA CACCAUGGG- AGUUG-AUUU C-ACU--CGA A---GC-CGG
AAU-ACUAA- --------A- CU------AG -UUAC-CGU- CC--A-CA-G UGGAAUCAGC G--ACU-G-G ----GG-UG-
---------- ---------- ---AA-GUCG UAACAAGGUA A-CCGUAGGA GAACC-UGCG GUUGGAUCAC CUCCU.....
.......... .......... .
>AANQ01000008.4307.5799 ;Campylobacter jejuni subsp. jejuni HB93-13
.......... .......... .......... .......... .......... .......... .......... ..AGAGUUUG
A-U-CC-U-G G-CU-C-AG- A-G-UG-AAC -G-C--UG-G C-GG-C-GU- GCCUAAUACA U-GCA-AGU- C--GAA-CG-
A-------UG ----AAG--- ----CUUU-U -A-G---CUU -GC-U--AGA A-G------- ---UG-GAUU -AGU-GGC-G
CAC-GGGU-G A-GUA-AG-G -U-AUAGUUA A-U-CU-GC- C-CUA--CA- C--A-A-GAG G-ACAACAGU U-GGAAA-CG
A-CU-GCUAA UACUC--U-A U-A---CU-C C-UGC-U-UA ACA-CA-A-G UUG-AG--UA GGGAAA---G U---------
---------- ---------- ---------- ---------- ---------- ---------- ---------- ----------
---------- ---------- ---------- ---------- ---------- U-UU------ ---------- ----------
---------- ---------- ---------- ---------- ---------- ---------- ---------- ----------
---------- ---------- ---------- -U---C-G-G U-G-UAGGAU GAG-ACUAUA UA-G-U-AUC AGCUAGU-UG
GU-AA-G-GU AAUGGCUU-A CCAAGGCU-A UGACGC-UU- AACUGGUCUG AGAGG-AUGA U-CAGUCACA CU-GGAACUG
AGACACGGUC CAGACUCCUA CGGGAGGCAG CAGUAGGGAA -UAUU-GCGC AAUGGGG-GA AA-CCCUG-A CGCAGCAACG
CCGCGUGGAG GAUGAC-ACU UUU-CGGA-G -CGUAAACUC CUUUU-CUUA GGG-AAGA-A -UU--C---- ----------
---------- --U-GACGGU ACCUAAG-GA AUAAGCACCG GCUAACUCCG UGC-CAG-C- AGC-CGC-GG UAAUACGGAG
-GGUGCAAGC -GUU-ACUCG G-AAUCAC-U GG-GCGUA-- AA-GGGC-GC -GUAGG-CGG AUUAUCAA-G U-CUCUU-GU
GAAA-UCUAA UGG-CUUAAC C-A-UUAAAC UGCUU-GGGA AACUGAUAGU -C-UAGAGUG AGG-GAGAGG CAGAUGG-AA
UU-GGUG-GU --GUA-GGG- GUAAAA-UCC -GUAG-AUA- UCAC-C-AAG -AAU-ACC-C AUU-GCGAA- G-GC-G-AUC
UG-CUGG-AA -C-UCA-AC- UGA-CGCU-A AGGC-G-CGA -AA-G-C-GU GGGG-AGC-A AA--CAGGAU UA-G-AUACC
CUGGUAGU-C -CACGCCC-U AAA-C-GAUG U-A-CA-CUA G-UU-GUUGG -GAUG-CUAG U-C-AUCU-C AGUAA-UGCA
GCUA-ACGCA UU-AAGUGUA -CCGCC-UGG GG-AGUACGG UCGCAAGAUU AAA-ACUCAA A-GGAA-UAG ACGGGG-ACC
C-GCAC-AA- GCGGUGG-AG CAUGUGGUUU AA-UU-CGAA GA-UACGCGA AGAACCUUAC CUG-GG-CUU GA-UAU-C-C
UAAGAACCUU AUAGAGAUA- UGAGGGUGCU --AG--C--U U-G--C--U- -AGAA-CUUA GAGACAGGUG CUGCACGGCU
GUCGUCAGCU CGUGUCGUGA GAUGUUGGGU U-AAGUCCCG -C-AA-CGA- GCGC-A-ACC CACG-UAUU- UAGUUGCU-A
ACGG--UUCG -GCCGAG--C -ACUCU-AAA UAGACUGCCU U-CG-UAA-G GA-GGAGG-A -AG-GUGUGG ACG-ACGUC-
AA-GUCAUCA UGGCCCUUAU GCCCAGG-GC GA-CAC--AC GUGCUAC-AA -UGGC-AU-A UA-C-AAUGA -GA-CGC-AA
-UACCGCGAG GUGGAG-C-A AA-UCU-AU- AAAA-UAUGU -CC-CAG-UU CGGA--UUGU UC-UC-UGC- AA-CUCG-A-
GAGCA-UGAA -G-CC-GGAA -UCGC-UA-- G-UA-AU-CG -U-A-GA-UC -A-G-CCA-U -GCUACGGUG -AAU-ACGUU
-CCCGGG--U -C-U-UGU-A C-UCAC-C-G -CCC-GU-CA CACCAUGGG- AGUUG-AUUU C-ACU--CGA A---GC-CGG
AAU-ACUAA- --------A- CU------AG -UUAC-CGU- CC--A-CA-G UGGAAUCAGC G--ACU-G-G ----GG-UG-
---------- ---------- ---AA-GUCG UAACAAGGUA A-CCGUAGGA GAACC-UGCG GUUG...... ..........
.......... .......... .
>AB076675.1.1467 ;Campylobacter lanienae
.......... .......... .......... .......... .......... .......... .......... .AAGAGUUUG
A-U-CC-U-G G-CU-C-AG- A-G-UG-AAC -G-C--UG-G C-GG-C-GU- GCCUAAUACA U-GCA-AGU- C--GAA-CG-
G-------AC ----AAG--- -U--AA---G -A-G---CUU -GC-U--C-- U-UA------ ---UG-AGUU -AGU-GGC-G
CAC-GGGU-G A-GUA-AU-G -U-AUAGUUA A-U-CU-GC- C-CUA--UG- C--U-G-GAG G-ACAACAGU U-AGAAA-UG
A-CU-GCUAA UACUC--C-A U-A---CU-C C-UUC-U-UA ACA-CA-A-G UUA-AG--UU GGGAAA---G U---------
---------- ---------- ---------- ---------- ---------- ---------- ---------- ----------
---------- ---------- ---------- ---------- ---------- U-UU--U--- ---------- ----------
---------- ---------- ---------- ---------- ---------- ---------- ---------- ----------
---------- ---------- ---------- -U---C-G-G C-A-UAGGAU GAG-ACUAUA UU-G-U-AUC AGCUAGU-UG
GU-GA-G-GU AAUGGCUC-A CCAAGGCU-A UGACGC-AU- AACUGGUCUG AGAGG-AUGA U-CAGUCACA CU-GGAACUG
AGACACGGUC CAGACUCCUA CGGGAGGCAG CAGUAGGGAA -UAUU-GCUC AAUGGGG-GA AA-CCCUG-A AGCAGCAACG
CCGCGUGGAG GAUGAC-ACU UUU-CGGA-G -CGUAAACUC CUUUU-CUUA GGG-AAGA-A -AU--U---- ----------
---------- --U-GACGGU ACCUAAG-GA AUAAGCACCG GCUAACUCCG UGC-CAG-C- AGC-CGC-GG UAAUACGGAG
-GGUGCAAGC -GUU-ACUCG G-AAUCAC-U GG-GCGUA-- AA-GGAC-GC -GUAGG-CGG AUUAUCAA-G U-CUUUU-GU
GAAA-UCUAA UGG-CUCAAC C-A-UUAAAC UGCUU-GAGA AACUGAUAAU -C-UAGAGUG AGG-GAGAGG CAGAUGG-AA
UU-GGUG-GU --GUA-GGG- GUAAAA-UCC -GUAG-AGA- UCAC-C-AGG -AAU-ACC-C AUU-GCGAA- G-GC-G-AUC
UG-CUAG-AA -C-UCA-AC- UGA-CGCU-A AUGC-G-UGA -AA-G-C-GU GGGG-AGC-A AA--CAGGAU UA-G-AUACC
CUGGUAGU-C -CACGCCC-U AAA-C-GAUG U-A-UA-CUA G-UU-GUUGC -UCUG-CUAG U-C-AGGG-C AGUAA-UGCA
CCUA-ACGGA UU-AAGUAUA -CCGCC-UGG GG-AGUACGG UCGCAAGAUU AAA-ACUCAA A-GGAA-UAG ACGGGG-ACC
C-GCAC-AA- GCGGUGG-AG CAUGUGGUUU AA-UU-CGAA GA-UACGCGA AGAACCUUAC CUG-GG-CUU GA-UAU-C-C
UAAGAACCUU CUAGAGAUA- CGAGGGUGCU --AG--C--U U-G--C--U- -AGAA-CUUA GUGACAGGUG CUGCACGGCU
GUCGUCAGCU CGUGUCGUGA GAUGUUCGGU U-AAGUCCGG -C-AA-CGA- GCGC-A-ACC CACG-UAUU- UAGUUGCU-A
ACAG--UUUG -GCUGAG--C -ACUCU-AAA UAUACUGCCU U-CG-UAA-G GA-GGAGG-A -AG-GUGUGG ACG-ACGUC-
AA-GUCAUCA UGGCCCUUAU GCCCAGG-GC GA-CAC--AC GUGCUAC-AA -UGGC-AU-A UA-C-AAUGA -GA-CGC-AA
-UAUCGUGAG AUGGAG-C-A AA-UCU-AU- AAAA-UAUGU -CC-CAG-UU CGGA--UUGU UC-UC-UGC- AA-CUCG-A-
GAGCA-UGAA -G-CC-GGAA -UCGC-UA-- G-UA-AU-CG -U-A-GA-UC -A-G-CCA-U -GCUACGGUG -AAU-ACGUU
-CCCGGG--U -C-U-UGU-A C-UCAC-C-G -CCC-GU-CA CACCAUGGG- AGUUG-AUUU C-ACU--CGA A---GU-CGG
AAU-GCUAA- --------A- CU------AG -CUAC-CGC- CC--A-CA-G UGGAAUCAGC G--ACU-G-G ----GG-UG-
---------- ---------- ---AA-GUCG UAACAA.... .......... .......... .......... ..........
.......... .......... .
>AB181357.1.1436 ;Campylobacter lari
.......... .......... .......... .......... .......... .......... .......... ..........
.......... .......... A-G-UG-AAC -G-C--UG-G C-GG-C-GU- GCCUAAUACA U-GCA-AGU- C--GAA-CG-
A-------UG ----AAG--- ----CUUU-U -A-G---CUU -GC-U--AGA A-G------- ---UG-GAUU -AGU-GGC-G
CAC-GGGU-G A-GUA-AG-G -U-AUAGUUA A-U-CU-GC- C-CUA--CA- C--A-A-GAG G-ACAACAGU U-GGAAA-CG
A-CU-GCUAA UACUC--U-A U-A---CU-C C-UGC-U-UA ACA-CA-A-G UUG-AG--UA GGGAAA---G U---------
---------- ---------- ---------- ---------- ---------- ---------- ---------- ----------
---------- ---------- ---------- ---------- ---------- U-UU--U--- ---------- ----------
---------- ---------- ---------- ---------- ---------- ---------- ---------- ----------
---------- ---------- ---------- -U---C-G-G U-G-UAGGAU GAG-ACUAUA UA-G-U-AUC AGCUAGU-UG
GU-GA-G-GU AAUGGCUC-A CCAAGGCU-A UGACGC-UU- AACUGGUCUG AGAGG-AUGA U-CAGUCACA CU-GGAACUG
AGACACGGUC CAGACUCCUA CGGGAGGCAG CAGUAGGGAA -UAUU-GCGC AAUGGGG-GA AA-CCCUG-A CGCAGCAACG
CCGCGUGGAG GAUGAC-ACU UUU-CGGA-G -CGUAAACUC CUUUU-CUUA GGG-AAGA-A -UU--C---- ----------
---------- --U-GACGGU ACCUAAG-GA AUAAGCACCG GCUAACUCCG UGC-CAG-C- AGC-CGC-GG UAAUACGGAG
-GGUGCAAGC -GUU-ACUCG G-AAUCAC-U GG-GCGUA-- AA-GGGC-GC -GUAGG-CGG AUUAUCAA-G U-CUCUU-GU
GAAA-UCCAA CGG-CUUAAC C-G-UUGAAC UGCUU-GGGA AACUGGUAGU -C-UAGAGUG AGG-GAGAGG CAGAUGG-AA
UU-GGUG-GU --GUA-GGG- GUAAAA-UCC -GUAG-AUA- UCAC-C-AAG -AAU-ACC-C AUU-GCGAA- G-GC-G-AUC
UG-CUGG-AA -C-UUA-AC- UGA-CGCU-A AGGC-G-CGA -AA-G-C-GU GGGG-AGC-A AA--CAGGAU UA-G-AUACC
CUGGUAGU-C -CACGCCC-U AAA-C-GAUG U-A-CA-CUA G-UU-GUUGG -GGUG-CUAG U-C-AUCU-C AGUAA-UGCA
GCUA-ACGCA UU-AAGUGUA -CCGCC-UGG GG-AGUACGG UCGCAAGAUU AAA-ACUCAA A-GGAA-UAG ACGGGG-ACC
C-GCAC-AA- GCGGUGG-AG CAUGUGGUUU AA-UU-CGAA GA-UACGCGA AGAACCUUAC CUG-GG-CUU GA-UAU-C-C
UAAGAACCUU AUAGAGAUA- UGAGGGUGCU --AG--C--U U-G--C--U- -AGAA-CUUA GAGACAGGUG CUGCACGGCU
GUCGUCAGCU CGUGUCGUGA GAUGUUGGGU U-AAGUCCCG -C-AA-CGA- GCGC-A-ACC CACG-UAUU- UAGUUGCU-A
ACAG--UUAG -GCUGAG--C -ACUCU-AAA UAGACUGCCU U-CG-UAA-G GA-GGAGG-A -AG-GUGUGG ACG-ACGUC-
AA-GUCAUCA UGGCCCUUAU GCCCAGG-GC GA-CAC--AC GUGCUAC-AA -UGGC-AU-A UA-C-AAUGA -GA-CGC-AA
-UACCGCGAG GUGGAG-C-A AA-UCU-AU- AAAA-UAUGU -CC-CAG-UU CGGA--UUGU UC-UC-UGC- AA-CUCG-A-
GAGCA-UGAA -G-CC-GGAA -UCGC-UA-- G-UA-AU-CG -U-A-GA-UC -A-G-CCA-U -GCUACGGUG -AAU-ACGUU
-CCCGGG--U -C-U-UGU-A C-UCAC-C-G -CCC-GU-CA CACCAUGGG- AGUUG-AUUU C-ACU--CGA A---GC-CGG
AAU-ACUAA- --------A- CU------AG -UUAC-CGU- CC--A-CA-G UGGAAUCAGC G--ACU-G-G ----GG-UG.
.......... .......... .......... .......... .......... .......... .......... ..........
.......... .......... .
>AB181359.1.1437 ;Campylobacter lari
.......... .......... .......... .......... .......... .......... .......... ..........
.......... .......... A-G-UG-AAC -G-C--UG-G C-GG-C-GU- GCCUAAUACA U-GCA-AGU- C--GAA-CG-
A-------UG ----AAG--- ----CUUU-U -A-G---CUU -GC-U--AGA A-G------- ---UG-GAUU -AGU-GGC-G
CAC-GGGU-G A-GUA-AG-G -U-AUAGUUA A-U-CU-GC- C-CUA--CA- C--A-A-GAG G-ACAACAGU U-GGAAA-CG
A-CU-GCUAA UACUC--U-A U-A---CU-C C-UGC-U-UA ACA-CA-A-G UUG-AG--UA GGGAAA---G U---------
---------- ---------- ---------- ---------- ---------- ---------- ---------- ----------
---------- ---------- ---------- ---------- ---------- U-UU--U--- ---------- ----------
---------- ---------- ---------- ---------- ---------- ---------- ---------- ----------
---------- ---------- ---------- -U---C-G-G U-G-UAGGAU GAG-ACUAUA UA-G-U-AUC AGCUAGU-UG
GU-GA-G-GU AAUGGCUC-A CCAAGGCU-A UGACGC-UU- AACUGGUCUG AGAGG-AUGA U-CAGUCACA CU-GGAACUG
AGACACGGUC CAGACUCCUA CGGGAGGCAG CAGUAGGGAA -UAUU-GCGC AAUGGGG-GA AA-CCCUG-A CGCAGCAACG
CCGCGUGGAG GAUGAC-ACU UUU-CGGA-G -CGUAAACUC CUUUU-CUUA GGG-AAGA-A -UU--C---- ----------
---------- --U-GACGGU ACCUAAG-GA AUAAGCACCG GCUAACUCCG UGC-CAG-C- AGC-CGC-GG UAAUACGGAG
-GGUGCAAGC -GUU-ACUCG G-AAUCAC-U GG-GCGUA-- AA-GGGC-GC -GUAGG-CGG AUUAUCAA-G U-CUCUU-GU
GAAA-UCCAA CGG-CUUAAC C-G-UUGAAC UGCUU-GGGA AACUGGUAGU -C-UAGAGUG AGG-GAGAGG CAGAUGG-AA
UU-GGUG-GU --GUA-GGG- GUAAAA-UCC -GUAG-AUA- UCAC-C-AAG -AAU-ACC-C AUU-GCGAA- G-GC-G-AUC
UG-CUGG-AA -C-UUA-AC- UGA-CGCU-A AGGC-G-CGA -AA-G-C-GU GGGG-AGC-A AAA-CAGGAU UA-G-AUACC
CUGGUAGU-C -CACGCCC-U AAA-C-GAUG U-A-CA-CUA G-UU-GUUGG -GGUG-CUAG U-C-AUCU-C AGUAA-UGCA
GCUA-ACGCA UU-AAGUGUA -CCGCC-UGG GG-AGUACGG UCGCAAGAUU AAA-ACUCAA A-GGAA-UAG ACGGGG-ACC
C-GCAC-AA- GCGGUGG-AG CAUGUGGUUU AA-UU-CGAA GA-UACGCGA AGAACCUUAC CUG-GG-CUU GA-UAU-C-C
UAAGAACCUU UUAGAGAUA- AGAGGGUGCU --AG--C--U U-G--C--U- -AGAA-CUUA GAGACAGGUG CUGCACGGCU
GUCGUCAGCU CGUGUCGUGA GAUGUUGGGU U-AAGUCCCG -C-AA-CGA- GCGC-A-ACC CACG-UAUU- UAGUUGCU-A
ACGG--UUCG -GCCGAG--C -ACUCU-AAA UAGACUGCCU U-CG-UAA-G GA-GGAGG-A -AG-GUGUGG ACG-ACGUC-
AA-GUCAUCA UGGCCCUUAU GCCCAGG-GC GA-CAC--AC GUGCUAC-AA -UGGC-AU-A UA-C-AAUGA -GA-CGC-AA
-UACCGCGAG GUGGAG-C-A AA-UCU-AU- AAAA-UAUGU -CC-CAG-UU CGGA--UUGU UC-UC-UGC- AA-CUCG-A-
GAGCA-UGAA -G-CC-GGAA -UCGC-UA-- G-UA-AU-CG -U-A-GA-UC -A-G-CCA-U -GCUACGGUG -AAU-ACGUU
-CCCGGG--U -C-U-UGU-A C-UCAC-C-G -CCC-GU-CA CACCAUGGG- AGUUG-AUUU C-ACU--CGA A---GC-CGG
AAU-ACUAA- --------A- CU------AG -UUAC-CGU- CC--A-CA-G UGGAAUCAGC G--ACU-G-G ----GG-UG.
.......... .......... .......... .......... .......... .......... .......... ..........
.......... .......... .
>AB181363.1.1434 ;Campylobacter lari
.......... .......... .......... .......... .......... .......... .......... ..........
.......... .......... A-G-UG-AAC -G-C--UG-G C-GG-C-GU- GCCUAAUACA U-GCA-AGU- C--GAA-CG-
A-------UG ----AAG--- ----CUUU-U -A-G---CUU -GC-U--AGA A-G------- ---UG-GAUU -AGU-GGC-G
CAC-GGGU-G A-GUA-AG-G -U-AUAGUUA A-U-CU-GC- C-CUA--CA- C--A-A-GAG G-ACAACAGU U-GGAAA-CG
A-CU-GCUAA UACUC--U-A U-A---CU-C C-UGC-U-UA ACA-UA-A-G UUG-AG--UA GGGAAA---G U---------
---------- ---------- ---------- ---------- ---------- ---------- ---------- ----------
---------- ---------- ---------- ---------- ---------- U-UU------ ---------- ----------
---------- ---------- ---------- ---------- ---------- ---------- ---------- ----------
---------- ---------- ---------- -U---C-G-G U-G-UAGGAU GAG-ACUAUA UA-G-U-AUC AGCUAGU-UG
GU-GA-G-GU AAUGGCUC-A CCAAGGCU-A UGACGC-UU- AACUGGUCUG AGAGG-AUGA U-CAGUCACA CU-GGAACUG
AGACACGGUC CAGACUCCUA CGGGAGGCAG CAGUAGGGAA -UAUU-GCGC AAUGGGG-GA AA-CCCUG-A CGCAGCAACG
CCGCGUGGAG GAUGAC-ACU UUU-CGGA-G -CGUAAACUC CUUUU-CUUA GGG-AAGA-A -UU--C---- ----------
---------- --U-GACGGU ACCUAAG-GA AUAAGCACCG GCUAACUCCG UGC-CAG-C- AGC-CGC-GG UAAUACGGAG
-GGUGCAAGC -GUU-ACUCG G-AAUCAC-U GG-GCGUA-- AA-GGGC-GC -GUAGG-CGG AUUAUCAA-G U-CUCUU-GU
GAAA-UCCAA CGG-CUUAAC C-G-UUGAAC UGCUU-GGGA AACUGGUAGU -C-UAGAGUG AGG-GAGAGG CAGAUGG-AA
UU-GGUG-GU --GUA-GGG- GUAAAA-UCC -GUAG-AUA- UCAC-C-AAG -AAU-ACC-C AUU-GCGAA- G-GC-G-AUC
UG-CUGG-AA -C-UUA-AC- UGA-CGCU-A AGGC-G-CGA -AA-G-C-GU GGGG-AGC-A AA--CAGGAU UA-G-AUACC
CUGGUAGU-C -CACGCCC-U AAA-C-GAUG U-A-CA-CUA G-UU-GUUGG -GGUG-CUAG U-C-AUCU-C AGUAA-UGCA
GCUA-ACGCA UU-AAGUGUA -CCGCC-UGG GG-AGUACGG UCGCAAGAUU AAA-ACUCAA A-GGAA-UAG ACGGGG-ACC
--GCAC-AA- GCGGUGG-AG CAUGUGGUUU AA-UU-CGAA GA-UACGCGA AGAACCUUAC CUG-GG-CUU GA-UAU-C-C
UAAGAACCUC UUAGAGAUA- AGAGGGUGCU --AG--C--U U-G--C--U- -AGAA-CUUA GAGACAGGUG CUGCACGGCU
GUCGUCAGCU CGUGUCGUGA GAUGUUGGGU U-AAGUCCCG -C-AA-CGA- GCGC-A-ACC CACG-UAUU- UAGUUGCU-A
ACGG--UUUG -GCCGAG--C -ACUCU-AAA UAGACUGCCU U-CG-UAA-G GA-GGAGG-A -AG-GUGUGG ACG-ACGUC-
AA-GUCAUCA UGGCCCUUAU GCCCAGG-GC GA-CAC--AC GUGCUAC-AA -UGGC-AU-A UA-C-AAUGA -GA-CGC-AA
-UACCGCGAG GUGGAG-C-A AA-UCU-AU- AAAA-UAUGU -CC-CAG-UU CGGA--UUGU UC-UC-UGC- AA-CUCG-A-
GAGCA-UGAA -G-CC-GGAA -UCGC-UA-- G-UA-AU-CG -U-A-GA-UC -A-G-CCA-U -GCUACGGUG -AAU-ACGUU
-CCCGGG--U -C-U-UGU-A C-UCAC-C-G -CCC-GU-CA CACCAUGGG- AGUUG-AUUU C-ACU--CGA A---GC-CGG
AAU-ACUAA- --------A- CU------AG -UUAC-CGU- CC--A-CA-G UGGAAUCAGC G--ACU-G-G ----GG-UG.
.......... .......... .......... .......... .......... .......... .......... ..........
.......... .......... .
>AB181367.1.1435 ;Campylobacter lari
.......... .......... .......... .......... .......... .......... .......... ..........
.......... .......... A-G-UG-AAC -G-C--UG-G C-GG-C-GU- GCCUAAUACA U-GCA-AGU- C--GAA-CG-
A-------UG ----AAG--- ----CAAC-U -A-G---CUU -GC-U--AGU U-G------- ---UG-GAUU -AGU-GGC-G
CAC-GGGU-G A-GUA-AG-G -U-AUAGUUA A-U-CU-GC- C-CUA--CA- C--A-A-GAG G-ACAACAGU U-GGAAA-CG
G-CU-GCUAA UACUC--U-A U-A---CU-C C-UGC-U-UA ACA-CA-A-G UUG-AG--UA GGGAAA---G U---------
---------- ---------- ---------- ---------- ---------- ---------- ---------- ----------
---------- ---------- ---------- ---------- ---------- U-UU------ ---------- ----------
---------- ---------- ---------- ---------- ---------- ---------- ---------- ----------
---------- ---------- ---------- -U---C-G-G U-G-UAGGAU GAG-ACUAUA UA-G-U-AUC AGCUAGU-UG
GU-GA-G-GU AAUGGCUC-A CCAAGGCU-A UGACGC-UU- AACUGGUCUG AGAGG-AUGA U-CAGUCACA CU-GGAACUG
AGACACGGUC CAGACUCCUA CGGGAGGCAG CAGUAGGGAA -UAUU-GCGC AAUGGGG-GA AA-CCCUG-A CGCAGCAACG
CCGCGUGGAG GAUGAC-ACU UUU-CGGA-G -CGUAAACUC CUUUU-CUUA GGG-AAGA-A -UU--C---- ----------
---------- --U-GACGGU ACCUAAG-GA AUAAGCACCG GCUAACUCCG UGC-CAG-C- AGC-CGC-GG UAAUACGGAG
-GGUGCAAGC -GUU-ACUCG G-AAUCAC-U GG-GCGUA-- AA-GGGC-GC -GUAGG-CGG AUUAUCAA-G U-CUCUU-GU
GAAA-UCCAA CGG-CUUAAC C-G-UUGAAC UGCUU-GGGA AACUGGUAAU -C-UAGAGUG GGG-GAGAGG CAGAUGG-AA
UU-GGUG-GU --GUA-GGG- GUAAAA-UCC -GUAG-AUA- UCAC-C-AAG -AAU-ACC-C AUU-GCGAA- G-GC-G-AUC
UG-CUGG-AA -C-UUA-AC- UGA-CGCU-A AGGC-G-CGA -AA-G-C-GU GGGG-AGC-A AA--CAGGAU UA-G-AUACC
CUGGUAGU-C -CACGCCC-U AAA-C-GAUG U-A-UG-CUA G-UU-GUUGG -GGUG-CUAG U-C-AUCU-C AGUAA-UGCA
CGUA-ACGCA UU-AAGCAUA -CCGCC-UGG GG-AGUACGG UCGCAAGAUU AAA-ACUCAA A-GGAA-UAG ACGGGG-ACC
C-GCAC-AA- GCGGUGG-AG CAUGUGGUUU AA-UU-CGAA GA-UACGCGA AGAACCUUAC CUG-GG-CUU GA-UAU-C-C
UAAGAACCUU AUAGAGAUA- UGAGGGUGCU --AG--C--U U-G--C--U- -AGAA-CUUA GAGACAGGUG CUGCACGGCU
GUCGUCAGCU CGUGUCGUGA GAUGUUGGGU U-AAGUCCCG -C-AA-CGA- GCGC-A-ACC CACG-UAUU- UAGUUGCU-A
ACAC--UUCG -GGUGAG--C -ACUCU-AAA UAGACUGCCU U-CG-UAA-G GA-GGAGG-A -AG-GUGUGG ACG-ACGUC-
AA-GUCAUCA UGGCCCUUAU GCCCAGG-GC GA-CAC--AC GUGCUAC-AA -UGGC-AU-A UA-C-AAUGA -GA-CGC-AA
-UACCGCGAG GUGGAG-C-A AA-UCU-AU- AAAA-UAUGU -CC-CAG-UU CGGA--UUGU UC-UC-UGC- AA-CUCG-A-
GAGCA-UGAA -G-CC-GGAA -UCGC-UA-- G-UA-AU-CG -U-A-GA-UC -A-G-CCA-U -GCUACGGUG -AAU-ACGUU
-CCCGGG--U -C-U-UGU-A C-UCAC-C-G -CCC-GU-CA CACCAUGGG- AGUUG-AUUU C-ACU--CGA A---GC-CGG
AAU-ACUAA- --------A- CU------AG -UUAC-CGU- CC--A-CA-G UGGAAUCAGC G--ACU-G-G ----GG-UG.
.......... .......... .......... .......... .......... .......... .......... ..........
.......... .......... .
>AB211985.2794.4306 ;Campylobacter lari
.......... .......... .......... .......... .......... .......... ...UUUUUAU GGAGAGUUUG
A-U-CC-U-G G-CU-C-AG- A-G-UG-AAC -G-C--UG-G C-GG-C-GU- GCCUAAUACA U-GCA-AGU- C--GAA-CG-
A-------UG ----AAG--- ----CUUU-U -A-G---CUU -GC-U--AGA A-G------- ---UG-GAUU -AGU-GGC-G
CAC-GGGU-G A-GUA-AG-G -U-AUAGUUA A-U-CU-GC- C-CUA--CA- C--A-A-GAG G-ACAACAGU U-GGAAA-CG
A-CU-GCUAA UACUC--U-A U-A---CU-C C-UGC-U-UA ACA-CA-A-G UUG-AG--UA GGGAAA---G U---------
---------- ---------- ---------- ---------- ---------- ---------- ---------- ----------
---------- ---------- ---------- ---------- ---------- U-UU--U--- ---------- ----------
---------- ---------- ---------- ---------- ---------- ---------- ---------- ----------
---------- ---------- ---------- -U---C-G-G U-G-UAGGAU GAG-ACUAUA UA-G-U-AUC AGCUAGU-UG
GU-GA-G-GU AAUGGCUC-A CCAAGGCU-A UGACGC-UU- AACUGGUCUG AGAGG-AUGA U-CAGUCACA CU-GGAACUG
AGACACGGUC CAGACUCCUA CGGGAGGCAG CAGUAGGGAA -UAUU-GCGC AAUGGGG-GA AA-CCCUG-A CGCAGCAACG
CCGCGUGGAG GAUGAC-ACU UUU-CGGA-G -CGUAAACUC CUUUU-CUUA GGG-AAGA-A -UU--C---- ----------
---------- --U-GACGGU ACCUAAG-GA AUAAGCACCG GCUAACUCCG UGC-CAG-C- AGC-CGC-GG UAAUACGGAG
-GGUGCAAGC -GUU-ACUCG G-AAUCAC-U GG-GCGUA-- AA-GGGC-GC -GUAGG-CGG AUUAUCAA-G U-CUCUU-GU
GAAA-UCCAA CGG-CUUAAC C-G-UUGAAC UGCUU-GGGA AACUGGUAGU -C-UAGAGUG AGG-GAGAGG CAGAUGG-AA
UU-GGUG-GU --GUA-GGG- GUAAAA-UCC -GUAG-AUA- UCAC-C-AAG -AAU-ACC-C AUU-GCGAA- G-GC-G-AUC
UG-CUGG-AA -C-UUA-AC- UGA-CGCU-A AGGC-G-CGA -AA-G-C-GU GGGG-AGC-A AA--CAGGAU UA-G-AUACC
CUGGUAGU-C -CACGCCC-U AAA-C-GAUG U-A-CA-CUA G-UU-GUUGG -GGUG-CUAG U-C-AUCU-C AGUAA-UGCA
GCUA-ACGCA UU-AAGUGUA -CCGCC-UGG GG-AGUACGG UCGCAAGAUU AAA-ACUCAA A-GGAA-UAG ACGGGG-ACC
C-GCAC-AA- GCGGUGG-AG CAUGUGGUUU AA-UU-CGAA GA-UACGCGA AGAACCUUAC CUG-GG-CUU GA-UAU-C-C
UAAGAACCUU UUAGAGAUA- AGAGGGUGCU --AG--C--U U-G--C--U- -AGAA-CUUA GAGACAGGUG CUGCACGGCU
GUCGUCAGCU CGUGUCGUGA GAUGUUGGGU U-AAGUCCCG -C-AA-CGA- GCGC-A-ACC CACG-UAUU- UAGUUGCU-A
ACGG--UUCG -GCCGAG--C -ACUCU-AAA UAGACUGCCU U-CG-UAA-G GA-GGAGG-A -AG-GUGUGG ACG-ACGUC-
AA-GUCAUCA UGGCCCUUAU GCCCAGG-GC GA-CAC--AC GUGCUAC-AA -UGGC-AU-A UA-C-AAUGA -GA-CGC-AA
-UACCGCGAG GUGGAG-C-A AA-UCU-AU- AAAA-UAUGU -CC-CAG-UU CGGA--UUGU UC-UC-UGC- AA-CUCG-A-
GAGCA-UGAA -G-CC-GGAA -UCGC-UA-- G-UA-AU-CG -U-A-GA-UC -A-G-CCA-U -GCUACGGUG -AAU-ACGUU
-CCCGGG--U -C-U-UGU-A C-UCAC-C-G -CCC-GU-CA CACCAUGGG- AGUUG-AUUU C-ACU--CGA A---GC-CGG
AAU-ACUAA- --------A- CU------AG -UUAC-CGU- CC--A-CA-G UGGAAUCAGC G--ACU-G-G ----GG-UG-
---------- ---------- ---AA-GUCG UAACAAGGUA A-CCGUAG-A GAACC-UGCG GUUGGAUCAC CUCCU.....
.......... .......... .
>AB301956.1.1376 ;Campylobacter hyointestinalis subsp. hyointestinalis
.......... .......... .......... .......... .......... .......... .......... ..........
.......... .......... .......... .......... .......... .........A U-GCA-AGU- C--GAA-CG-
G-------AG ----UAU--- -U--AAGA-G -A-G---CUU -GC-U--CUU U-UA------ ---AU-ACUU -AGU-GGC-G
CAC-GGGU-G A-GUA-AU-G -U-AUAGUUA A-U-CU-GC- C-CUA--CA- C--U-G-GAG G-ACAACAGU U-AGAAA-UG
A-CU-GCUAA UACUC--C-A U-A---CU-C C-UUC-U-UA ACA-UA-A-G UUA-AG--UC GGGAAA---G U---------
---------- ---------- ---------- ---------- ---------- ---------- ---------- ----------
---------- ---------- ---------- ---------- ---------- U-UU------ ---------- ----------
---------- ---------- ---------- ---------- ---------- ---------- ---------- ----------
---------- ---------- ---------- -U---C-G-G U-G-UAGGAU GAG-ACUAUA UU-G-U-AUC AGCUAGU-UG
GU-AA-G-GU AAUGGCUU-A CCAAGGCU-U UGACGC-AU- AACUGGUCUG AGAGG-AUGA U-CAGUCACA CU-GGAACUG
AGACACGGUC CAGACUCCUA CGGGAGGCAG CAGUAGGGAA -UAUU-GCUC AAUGGGG-GA AA-CCCUG-A AGCAGCAACG
CCGCGUGGAG GAUGAC-ACU UUU-CGGA-G -CGUAAACUC CUUUU-GUUG GGG-AAGA-A -CC--A---- ----------
---------- --U-GACGGU ACCCAAC-GA AUAAGCACCG GCUAACUCCG UGC-CAG-C- AGC-CGC-GG UAAUACGGAG
-GGUGCAAGC -GUU-ACUCG G-AAUCAC-U GG-GCGUA-- AA-GGAC-GC -GUAGG-CGG AUUAUCAA-G U-CUUUU-GU
GAAA-UCUAA CAG-CUCAAC U-G-UUAAAC UGCUU-GAGA AACUGAUAAU -C-UAGAGUG AGG-GAGAGG CAGAUGG-AA
UU-GGUG-GU --GUA-GGG- GUAAAA-UCC -GUAG-AGA- UCAC-C-AGG -AAU-ACC-C AUU-GCGAA- G-GC-G-AUC
UG-CUGG-AA -C-UCA-AC- UGA-CGCU-A AUGC-G-UGA -AA-G-C-GU GGGG-AGC-A AA--CAGGAU UA-G-AUACC
CUGGUAGU-C -CACGCCC-U AAA-C-GAUG U-A-UA-CUA G-UU-GUUGC -UGUG-CUAG U-C-ACGG-C AGUAA-UGCA
CCUA-ACGGA UU-AAGUAUA -CCGCC-UGG GG-AGUACGG UCGCAAGAUU AAA-ACUCAA A-GGAA-UAG ACGGGG-ACC
C-GCAC-AA- GCGGUGG-AG CAUGUGGUUU AA-UU-CGAA GA-UACGCGA AGAACCUUAC CUG-GG-CUU GA-UAU-C-C
UAAUAACAUC UUAGAGAUA- AGAUAGUGCU --UG--U--U U-A--C--A- -AGAA-AUUA GUGACAGGUG CUGCACGGCU
GUCGUCAGCU CGUGUCGUGA GAUGUUGGGU U-AAGUCCCG -C-AA-CGA- GCGC-A-ACC CACG-UAUU- UAGUUGCU-A
ACAG--UUCG -GCUGAG--C -ACUCU-AAA UAGACUGCCU U-CG-UAA-G GA-GGAGG-A -AG-GUGUGG ACG-ACGUC-
AA-GUCAUCA UGGCCCUUAU GCCCAGG-GC GA-CAC--AC GUGCUAC-AA -UGGC-AU-A UA-C-AAUGA -GA-UGC-AA
-UAUCGCGAG AUGGAG-C-A AA-UCU-AU- AAAA-UAUGU -CC-CAG-UU CGGA--UUGC UC-UC-UGC- AA-CUCG-A-
GAGCA-UGAA -G-CC-GGAA -UCGC-UA-- G-UA-AU-CG -U-A-GA-UC -A-G-CCA-U -GCUACGGUG -AAU-ACGUU
-CCCGGG--U -C-U-UGU-A C-UCAC-C-G -CCC-GU-CA CACCAUGGG- AGUUG-AUUU C-ACU--CGA A---GU-CGG
AAU-GCUAA- --------A- UU------A. .......... .......... .......... .......... ..........
.......... .......... .......... .......... .......... .......... .......... ..........
.......... .......... .
>AB301960.1.1377 ;Campylobacter hyointestinalis subsp. hyointestinalis
.......... .......... .......... .......... .......... .......... .......... ..........
.......... .......... .......... .......... .......... .........A U-GCA-AGU- C--GAA-CG-
G-------AG ----UAU--- -U--AAGA-G -A-G---CUU -GC-U--CUU U-UA------ ---AU-ACUU -AGU-GGC-G
CAC-GGGU-G A-GUA-AU-G -U-AUAGUUA A-U-CU-GC- C-CUA--CA- C--U-G-GAG G-ACAACAGU U-AGAAA-UG
A-CU-GCUAA UACUC--C-A U-A---CU-C C-UUC-U-UA ACA-UA-A-G UUA-AG--UC GGGAAA---G U---------
---------- ---------- ---------- ---------- ---------- ---------- ---------- ----------
---------- ---------- ---------- ---------- ---------- U-UU------ ---------- ----------
---------- ---------- ---------- ---------- ---------- ---------- ---------- ----------
---------- ---------- ---------- -U---C-G-G U-G-UAGGAU GAG-ACUAUA UU-G-U-AUC AGCUAGU-UG
GU-AA-G-GU AAUGGCUU-A CCAAGGCU-U UGACGC-AU- AACUGGUCUG AGAGG-AUGA U-CAGUCACA CU-GGAACUG
AGACACGGUC CAGACUCCUA CGGGAGGCAG CAGUAGGGAA -UAUU-GCUC AAUGGGG-GA AA-CCCUG-A AGCAGCAACG
CCGCGUGGAG GAUGAC-ACU UUU-CGGA-G -CGUAAACUC CUUUU-GUUG GGG-AAGA-A -CC--A---- ----------
---------- --U-GACGGU ACCCAAC-GA AUAAGCACCG GCUAACUCCG UGC-CAG-C- AGC-CGC-GG UAAUACGGAG
-GGUGCAAGC -GUU-ACUCG G-AAUCAC-U GG-GCGUA-- AA-GGAC-GC -GUAGG-CGG AUUAUCAA-G U-CUUUU-GU
GAAA-UCUAA CAG-CUCAAC U-G-UUAAAC UGCUU-GAGA AACUGAUAAU -C-UAGAGUG AGG-GAGAGG CAGAUGG-AA
UU-GGUG-GU --GUA-GGG- GUAAAA-UCC -GUAG-AGA- UCAC-C-AGG -AAU-ACC-C AUU-GCGAA- G-GC-G-AUC
UG-CUGG-AA -C-UCA-AC- UGA-CGCU-A AUGC-G-UGA -AA-G-C-GU GGGG-AGC-A AA--CAGGAU UA-G-AUACC
CUGGUAGU-C -CACGCCC-U AAA-C-GAUG U-A-UA-CUA G-UU-GUUGC -UGUG-CUAG U-C-ACGG-C AGUAA-UGCA
CCUA-ACGGA UU-AAGUAUA -CCGCC-UGG GG-AGUACGG UCGCAAGAUU AAA-ACUCAA A-GGAA-UAG ACGGGG-ACC
C-GCAC-AA- GCGGUGG-AG CAUGUGGUUU AA-UU-CGAA GA-UACGCGA AGAACCUUAC CUG-GG-CUU GA-UAU-C-C
UAAUAACAUC UUAGAGAUA- AGAUAGUGCU --UG--U--U U-A--C--A- -AGAA-AUUA GUGACAGGUG CUGCACGGCU
GUCGUCAGCU CGUGUCGUGA GAUGUUGGGU U-AAGUCCCG -C-AA-CGA- GCGC-A-ACC CACG-UAUU- UAGUUGCU-A
ACAG--UUCG -GCUGAG--C -ACUCU-AAA UAGACUGCCU U-CG-UAA-G GA-GGAGG-A -AG-GUGUGG ACG-ACGUC-
AA-GUCAUCA UGGCCCUUAU GCCCAGG-GC GA-CAC--AC GUGCUAC-AA -UGGC-AU-A UA-C-AAUGA -GA-UGC-AA
-UAUCGCGAG AUGGAG-C-A AA-UCU-AU- AAAA-UAUGU -CC-CAG-UU CGGA--UUGC UC-UC-UGC- AA-CUCG-A-
GAGCA-UGAA -G-CC-GGAA -UCGC-UA-- G-UA-AU-CG -U-A-GA-UC -A-G-CCA-U -GCUACGGUG -AAU-ACGUU
-CCCGGG--U -C-U-UGU-A C-UCAC-C-G -CCC-GU-CA CACCAUGGG- AGUUG-AUUU C-ACU--CGA A---GU-CGG
AAU-GCUAA- --------A- UU------AG .......... .......... .......... .......... ..........
.......... .......... .......... .......... .......... .......... .......... ..........
.......... .......... .
>AAFJ01000008.9342.10850 ;Campylobacter upsaliensis RM3195
.......... .......... .......... .......... .......... .......... .......UAU GGAGAGUUUG
A-U-CC-U-G G-CU-C-AG- A-G-UG-AAC -G-C--UG-G C-GG-C-GU- GCCUAAUACA U-GCA-AGU- C--GAA-CG-
A-------UG ----AAG--- ----CUUC-U -A-G---CUU -GC-U--AGA A-G------- ---UG-AAUU -AGU-GGC-G
CAC-GGGU-G A-GUA-AG-G -U-AUAGUUA A-U-CU-GC- C-CUA--CA- C--U-G-GGG G-ACAACACU U-AGAAA-UG
A-GU-GCUAA UACCC--C-A U-A---CU-C C-UAC-C-UA ACA-UA-A-G UUA-GG--UA GGGAAA---G U---------
---------- ---------- ---------- ---------- ---------- ---------- ---------- ----------
---------- ---------- ---------- ---------- ---------- U-UU------ ---------- ----------
---------- ---------- ---------- ---------- ---------- ---------- ---------- ----------
---------- ---------- ---------- -U---C-G-G U-G-UAGGAU GAG-ACUAUA UA-G-U-AUC AGCUAGU-UG
GU-AA-G-GU AAAGGCUU-A CCAAGGCU-A UGACGC-UU- AACUGGUCUG AGAGG-AUGA U-CAGUCACA CU-GGAACUG
AGACACGGUC CAGACUCCUA CGGGAGGCAG CAGUAGGGAA -UAUU-GCGC AAUGGGC-GA AA-GCCUG-A CGCAGCAACG
CCGCGUGGAG GAUGAC-ACU UUU-CGGA-G -CGUAAACUC CUUUU-CUUA GGG-AAGA-A -UU--C---- ----------
---------- --U-GACGGU ACCUAAG-GA AUAAGCACCG GCUAACUCCG UGC-CAG-C- AGC-CGC-GG UAAUACGGAG
-GGUGCAAGC -GUU-ACUCG G-AAUCAC-U GG-GCGUA-- AA-GGGC-GC -GUAGG-CGG AUUAUCAA-G U-CUCUU-GU
GAAA-UCUAA UGG-CUUAAC C-A-UUAAAC UGCUU-GGGA AACUGAUAGU -C-UAGAGUG AGG-GAGAGG CAGAUGG-AA
UU-GGUG-GU --GUA-GGG- GUAAAA-UCC -GUAG-AUA- UCAC-C-AAG -AAU-ACC-C AUU-GCGAA- G-GC-G-AUC
UG-CUGG-AA -C-UCA-AC- UGA-CGCU-A AGGC-G-CGA -AA-G-C-GU GGGG-AGC-A AA--CAGGAU UA-G-AUACC
CUGGUAGU-C -CACGCCC-U AAA-C-GAUG U-A-UG-CUA G-UU-GUUGG -GGUG-CUAG U-C-AUCU-C AGUAA-UGCA
GCUA-ACGCA UU-AAGCAUA -CCGCC-UGG GG-AGUACGG UCGCAAGAUU AAA-ACUCAA A-GGAA-UAG ACGGGG-ACC
C-GCAC-AA- GCGGUGG-AG CAUGUGGUUU AA-UU-CGAA GA-UACGCGA AGAACCUUAC CUA-GG-CUU GA-UAU-C-C
AACAAAUCCA UUAGAGAUA- GUGGAGUGCU --AG--C--U U-G--C--U- -AGAA-UGUU GAGACAGGUG CUGCACGGCU
GUCGUCAGCU CGUGUCGUGA GAUGUUGGGU U-AAGUCCCG -C-AA-CGA- GCGC-A-ACC CUCG-UCCU- UAGUUGCU-A
ACAG--UUCG -GCUGAG--C -ACUCU-AAG GAGACUGCCU U-CG-UAA-G GA-GGAGG-A -AG-GUGGGG ACG-ACGUC-
AA-GUCAUCA UGGCCCUUAC GCCUAGG-GC GA-CAC--AC GUGCUAC-AA -UGGC-AU-A UA-C-AAUGA -GA-CGC-AA
-UACCGCGAG GUGGAG-C-A AA-UCU-AU- AAAA-UAUGU -CC-CAG-UU CGGA--UUGU UC-UC-UGC- AA-CUCG-A-
GAGCA-UGAA -G-CC-GGAA -UCGC-UA-- G-UA-AU-CG -C-A-AA-UC -A-G-CCA-U -GUUGCGGUG -AAU-ACGUU
-CCCGGG--U -C-U-UGU-A C-UCAC-C-G -CCC-GU-CA CACCAUGGG- AGUUG-AUUU C-ACU--CGA A---GU-GGA
AAU-ACUAA- --------A- UG------AG -UUAU-CCC- CC--A-CA-G UGGAAUCAGC G--ACU-G-G ----GG-UG-
---------- ---------- ---AA-GUCG UAACAAGGUA A-CCGUAGGA GAACC-UGCG GUUGGAUCAC CUCCU.....
.......... .......... .
>AB301964.1.1384 ;Campylobacter hyointestinalis subsp. hyointestinalis
.......... .......... .......... .......... .......... .......... .......... ..........
.......... .......... .......... .......... .......... .......... ......AGU- C--GAA-CG-
G-------AG ----UAU--- -U--AAGA-G -A-G---CUU -GC-U--CUU U-UA------ ---AU-ACUU -AGU-GGC-G
CAC-GGGU-G A-GUA-AU-G -U-AUAGUUA A-U-CU-GC- C-CUA--CA- C--U-G-GAG G-ACAACAGU U-AGAAA-UG
A-CU-GCUAA UACUC--C-A U-A---CU-C C-UUC-U-UA ACA-UA-A-G UUA-AG--UC GGGAAA---G U---------
---------- ---------- ---------- ---------- ---------- ---------- ---------- ----------
---------- ---------- ---------- ---------- ---------- U-UU------ ---------- ----------
---------- ---------- ---------- ---------- ---------- ---------- ---------- ----------
---------- ---------- ---------- -U---C-G-G U-G-UAGGAU GAG-ACUAUA UU-G-U-AUC AGCUAGU-UG
GU-AA-G-GU AAUGGCUU-A CCAAGGCU-U UAACGC-AU- AACUGGUCUG AGAGG-AUGA U-CAGUCACA CU-GGAACUG
AGACACGGUC CAGACUCCUA CGGGAGGCAG CAGUAGGGAA -UAUU-GCUC AAUGGGG-GA AA-CCCUG-A AGCAGCAACG
CCGCGUGGAG GAUGAC-ACU UUU-CGGA-G -CGUAAACUC CUUUU-GUUG GGG-AAGA-A -CC--A---- ----------
---------- --U-GACGGU ACCCAAC-GA AUAAGCACCG GCUAACUCCG UGC-CAG-C- AGC-CGC-GG UAAUACGGAG
-GGUGCAAGC -GUU-ACUCG G-AAUCAC-U GG-GCGUA-- AA-GGAC-GC -GUAGG-CGG AUUAUCAA-G U-CUUUU-GU
GAAA-UCUAA CAG-CUCAAC U-G-UUAAAC UGCUU-GAGA AACUGAUAAU -C-UAGAGUG AGG-GAGAGG CAGAUGG-AA
UU-GGUG-GU --GUA-GGG- GUAAAA-UCC -GUAG-AGA- UCAC-C-AGG -AAU-ACC-C AUU-GCGAA- G-GC-G-AUC
UG-CUGG-AA -C-UCA-AC- UGA-CGCU-A AUGC-G-UGA -AA-G-C-GU GGGG-AGC-A AA--CAGGAU UA-G-AUACC
CUGGUAGU-C -CACGCCC-U AAA-C-GAUG U-A-UA-CUA G-UU-GUUGC -UGUG-CUAG U-C-ACGG-C AGUAA-UGCA
CCUA-ACGGA UU-AAGUAUA -CCGCC-UGG GG-AGUACGG UCGCAAGAUU AAA-ACUCAA A-GGAA-UAG ACGGGG-ACC
C-GCAC-AA- GCGGUGG-AG CAUGUGGUUU AA-UU-CGAA GA-UACGCGA AGAACCUUAC CUG-GG-CUU GA-UAU-C-C
UAAUAACAUC UUAGAGAUA- AGAUAGUGCU --UG--U--U U-A--C--A- -AGAA-AUUA GUGACAGGUG CUGCACGGCU
GUCGUCAGCU CGUGUCGUGA GAUGUUGGGU U-AAGUCCCG -C-AA-CGA- GCGC-A-ACC CACG-UAUU- UAGUUGCU-A
ACAG--UUCG -GCUGAG--C -ACUCU-AAA UAGACUGCCU U-CG-UAA-G GA-GGAGG-A -AG-GUGUGG ACG-ACGUC-
AA-GUCAUCA UGGCCCUUAU GCCCAGG-GC GA-CAC--AC GUGCUAC-AA -UGGC-AU-A UA-C-AAUGA -GA-UGC-AA
-UAUCGCGAG AUGGAG-C-A AA-UCU-AU- AAAA-UAUGU -CC-CAG-UU CGGA--UUGC UC-UC-UGC- AA-CUCG-A-
GAGCA-UGAA -G-CC-GGAA -UCGC-UA-- G-UA-AU-CG -U-A-GA-UC -A-G-CCA-U -GCUACGGUG -AAU-ACGUU
-CCCGGG--U -C-U-UGU-A C-UCAC-C-G -CCC-GU-CA CACCAUGGG- AGUUG-AUUU C-ACU--CGA A---GU-CGG
AAU-GCUAA- --------A- UU------AG -CUAC-CGC- CC--A-CA.. .......... .......... ..........
.......... .......... .......... .......... .......... .......... .......... ..........
.......... .......... .
>AANK01000007.1027.2514 ;Campylobacter jejuni subsp. jejuni 260.94
.......... .......... .......... .......... .......... .......... .......... ..AGAGUUUG
A-U-CC-U-G G-CU-C-AG- A-G-UG-AAC -G-C--UG-G C-GG-C-GU- GCCUAAUACA U-GCA-AGU- C--GAA-CG-
A-------UG ----AAG--- ----CUUU-U -A-G---CUU -GC-U--AGA A-G------- ---UG-GAUU -AGU-GGC-G
CAC-GGGU-G A-GUA-AG-G -U-AUAGUUA A-U-CU-GC- C-CUA--CA- C--A-A-GAG G-ACAACAGU U-GGAAA-CG
A-CU-GCUAA UACUC--U-A U-A---CU-C C-UGC-U-UA ACA-CA-A-G UUG-AG--UA GGGAAA---G U---------
---------- ---------- ---------- ---------- ---------- ---------- ---------- ----------
---------- ---------- ---------- ---------- ---------- U-UU------ ---------- ----------
---------- ---------- ---------- ---------- ---------- ---------- ---------- ----------
---------- ---------- ---------- -U---C-G-G U-G-UAGGAU GAG-ACUAUA UA-G-U-AUC AGCUAGU-UG
GU-AA-G-GU AAUGGCUU-A CCAAGGCU-A UGACGC-UU- AACUGGUCUG AGAGG-AUGA U-CAGUCACA CU-GGAACUG
AGACACGGUC CAGACUCCUA CGG-AGGCAG CAGUAGG--A -UAUU-GCGC A-UGGGG-GA A--CCCUG-A CGCAGCAACG
CCGCGUGGAG GAUGAC-ACU UUU-CGGA-G -CGUAAACUC CUUUU-CUUA GGG-AAGA-A -UU--C---- ----------
---------- --U-GACGGU ACCUAAG-GA AUAAGCACCG GCUAACUCCG UGC-CAG-C- AGC-CGC-GG UAAUACGGAG
-GGUGCAAGC -GUU-ACUCG G-AAUCAC-U GG-GCGUA-- AA-GGGC-GC -GUAGG-CGG AUUAUCAA-G U-CUCUU-GU
GAAA-UCUAA UGG-CUUAAC C-A-UUAAAC UGCUU-GGGA AACUGAUAGU -C-UAGAGUG AGG-GAGAGG CAGAUGG-AA
UU-GGUG-GU --GUA-GGG- GUAAAA-UCC -GUAG-AUA- UCAC-C-AAG -AAU-ACC-C AUU-GCGAA- G-GC-G-AUC
UG-CUGG-AA -C-UCA-AC- UGA-CGCU-A AGGC-G-CGA -AA-G-C-GU GGGG-AGC-A AA--CAGGAU UA-G-AUACC
CUGGUAGU-C -CACGCCC-U AAA-C-GAUG U-A-CA-CUA G-UU-GUUGG -GAUG-CUAG U-C-AUCU-C AGUAA-UGCA
GCUA-ACGCA UU-AAGUGUA -CCGCC-UGG GG-AGUACGG UCGCAAGAUU AAA-ACUCAA A-GGAA-UAG ACGGGG-ACC
C-GCAC-AA- GCGGUGG-AG CAUGUGGUUU AA-UU-CGAA GA-UACGCGA AGAACCUUAC CUG-GG-CUU GA-UAU-C-C
UAAGAACCUU AUAGAGAUA- UGAGGGUGCU --AG--C--U U-G--C--U- -AGAA-CUUA GAGACAGGUG CUGCACGGCU
GUCGUCAGCU CGUGUCGUGA GAUGUUGGGU U-AAGUCCCG -C-AA-CGA- GCGC-A-ACC CACG-UAUU- UAGUUGCU-A
ACGG--UUCG -GCCGAG--C -ACUCU-AAA UAGACUGCCU U-CG-UAA-G GA-GGAGG-A -AG-GUGUGG ACG-ACGUC-
AA-GUCAUCA UGGCCCUUAU GCCCAGG-GC GA-CAC--AC GUGCUAC-AA -UGGC-AU-A UA-C-AAUGA -GA-CGC-AA
-UACCGCGAG GUGGAG-C-A AA-UCU-AU- AAAA-UAUGU -CC-CAG-UU CGGA--UUGU UC-UC-UGC- AA-CUCG-A-
GAGCA-UGAA -G-CC-GGAA -UCGC-UA-- G-UA-AU-CG -U-A-GA-UC -A-G-CCA-U -GCUACGGUG -AAU-ACGUU
-CCCGGG--U -C-U-UGU-A C-UCAC-C-G -CCC-GU-CA CACCAUGGG- AGUUG-AUUU C-ACU--CGA A---GC-CGG
AAU-ACUAA- --------A- CU------AG -UUAC-CGU- CC--A-CA-G UGGAAUCAGC G--ACU-G-G ----GG-UG-
---------- ---------- ---AA-GUCG UAACAAGGUA A-CCGUAGGA GAACC-UGCG GUUG...... ..........
.......... .......... .
>AB301966.1.1356 ;Campylobacter fetus subsp. fetus
.......... .......... .......... .......... .......... .......... .......... ..........
.......... .......... .......... .......... .......... .......... .......... ....AA-CG-
G-------AG ----UAU--- -U--AAGA-G -A-G---CUU -GC-U--CUU U-UA------ ---AU-ACUU -AGU-GGC-G
CAC-GGGU-G A-GUA-AU-G -U-AUAGUUA A-U-CU-GC- C-CUA--CA- C--U-G-GAG G-ACAACAGU U-AGAAA-UG
A-CU-GCUAA UACUC--C-A U-A---CU-C C-UUC-U-UA ACA-UA-A-G UUA-AG--UC GGGAAA---G U---------
---------- ---------- ---------- ---------- ---------- ---------- ---------- ----------
---------- ---------- ---------- ---------- ---------- U-UU------ ---------- ----------
---------- ---------- ---------- ---------- ---------- ---------- ---------- ----------
---------- ---------- ---------- -U---C-G-G U-G-UAGGAU GAG-ACUAUA UU-G-U-AUC AGCUAGU-UG
GU-AA-G-GU AAUGGCUU-A CCAAGGCU-U UGACGC-AU- AACUGGUCUG AGAGG-AUGA U-CAGUCACA CU-GGAACUG
AGACACGGUC CAGACUCCUA CGGGAGGCAG CAGUAGGGAA -UAUU-GCUC AAUGGGG-GA AA-CCCUG-A AGCAGCAACG
CCGCGUGGAG GAUGAC-ACU UUU-CGGA-G -CGUAAACUC CUUUU-GUUA GGG-AAGA-A -CC--A---- ----------
---------- --U-GACGGU ACCUAAC-GA AUAAGCACCG GCUAACUCCG UGC-CAG-C- AGC-CGC-GG UAAUACGGAG
-GGUGCAAGC -GUU-ACUCG G-AAUCAC-U GG-GCGUA-- AA-GGAC-GC -GUAGG-CGG AUUAUCAA-G U-CUUUU-GU
GAAA-UCUAA CAG-CUUAAC U-G-UUAAAC UGCUU-GAGA AACUGAUAAU -C-UAGAGUG AGG-GAGAGG CAGAUGG-AA
UU-GGUG-GU --GUA-GGG- GUAAAA-UCC -GUAG-AGA- UCAC-C-AGG -AAU-ACC-C AUU-GCGAA- G-GC-G-AUC
UG-CUGG-AA -C-UCA-AC- UGA-CGCU-A AUGC-G-UGA -AA-G-C-GU GGGG-AGC-A AA--CAGGAU UA-G-AUACC
CUGGUAGU-C -CACGCCC-U AAA-C-GAUG U-A-UA-CUA G-UU-GUUGC -UGUG-CUAG U-C-ACGG-C AGUAA-UGCA
CCUA-ACGGA UU-AAGUAUA -CCGCC-UGG GG-AGUACGG UCGCAAGAUU AAA-ACUCAA A-GGAA-UAG ACGGGG-ACC
C-GCAC-AA- GCGGUGG-AG CAUGUGGUUU AA-UU-CGAA GA-UACGCGA AGAACCUUAC CUG-GG-CUU GA-UAU-C-C
AACUAAUCUC UUAGAGAUA- AGAGAGUGCU --AG--C--U U-G--C--U- -AGAA-AGUU GAGACAGGUG CUGCACGGCU
GUCGUCAGCU CGUGUCGUGA GAUGUUGGGU U-AAGUCCCG -C-AA-CGA- GCGC-A-ACC CACG-UAUU- UAGUUGCU-A
ACAG--UUCG -GCUGAG--C -ACUCU-AAA UAGACUGCCU U-CG-CAA-G GA-GGAGG-A -AG-GUGUGG ACG-ACGUC-
AA-GUCAUCA UGGCCCUUAU GCCCAGG-GC GA-CAC--AC GUGCUAC-AA -UGGC-AU-A UA-C-AAUGA -GA-UGC-AA
-UAUCGCGAG AUGGAG-C-A AA-UCU-AU- AAAA-UAUGU -CC-CAG-UU CGGA--UUGG AG-UC-UGC- AA-CUCG-A-
CUCCA-UGAA -G-CC-GGAA -UCGC-UA-- G-UA-AU-CG -U-A-GA-UC -A-G-CCA-U -GCUACGGUG -AAU-ACGUU
-CCCGGG--U -C-U-UGU-A C-UCAC-C-G -CCC-GU-CA CACCAUGGG- AGUUG-AUUU C-ACU--CGA A---GU-CGG
AA........ .......... .......... .......... .......... .......... .......... ..........
.......... .......... .......... .......... .......... .......... .......... ..........
.......... .......... .
>AANK01000008.475.1967 ;Campylobacter jejuni subsp. jejuni 260.94
.......... .......... .......... .......... .......... .......... .......... ..AGAGUUUG
A-U-CC-U-G G-CU-C-AG- A-G-UG-AAC -G-C--UG-G C-GG-C-GU- GCCUAAUACA U-GCA-AGU- C--GAA-CG-
A-------UG ----AAG--- ----CUUU-U -A-G---CUU -GC-U--AGA A-G------- ---UG-GAUU -AGU-GGC-G
CAC-GGGU-G A-GUA-AG-G -U-AUAGUUA A-U-CU-GC- C-CUA--CA- C--A-A-GAG G-ACAACAGU U-GGAAA-CG
A-CU-GCUAA UACUC--U-A U-A---CU-C C-UGC-U-UA ACA-CA-A-G UUG-AG--UA GGGAAA---G U---------
---------- ---------- ---------- ---------- ---------- ---------- ---------- ----------
---------- ---------- ---------- ---------- ---------- U-UU------ ---------- ----------
---------- ---------- ---------- ---------- ---------- ---------- ---------- ----------
---------- ---------- ---------- -U---C-G-G U-G-UAGGAU GAG-ACUAUA UA-G-U-AUC AGCUAGU-UG
GU-AA-G-GU AAUGGCUU-A CCAAGGCU-A UGACGC-UU- AACUGGUCUG AGAGG-AUGA U-CAGUCACA CU-GGAACUG
AGACACGGUC CAGACUCCUA CGGGAGGCAG CAGUAGGGAA -UAUU-GCGC AAUGGGG-GA AA-CCCUG-A CGCAGCAACG
CCGCGUGGAG GAUGAC-ACU UUU-CGGA-G -CGUAAACUC CUUUU-CUUA GGG-AAGA-A -UU--C---- ----------
---------- --U-GACGGU ACCUAAG-GA AUAAGCACCG GCUAACUCCG UGC-CAG-C- AGC-CGC-GG UAAUACGGAG
-GGUGCAAGC -GUU-ACUCG G-AAUCAC-U GG-GCGUA-- AA-GGGC-GC -GUAGG-CGG AUUAUCAA-G U-CUCUU-GU
GAAA-UCUAA UGG-CUUAAC C-A-UUAAAC UGCUU-GGGA AACUGAUAGU -C-UAGAGUG AGG-GAGAGG CAGAUGG-AA
UU-GGUG-GU --GUA-GGG- GUAAAA-UCC -GUAG-AUA- UCAC-C-AAG -AAU-ACC-C AUU-GCGAA- G-GC-G-AUC
UG-CUGG-AA -C-UCA-AC- UGA-CGCU-A AGGC-G-CGA -AA-G-C-GU GGGG-AGC-A AA--CAGGAU UA-G-AUACC
CUGGUAGU-C -CACGCCC-U AAA-C-GAUG U-A-CA-CUA G-UU-GUUGG -GAUG-CUAG U-C-AUCU-C AGUAA-UGCA
GCUA-ACGCA UU-AAGUGUA -CCGCC-UGG GG-AGUACGG UCGCAAGAUU AAA-ACUCAA A-GGAA-UAG ACGGGG-ACC
C-GCAC-AA- GCGGUGG-AG CAUGUGGUUU AA-UU-CGAA GA-UACGCGA AGAACCUUAC CUG-GG-CUU GA-UAU-C-C
UAAGAACCUU AUAGAGAUA- UGAGGGUGCU --AG--C--U U-G--C--U- -AGAA-CUUA GAGACAGGUG CUGCACGGCU
GUCGUCAGCU CGUGUCGUGA GAUGUUGGGU U-AAGUCCCG -C-AA-CGA- GCGC-A-ACC CACG-UAUU- UAGUUGCU-A
ACGG--UUCG -GCCGAG--C -ACUCU-AAA UAGACUGCCU U-CG-UAA-G GA-GGAGG-A -AG-GUGUGG ACG-ACGUC-
AA-GUCAUCA UGGCCCUUAU GCCCAGG-GC GA-CAC--AC GUGCUAC-AA -UGGC-AU-A UA-C-AAUGA -GA-CGC-AA
-UACCGCGAG GUGGAG-C-A AA-UCU-AU- AAAA-UAUGU -CC-CAG-UU CGGA--UUGU UC-UC-UGC- AA-CUCG-A-
GAGCA-UGAA -G-CC-GGAA -UCGC-UA-- G-UA-AU-CG -U-A-GA-UC -A-G-CCA-U -GCUACGGUG -AAU-ACGUU
-CCCGGG--U -C-U-UGU-A C-UCAC-C-G -CCC-GU-CA CACCAUGGG- AGUUG-AUUU C-ACU--CGA A---GC-CGG
AAU-ACUAA- --------A- CU------AG -UUAC-CGU- CC--A-CA-G UGGAAUCAGC G--ACU-G-G ----GG-UG-
---------- ---------- ---AA-GUCG UAACAAGGUA A-CCGUAGGA GAACC-UGCG GUUG...... ..........
.......... .......... .
>AB587648.1.1459 ;Campylobacter coli
.......... .......... .......... .......... .......... .......... .......... ..........
.......... .......... .......... .G-C--UG-G C-GG-C-GU- GCCUAAUACA U-GCA-AGU- C--GAA-CG-
A-------UG ----AAG--- ----CUUC-U -A-G---CUU -GC-U--AGA A-G------- ---UG-GAUU -AGU-GGC-G
CAC-GGGU-G A-GUA-AG-G -U-AUAGUUA A-U-CU-GC- C-CUA--CA- C--A-A-GAG G-ACAACAGU U-GGAAA-CG
A-CU-GCUAA UACUC--U-A U-A---CU-C C-UGC-U-UA ACA-CA-A-G UUG-AG--UA GGGAAA---G U---------
---------- ---------- ---------- ---------- ---------- ---------- ---------- ----------
---------- ---------- ---------- ---------- ---------- U-UU------ ---------- ----------
---------- ---------- ---------- ---------- ---------- ---------- ---------- ----------
---------- ---------- ---------- -U---C-G-G U-G-UAGGAU GAG-ACUAUA UA-G-U-AUC AGCUAGU-UG
GU-AA-G-GU AAUGGCUU-A CCAAGGCU-A UGACGC-UU- AACUGGUCUG AGAGG-AUGA U-CAGUCACA CU-GGAACUG
AGACACGGUC CAGACUCCUA CGGGAGGCAG CAGUAGGGAA -UAUU-GCGC AAUGGGG-GA AA-CCCUG-A CGCAGCAACG
CCGCGUGGAG GAUGAC-ACU UUU-CGGA-G -CGUAAACUC CUUUU-CUUA GGG-AAGA-A -UU--C---- ----------
---------- --U-GACGGU ACCUAAG-GA AUAAGCACCG GCUAACUCCG UGC-CAG-C- AGC-CGC-GG UAAUACGGAG
-GGUGCAAGC -GUU-ACUCG G-AAUCAC-U GG-GCGUA-- AA-GGGC-GC -GUAGG-CGG AUUAUCAA-G U-CUCUU-GU
GAAA-UCUAA UGG-CUUAAC C-A-UUAAAC UGCUU-GGGA AACUGAUAGU -C-UAGAGUG AGG-GAGAGG CAGAUGG-AA
UU-GGUG-GU --GUA-GGG- GUAAAA-UCC -GUAG-AUA- UCAC-C-AAG -AAU-ACC-C AUU-GCGAA- G-GC-G-AUC
UG-CUGG-AA -C-UCA-AC- UGA-CGCU-A AGGC-G-CGA -AA-G-C-GU GGGG-AGC-A AA--CAGGAU UA-G-AUACC
CUGGUAGU-C -CACGCCC-U AAA-C-GAUG U-A-CA-CUA G-UU-GUUGG -GGUG-CUAG U-C-AUCU-C AGUAA-UGCA
GCUA-ACGCA UU-AAGUGUA -CCGCC-UGG GG-AGUACGG UCGCAAGAUU AAA-ACUCAA A-GGAA-UAG ACGGGG-ACC
C-GCAC-AA- GCGGUGG-AG CAUGUGGUUU AA-UU-CGAA GA-UACGCGA AGAACCUUAC CUG-GG-CUU GA-UAU-C-C
UAAGAACCUU UUAGAGAUA- AGAGGGUGCU --AG--C--U U-G--C--U- -AGAA-CUUA GAGACAGGUG CUGCACGGCU
GUCGUCAGCU CGUGUCGUGA GAUGUUGGGU U-AAGUCCCG -C-AA-CGA- GCGC-A-ACC CACG-UAUU- UAGUUGCU-A
ACGG--UUCG -GCCGAG--C -ACUCU-AAA UAGACUGCCU U-CG-UAA-G GA-GGAGG-A -AG-GUGUGG ACG-ACGUC-
AA-GUCAUCA UGGCCCUUAU GCCCAGG-GC GA-CAC--AC GUGCUAC-AA -UGGC-AU-A UA-C-AAUGA -GA-CGC-AA
-UACCGCGAG GUGGAG-C-A AA-UCU-AU- AAAA-UAUGU -CC-CAG-UU CGGA--UUGU UC-UC-UGC- AA-CUCG-A-
GAGCA-UGAA -G-CC-GGAA -UCGC-UA-- G-UA-AU-CG -U-A-GA-UC -A-G-CCA-U -GCUACGGUG -AAU-ACGUU
-CCCGGG--U -C-U-UGU-A C-UCAC-C-G -CCC-GU-CA CACCAUGGG- AGUUG-AUUU C-ACU--CGA A---GC-CGG
AAU-ACUAA- --------A- CU------AG -UUAC-CGU- CC--A-CA-G UGGAAUCAGC G--ACU-G-G ----GG-UG-
---------- ---------- ---AA-GUCG UAACAAGGUA A-CCGUAGGA GAACC-U... .......... ..........
.......... .......... .
>AANQ01000004.42903.44395 ;Campylobacter jejuni subsp. jejuni HB93-13
.......... .......... .......... .......... .......... .......... .......... ..AGAGUUUG
A-U-CC-U-G G-CU-C-AG- A-G-UG-AAC -G-C--UG-G C-GG-C-GU- GCCUAAUACA U-GCA-AGU- C--GAA-CG-
A-------UG ----AAG--- ----CUUU-U -A-G---CUU -GC-U--AGA A-G------- ---UG-GAUU -AGU-GGC-G
CAC-GGGU-G A-GUA-AG-G -U-AUAGUUA A-U-CU-GC- C-CUA--CA- C--A-A-GAG G-ACAACAGU U-GGAAA-CG
A-CU-GCUAA UACUC--U-A U-A---CU-C C-UGC-U-UA ACA-CA-A-G UUG-AG--UA GGGAAA---G U---------
---------- ---------- ---------- ---------- ---------- ---------- ---------- ----------
---------- ---------- ---------- ---------- ---------- U-UU------ ---------- ----------
---------- ---------- ---------- ---------- ---------- ---------- ---------- ----------
---------- ---------- ---------- -U---C-G-G U-G-UAGGAU GAG-ACUAUA UA-G-U-AUC AGCUAGU-UG
GU-AA-G-GU AAUGGCUU-A CCAAGGCU-A UGACGC-UU- AACUGGUCUG AGAGG-AUGA U-CAGUCACA CU-GGAACUG
AGACACGGUC CAGACUCCUA CGGGAGGCAG CAGUAGGGAA -UAUU-GCGC AAUGGGG-GA AA-CCCUG-A CGCAGCAACG
CCGCGUGGAG GAUGAC-ACU UUU-CGGA-G -CGUAAACUC CUUUU-CUUA GGG-AAGA-A -UU--C---- ----------
---------- --U-GACGGU ACCUAAG-GA AUAAGCACCG GCUAACUCCG UGC-CAG-C- AGC-CGC-GG UAAUACGGAG
-GGUGCAAGC -GUU-ACUCG G-AAUCAC-U GG-GCGUA-- AA-GGGC-GC -GUAGG-CGG AUUAUCAA-G U-CUCUU-GU
GAAA-UCUAA UGG-CUUAAC C-A-UUAAAC UGCUU-GGGA AACUGAUAGU -C-UAGAGUG AGG-GAGAGG CAGAUGG-AA
UU-GGUG-GU --GUA-GGG- GUAAAA-UCC -GUAG-AUA- UCAC-C-AAG -AAU-ACC-C AUU-GCGAA- G-GC-G-AUC
UG-CUGG-AA -C-UCA-AC- UGA-CGCU-A AGGC-G-CGA -AA-G-C-GU GGGG-AGC-A AA--CAGGAU UA-G-AUACC
CUGGUAGU-C -CACGCCC-U AAA-C-GAUG U-A-CA-CUA G-UU-GUUGG -GAUG-CUAG U-C-AUCU-C AGUAA-UGCA
GCUA-ACGCA UU-AAGUGUA -CCGCC-UGG GG-AGUACGG UCGCAAGAUU AAA-ACUCAA A-GGAA-UAG ACGGGG-ACC
C-GCAC-AA- GCGGUGG-AG CAUGUGGUUU AA-UU-CGAA GA-UACGCGA AGAACCUUAC CUG-GG-CUU GA-UAU-C-C
UAAGAACCUU AUAGAGAUA- UGAGGGUGCU --AG--C--U U-G--C--U- -AGAA-CUUA GAGACAGGUG CUGCACGGCU
GUCGUCAGCU CGUGUCGUGA GAUGUUGGGU U-AAGUCCCG -C-AA-CGA- GCGC-A-ACC CACG-UAUU- UAGUUGCU-A
ACGG--UUCG -GCCGAG--C -ACUCU-AAA UAGACUGCCU U-CG-UAA-G GA-GGAGG-A -AG-GUGUGG ACG-ACGUC-
AA-GUCAUCA UGGCCCUUAU GCCCAGG-GC GA-CAC--AC GUGCUAC-AA -UGGC-AU-A UA-C-AAUGA -GA-CGC-AA
-UACCGCGAG GUGGAG-C-A AA-UCU-AU- AAAA-UAUGU -CC-CAG-UU CGGA--UUGU UC-UC-UGC- AA-CUCG-A-
GAGCA-UGAA -G-CC-GGAA -UCGC-UA-- G-UA-AU-CG -U-A-GA-UC -A-G-CCA-U -GCUACGGUG -AAU-ACGUU
-CCCGGG--U -C-U-UGU-A C-UCAC-C-G -CCC-GU-CA CACCAUGGG- AGUUG-AUUU C-ACU--CGA A---GC-CGG
AAU-ACUAA- --------A- CU------AG -UUAC-CGU- CC--A-CA-G UGGAAUCAGC G--ACU-G-G ----GG-UG-
---------- ---------- ---AA-GUCG UAACAAGGUA A-CCGUAGGA GAACC-UGCG GUUG...... ..........
.......... .......... .
>AB587652.1.1428 ;Campylobacter coli
.......... .......... .......... .......... .......... .......... .......... ..........
.......... .......... .......... .......... .......... GCCUAAUACA U-GCA-AGU- C--GAA-CG-
A-------UG ----AAG--- ----CUUC-U -A-G---CUU -GC-U--AGA A-G------- ---UG-GAUU -AGU-GGC-G
CAC-GGGU-G A-GUA-AG-G -U-AUAGUUA A-U-CU-GC- C-CUA--CA- C--A-A-GAG G-ACAACAGU U-GGAAA-CG
A-CU-GCUAA UACUC--U-A U-A---CU-C C-UGC-U-UA ACA-CA-A-G UUG-AG--UA GGGAAA---G U---------
---------- ---------- ---------- ---------- ---------- ---------- ---------- ----------
---------- ---------- ---------- ---------- ---------- U-UU------ ---------- ----------
---------- ---------- ---------- ---------- ---------- ---------- ---------- ----------
---------- ---------- ---------- -U---C-G-G U-G-UAGGAU GAG-ACUAUA UA-G-U-AUC AGCUAGU-UG
GU-AA-G-GU AAUGGCUU-A CCAAGGCU-A UGACGC-UU- AACUGGUCUG AGAGG-AUGA U-CAGUCACA CU-GGAACUG
AGACACGGUC CAGACUCCUA CGGGAGGCAG CAGUAGGGAA -UAUU-GCGC AAUGGGG-GA AA-CCCUG-A CGCAGCAACG
CCGCGUGGAG GAUGAC-ACU UUU-CGGA-G -CGUAAACUC CUUUU-CUUA GGG-AAGA-A -UU--C---- ----------
---------- --U-GACGGU ACCUAAG-GA AUAAGCACCG GCUAACUCCG UGC-CAG-C- AGC-CGC-GG UAAUACGGAG
-GGUGCAAGC -GUU-ACUCG G-AAUCAC-U GG-GCGUA-- AA-GGGC-GC -GUAGG-CGG AUUAUCAA-G U-CUCUU-GU
GAAA-UCUAA UGG-CUUAAC C-A-UUAAAC UGCUU-GGGA AACUGAUAGU -C-UAGAGUG AGG-GAGAGG CAGAUGG-AA
UU-GGUG-GU --GUA-GGG- GUAAAA-UCC -GUAG-AUA- UCAC-C-AAG -AAU-ACC-C AUU-GCGAA- G-GC-G-AUC
UG-CUGG-AA -C-UCA-AC- UGA-CGCU-A AGGC-G-CGA -AA-G-C-GU GGGG-AGC-A AA--CAGGAU UA-G-AUACC
CUGGUAGU-C -CACGCCC-U AAA-C-GAUG U-A-CA-CUA G-UU-GUUGG -GGUG-CUAG U-C-AUCU-C AGUAA-UGCA
GCUA-ACGCA UU-AAGUGUA -CCGCC-UGG GG-AGUACGG UCGCAAGAUU AAA-ACUCAA A-GGAA-UAG ACGGGG-ACC
C-GCAC-AA- GCGGUGG-AG CAUGUGGUUU AA-UU-CGAA GA-UACGCGA AGAACCUUAC CUG-GG-CUU GA-UAU-C-C
UAAGAACCUU UUAGAGAUA- AGAGGGUGCU --AG--C--U U-G--C--U- -AGAA-CUUA GAGACAGGUG CUGCACGGCU
GUCGUCAGCU CGUGUCGUGA GAUGUUGGGU U-AAGUCCCG -C-AA-CGA- GCGC-A-ACC CACG-UAUU- UAGUUGCU-A
ACGG--UUCG -GCCGAG--C -ACUCU-AAA UAGACUGCCU U-CG-UAA-G GA-GGAGG-A -AG-GUGUGG ACG-ACGUC-
AA-GUCAUCA UGGCCCUUAU GCCCAGG-GC GA-CAC--AC GUGCUAC-AA -UGGC-AU-A UA-C-AAUGA -GA-CGC-AA
-UACCGCGAG GUGGAG-C-A AA-UCU-AU- AAAA-UAUGU -CC-CAG-UU CGGA--UUGU UC-UC-UGC- AA-CUCG-A-
GAGCA-UGAA -G-CC-GGAA -UCGC-UA-- G-UA-AU-CG -U-A-GA-UC -A-G-CCA-U -GCUACGGUG -AAU-ACGUU
-CCCGGG--U -C-U-UGU-A C-UCAC-C-G -CCC-GU-CA CACCAUGGG- AGUUG-AUUU C-ACU--CGA A---GC-CGG
AAU-ACUAA- --------A- CU------AG -UUAC-CGU- CC--A-CA-G UGGAAUCAGC G--ACU-G-G ----GG-UG-
---------- ---------- ---AA-GUCG UAACA..... .......... .......... .......... ..........
.......... .......... .
>AB076676.1.1693 ;Campylobacter lanienae
.......... .......... .......... .......... .......... .......... .......... .AAGAGUUUG
A-U-CC-U-G G-CU-C-AG- A-G-UG-AAC -G-C--UG-G C-GG-C-GU- GCCUAAUACA U-GCA-AGU- C--GAA-CG-
G-------AC ----AAG--- -U--AA---G -A-G---CUU -GC-U--C-- U-UA------ ---UG-AGUU -AGU-GGC-G
CAC-GGGU-G A-GUA-AU-G -U-AUAGUUA A-U-CU-GC- C-CUA--UG- C--U-G-GAG G-ACAACAGU U-AGAAA-UG
A-CU-GCUAA UACUC--C-A U-A---CU-C C-UUC-U-UA ACA-CA-A-G UUA-AG--UU GGGAAA---G UAGCU--C--
UUAAUAAUGC AUAUAAAAUG GAUUUUAAAA ---------- ----CAAAAA GCUAAAAAGA UAACAAUAAA CUUUUUUUGA
AGCUUUACAU AAGUAAGGCA AGAAAAAGUG AAGCAGUUAG CUUUUAAAGA UUUU--UGUA AAAAUUCUAA AUUAUAAAUA
GUUUUUAAAU UAAAAUAUUU UCUUUAAAAG AGAUUGAUAA AAGUAA---- ---------- ---------- -UUUUAAAAC
UUUUUUAUAU GUAUUAUUAA -G----AGCU CU---C-G-G C-A-UAGGAU GAG-ACUAUA UU-G-U-AUC AGCUAGU-UG
GU-GA-G-GU AAUGGCUC-A CCAAGGCU-A UGACGC-AU- AACUGGUCUG AGAGG-AUGA U-CAGUCACA CU-GGAACUG
AGACACGGUC CAGACUCCUA CGGGAGGCAG CAGUAGGGAA -UAUU-GCUC AAUGGGG-GA AA-CCCUG-A AGCAGCAACG
CCGCGUGGAG GAUGAC-ACU UUU-CGGA-G -CGUAAACUC CUUUU-CUUA GGG-AAGA-A -AU--U---- ----------
---------- --U-GACGGU ACCUAAG-GA AUAAGCACCG GCUAACUCCG UGC-CAG-C- AGC-CGC-GG UAAUACGGAG
-GGUGCAAGC -GUU-ACUCG G-AAUCAC-U GG-GCGUA-- AA-GGAC-GC -GUAGG-CGG AUUAUCAA-G U-CUUUU-GU
GAAA-UCUAA UGG-CUCAAC C-A-UUAAAC UGCUU-GAGA AACUGAUAAU -C-UAGAGUG AGG-GAGAGG CAGAUGG-AA
UU-GGUG-GU --GUA-GGG- GUAAAA-UCC -GUAG-AGA- UCAC-C-AGG -AAU-ACC-C AUU-GCGAA- G-GC-G-AUC
UG-CUAG-AA -C-UCA-AC- UGA-CGCU-A AUGC-G-UGA -AA-G-C-GU GGGG-AGC-A AA--CAGGAU UA-G-AUACC
CUGGUAGU-C -CACGCCC-U AAA-C-GAUG U-A-UA-CUA G-UU-GUUGC -UGUG-CUAG U-C-AUGG-C AGUAA-UGCA
CCUA-ACGGA UU-AAGUAUA -CCGCC-UGG GG-AGUACGG UCGCAAGAUU AAA-ACUCAA A-GGAA-UAG ACGGGG-ACC
C-GCAC-AA- GCGGUGG-AG CAUGUGGUUU AA-UU-CGAA GA-UACGCGA AGAACCUUAC CUG-GG-CUU GA-UAU-C-C
UAAGAACCUU GUAGAGAUA- CGAGGGUGCU --AG--C--U U-G--C--U- -AGAA-CUUA GUGACAGGUG CUGCACGGCU
GUCGUCAGCU CGUGUCGUGA GAUGUUCGGU U-AAGUCCGG -C-AA-CGA- GCGC-A-ACC CACG-UAUU- UAGUUGCU-A
ACAG--UUUG -GCUGAG--C -ACUCU-AAA UAUACUGCCU U-CG-UAA-G GA-GGAGG-A -AG-GUGUGG ACG-ACGUC-
AA-GUCAUCA UGGCCCUUAU GCCCAGG-GC GA-CAC--AC GUGCUAC-AA -UGGC-AU-A UA-C-AAUGA -GA-CGC-AA
-UAUCGUGAG AUGGAG-C-A AA-UCU-AU- AAAA-UAUGU -CC-CAG-UU CGGA--UUGU UC-UC-UGC- AA-CUCG-A-
GAGCA-UGAA -G-CC-GGAA -UCGC-UA-- G-UA-AU-CG -U-A-GA-UC -A-G-CCA-U -GCUACGGUG -AAU-ACGUU
-CCCGGG--U -C-U-UGU-A C-UCAC-C-G -CCC-GU-CA CACCAUGGG- AGUUG-AUUU C-ACU--CGA A---GU-CGG
AAU-GCUAA- --------A- CU------AG -CUAC-CGC- CC--A-CA-G UGGAAUCAGC G--ACU-G-G ----GG-UG-
---------- ---------- ---AA-GUCG UAACAA.... .......... .......... .......... ..........
.......... .......... .
>AB587656.1.1447 ;Campylobacter coli
.......... .......... .......... .......... .......... .......... .......... ..........
.......... .......... .......... .......G-G C-GG-C-GU- GCCUAAUACA U-GCA-AGU- C--GAA-CG-
A-------UG ----AAG--- ----CUUC-U -A-G---CUU -GC-U--AGA A-G------- ---UG-GAUU -AGU-GGC-G
CAC-GGGU-G A-GUA-AG-G -U-AUAGUUA A-U-CU-GC- C-CUA--CA- C--A-A-GAG G-ACAACAGU U-GGAAA-CG
A-CU-GCUAA UACUC--U-A U-A---CU-C C-UGC-U-UA ACA-CA-A-G UUG-AG--UA GGGAAA---G U---------
---------- ---------- ---------- ---------- ---------- ---------- ---------- ----------
---------- ---------- ---------- ---------- ---------- U-UU------ ---------- ----------
---------- ---------- ---------- ---------- ---------- ---------- ---------- ----------
---------- ---------- ---------- -U---C-G-G U-G-UAGGAU GAG-ACUAUA UA-G-U-AUC AGCUAGU-UG
GU-AA-G-GU AAUGGCUU-A CCAAGGCU-A UGACGC-UU- AACUGGUCUG AGAGG-AUGA U-CAGUCACA CU-GGAACUG
AGACACGGUC CAGACUCCUA CGGGAGGCAG CAGUAGGGAA -UAUU-GCGC AAUGGGG-GA AA-CCCUG-A CGCAGCAACG
CCGCGUGGAG GAUGAC-ACU UUU-CGGA-G -CGUAAACUC CUUUU-CUUA GGG-AAGA-A -UU--C---- ----------
---------- --U-GACGGU ACCUAAG-GA AUAAGCACCG GCUAACUCCG UGC-CAG-C- AGC-CGC-GG UAAUACGGAG
-GGUGCAAGC -GUU-ACUCG G-AAUCAC-U GG-GCGUA-- AA-GGGC-GC -GUAGG-CGG AUUAUCAA-G U-CUCUU-GU
GAAA-UCUAA UGG-CUUAAC C-A-UUAAAC UGCUU-GGGA AACUGAUAGU -C-UAGAGUG AGG-GAGAGG CAGAUGG-AA
UU-GGUG-GU --GUA-GGG- GUAAAA-UCC -GUAG-AUA- UCAC-C-AAG -AAU-ACC-C AUU-GCGAA- G-GC-G-AUC
UG-CUGG-AA -C-UCA-AC- UGA-CGCU-A AGGC-G-CGA -AA-G-C-GU GGGG-AGC-A AA--CAGGAU UA-G-AUACC
CUGGUAGU-C -CACGCCC-U AAA-C-GAUG U-A-CA-CUA G-UU-GUUGG -GGUG-CUAG U-C-AUCU-C AGUAA-UGCA
GCUA-ACGCA UU-AAGUGUA -CCGCC-UGG GG-AGUACGG UCGCAAGAUU AAA-ACUCAA A-GGAA-UAG ACGGGG-ACC
C-GCAC-AA- GCGGUGG-AG CAUGUGGUUU AA-UU-CGAA GA-UACGCGA AGAACCUUAC CUG-GG-CUU GA-UAU-C-C
UAAGAACCUU UUAGAGAUA- AGAGGGUGCU --AG--C--U U-G--C--U- -AGAA-CUUA GAGACAGGUG CUGCACGGCU
GUCGUCAGCU CGUGUCGUGA GAUGUUGGGU U-AAGUCCCG -C-AA-CGA- GCGC-A-ACC CACG-UAUU- UAGUUGCU-A
ACGG--UUCG -GCCGAG--C -ACUCU-AAA UAGACUGCCU U-CG-UAA-G GA-GGAGG-A -AG-GUGUGG ACG-ACGUC-
AA-GUCAUCA UGGCCCUUAU GCCCAGG-GC GA-CAC--AC GUGCUAC-AA -UGGC-AU-A UA-C-AAUGA -GA-CGC-AA
-UACCGCGAG GUGGAG-C-A AA-UCU-AU- AAAA-UAUGU -CC-CAG-UU CGGA--UUGU UC-UC-UGC- AA-CUCG-A-
GAGCA-UGAA -G-CC-GGAA -UCGC-UA-- G-UA-AU-CG -U-A-GA-UC -A-G-CCA-U -GCUACGGUG -AAU-ACGUU
-CCCGGG--U -C-U-UGU-A C-UCAC-C-G -CCC-GU-CA CACCAUGGG- AGUUG-AUUU C-ACU--CGA A---GC-CGG
AAU-ACUAA- --------A- CU------AG -UUAC-CGU- CC--A-CA-G UGGAAUCAGC G--ACU-G-G ----GG-UG-
---------- ---------- ---AA-GUCG UAACAAGGUA A-CCGUA... .......... .......... ..........
.......... .......... .
>AB181360.1.1435 ;Campylobacter lari
.......... .......... .......... .......... .......... .......... .......... ..........
.......... .......... A-G-UG-AAC -G-C--UG-G C-GG-C-GU- GCCUAAUACA U-GCA-AGU- C--GAA-CG-
A-------UG ----AAG--- ----CUUU-U -A-G---CUU -GC-U--AGA A-G------- ---UG-GAUU -AGU-GGC-G
CAC-GGGU-G A-GUA-AG-G -U-AUAGUUA A-U-CU-GC- C-CUA--CA- C--A-A-GAG G-ACAACAGU U-GGAAA-CG
A-CU-GCUAA UACUC--U-A U-A---CU-C C-UGC-U-UA ACA-CA-A-G UUG-AG--UA GGGAAA---G U---------
---------- ---------- ---------- ---------- ---------- ---------- ---------- ----------
---------- ---------- ---------- ---------- ---------- U-UU--U--- ---------- ----------
---------- ---------- ---------- ---------- ---------- ---------- ---------- ----------
---------- ---------- ---------- -U---C-G-G U-G-UAGGAU GAG-ACUAUA UA-G-U-AUC AGCUAGU-UG
GU-GA-G-GU AAUGGCUC-A CCAAGGCU-A UGACGC-UU- AACUGGUCUG AGAGG-AUGA U-CAGUCACA CU-GGAACUG
AGACACGGUC CAGACUCCUA CGGGAGGCAG CAGUAGGGAA -UAUU-GCGC AAUGGGG-GA AA-CCCUG-A CGCAGCAACG
CCGCGUGGAG GAUGAC-ACU UUU-CGGA-G -CGUAAACUC CUUUU-CUUA GGG-AAGA-A -UU--C---- ----------
---------- --U-GACGGU ACCUAAG-GA AUAAGCACCG GCUAACUCCG UGC-CAG-C- AGC-CGC-GG UAAUACGGAG
-GGUGCAAGC -GUU-ACUCG G-AAUCAC-U GG-GCGUA-- AA-GGGC-GC -GUAGG-CGG AUUAUCAA-G U-CUCUU-GU
GAAA-UCCAA CGG-CUUAAC C-G-UUGAAC UGCUU-GGGA AACUGGUAGU -C-UAGAGUG AGG-GAGAGG CAGAUGG-AA
UU-GGUG-GU --GUA-GGG- GUAAAA-UCC -GUAG-AUA- UCAC-C-AAG -AAU-ACC-C AUU-GCGAA- G-GC-G-AUC
UG-CUGG-AA -C-UUA-AC- UGA-CGCU-A AGGC-G-CGA -AA-G-C-GU GGGG-AGC-A AA--CAGGAU UA-G-AUACC
CUGGUAGU-C -CACGCCC-U AAA-C-GAUG U-A-CA-CUA G-UU-GUUGG -GGUG-CUAG U-C-AUCU-C AGUAA-UGCA
GCUA-ACGCA UU-AAGUGUA -CCGCC-UGG GG-AGUACGG UCGCAAGAUU AAA-ACUCAA A-GGAA-UAG ACGGGG-ACC
--GCAC-AA- GCGGUGG-AG CAUGUGGUUU AA-UU-CGAA GA-UACGCGA AGAACCUUAC CUG-GG-CUU GA-UAU-C-C
UAAGAACCUU UUAGAGAUA- AGAGGGUGCU --AG--C--U U-G--C--U- -AGAA-CUUA GAGACAGGUG CUGCACGGCU
GUCGUCAGCU CGUGUCGUGA GAUGUUGGGU U-AAGUCCCG -C-AA-CGA- GCGC-A-ACC CACG-UAUU- UAGUUGCU-A
ACGG--UUCG -GCCGAG--C -ACUCU-AAA UAGACUGCCU U-CG-UAA-G GA-GGAGG-A -AG-GUGUGG ACG-ACGUC-
AA-GUCAUCA UGGCCCUUAU GCCCAGG-GC GA-CAC--AC GUGCUAC-AA -UGGC-AU-A UA-C-AAUGA -GA-CGC-AA
-UACCGCGAG GUGGAG-C-A AA-UCU-AU- AAAA-UAUGU -CC-CAG-UU CGGA--UUGU UC-UC-UGC- AA-CUCG-A-
GAGCA-UGAA -G-CC-GGAA -UCGC-UA-- G-UA-AU-CG -U-A-GA-UC -A-G-CCA-U -GCUACGGUG -AAU-ACGUU
-CCCGGG--U -C-U-UGU-A C-UCAC-C-G -CCC-GU-CA CACCAUGGG- AGUUG-AUUU C-ACU--CGA A---GC-CGG
AAU-ACUAA- --------A- CU------AG -UUAC-CGU- CC--A-CA-G UGGAAUCAGC G--ACU-G-G ----GG-UG.
.......... .......... .......... .......... .......... .......... .......... ..........
.......... .......... .
>AB615408.1.1420 ;Campylobacter coli
.......... .......... .......... .......... .......... .......... .......... ..........
.......... .......... .......... .......... ........U- GCCUAAUACA U-GCA-AGU- C--GAA-CG-
A-------UG ----AAG--- ----CUUC-U -A-G---CUU -GC-U--AGA A-G------- ---UG-GAUU -AGU-GGC-G
CAC-GGGU-G A-GUA-AG-G -U-AUAGUUA A-U-CU-GC- C-CUA--CA- C--A-A-GAG G-ACAACAGU U-GGAAA-CG
A-CU-GCUAA UACUC--U-A U-A---CU-C C-UGC-U-UA ACA-CA-A-G UUG-AG--UA GGGAAA---G U---------
---------- ---------- ---------- ---------- ---------- ---------- ---------- ----------
---------- ---------- ---------- ---------- ---------- U-UU------ ---------- ----------
---------- ---------- ---------- ---------- ---------- ---------- ---------- ----------
---------- ---------- ---------- -U---C-G-G U-G-UAGGAU GAG-ACUAUA UA-G-U-AUC AGCUAGU-UG
GU-AA-G-GU AAUGGCUU-A CCAAGGCU-A UGACGC-UU- AACUGGUCUG AGAGG-AUGA U-CAGUCACA CU-GGAACUG
AGACACGGUC CAGACUCCUA CGGGAGGCAG CAGUAGGGAA -UAUU-GCGC AAUGGGG-GA AA-CCCUG-A CGCAGCAACG
CCGCGUGGAG GAUGAC-ACU UUU-CGGA-G -CGUAAACUC CUUUU-CUUA GGG-AAGA-A -UU--C---- ----------
---------- --U-GACGGU ACCUAAG-GA AUAAGCACCG GCUAACUCCG UGC-CAG-C- AGC-CGC-GG UAAUACGGAG
-GGUGCAAGC -GUU-ACUCG G-AAUCAC-U GG-GCGUA-- AA-GGGC-GC -GUAGG-CGG AUUAUCAA-G U-CUCUU-GU
GAAA-UCUAA UGG-CUUAAC C-A-UUAAAC UGCUU-GGGA AACUGAUAGU -C-UAGAGUG AGG-GAGAGG CAGAUGG-AA
UU-GGUG-GU --GUA-GGG- GUAAAA-UCC -GUAG-AUA- UCAC-C-AAG -AAU-ACC-C AUU-GCGAA- G-GC-G-AUC
UG-CUGG-AA -C-UCA-AC- UGA-CGCU-A AGGC-G-CGA -AA-G-C-GU GGGG-AGC-A AA--CAGGAU UA-G-AUACC
CUGGUAGU-C -CACGCCC-U AAA-C-GAUG U-A-CA-CUA G-UU-GUUGG -GGUG-CUAG U-C-AUCU-C AGUAA-UGCA
GCUA-ACGCA UU-AAGUGUA -CCGCC-UGG GG-AGUACGG UCGCAAGAUU AAA-ACUCAA A-GGAA-UAG ACGGGG-ACC
C-GCAC-AA- GCGGUGG-AG CAUGUGGUUU AA-UU-CGAA GA-UACGCGA AGAACCUUAC CUG-GG-CUU GA-UAU-C-C
UAAGAACCUU UUAGAGAUA- AGAGGGUGCU --AG--C--U U-G--C--U- -AGAA-CUUA GAGACAGGUG CUGCACGGCU
GUCGUCAGCU CGUGUCGUGA GAUGUUGGGU U-AAGUCCCG -C-AA-CGA- GCGC-A-ACC CACG-UAUU- UAGUUGCU-A
ACGG--UUCG -GCCGAG--C -ACUCU-AAA UAGACUGCCU U-CG-UAA-G GA-GGAGG-A -AG-GUGUGG ACG-ACGUC-
AA-GUCAUCA UGGCCCUUAU GCCCAGG-GC GA-CAC--AC GUGCUAC-AA -UGGC-AU-A UA-C-AAUGA -GA-CGC-AA
-UACCGCGAG GUGGAG-C-A AA-UCU-AU- AAAA-UAUGU -CC-CAG-UU CGGA--UUGU UC-UC-UGC- AA-CUCG-A-
GAGCA-UGAA -G-CC-GGAA -UCGC-UA-- G-UA-AU-CG -U-A-GA-UC -A-G-CCA-U -GCUACGGUG -AAU-ACGUU
-CCCGGG--U -C-U-UGU-A C-UCAC-C-G -CCC-GU-CA CACCAUGGG- AGUUG-AUUU C-ACU--CGA A---GC-CGG
AAU-ACUAA- --------A- CU------AG -UUAC-CGU- CC--A-CA-G UGGAAUCAGC G--ACU-G-G ----GG-UG-
---------- ---------- ---AA..... .......... .......... .......... .......... ..........
.......... .......... .
>AB181364.1.1437 ;Campylobacter lari
.......... .......... .......... .......... .......... .......... .......... ..........
.......... .......... A-G-UG-AAC -G-C--UG-G C-GG-C-GU- GCCUAAUACA U-GCA-AGU- C--GAA-CG-
A-------UG ----AAG--- ----CUUU-U -A-G---CUU -GC-U--AGA A-G------- ---UG-GAUU -AGU-GGC-G
CAC-GGGU-G A-GUA-AG-G -U-AUAGUUA A-U-CU-GC- C-CUA--CA- C--A-A-GAG G-ACAACAGU U-GGAAA-CG
A-CU-GCUAA UACUC--U-A U-A---CU-C C-UGC-U-UA ACA-CA-A-G UUG-AG--UA GGGAAA---G U---------
---------- ---------- ---------- ---------- ---------- ---------- ---------- ----------
---------- ---------- ---------- ---------- ---------- U-UU------ ---------- ----------
---------- ---------- ---------- ---------- ---------- ---------- ---------- ----------
---------- ---------- ---------- -U---C-G-G U-G-UAGGAU GAG-ACUAUA UA-G-U-AUC AGCUAGU-UG
GU-GA-G-GU AAUGGCUC-A CCAAGGCU-A UGACGC-UU- AACUGGUCUG AGAGG-AUGA U-CAGUCACA CU-GGAACUG
AGACACGGUC CAGACUCCUA CGGGAGGCAG CAGUAGGGAA -UAUU-GCGC AAUGGGG-GA AA-CCCUG-A CGCAGCAACG
CCGCGUGGAG GAUGAC-ACU UUU-CGGA-G -CGUAAACUC CUUUU-CUUA GGG-AAGA-A -UU--C---- ----------
---------- --U-GACGGU ACCUAAG-GA AUAAGCACCG GCUAACUCCG UGC-CAG-C- AGC-CGC-GG UAAUACGGAG
-GGUGCAAGC -GUU-ACUCG G-AAUCAC-U GG-GCGUA-- AA-GGGC-GC -GUAGG-CGG AUUAUCAA-G U-CUCUU-GU
GAAA-UCCAA CGG-CUUAAC C-G-UUGAAC UGCUU-GGGA AACUGGUAGU -C-UAGAGUG AGG-GAGAGG CAGAUGG-GA
UU-GGUG-GU --GUA-GGG- GUAAAA-UCC -GUAG-AUA- UCAC-C-AAG -AAU-ACC-C AUU-GCGAA- G-GC-G-AUC
UG-CUGG-AA -C-UUA-AC- UGA-CGCU-A AGGC-G-CGA -AA-G-C-GU GGGG-AGC-A AAA-CAGGAU UA-G-AUACC
CUGGUAGU-C -CACGCCCCU AAA-C-GAUG U-A-CA-CUA G-UU-GUUGG -GGUG-CUAG U-C-AUCU-C AGUAA-UGCA
CGUA-ACGCA UU-AAGUGUA -CCGCC-UGG GG-AGUACGG UCGCAAGAUU AAA-ACUCAA A-GGAA-UAG ACGGGG-ACC
C-GCAC-AA- GCGGUGG-AG CAUGCGGUUU AA-UU-CGAA GA-UACGCGA AGAACCUUAC CUG-GG-CUU GA-UAU-C-C
UAAGAACCUU UUAGAGAUA- AGAGGGUGCU --AG--C--U U-G--C--U- -AGAA-CUUA GAGACAGGUG CUGCACGGCU
GUCGUCAGCU CGUGUCGUGA GAUGUUGGGU U-AAGUCCCG -C-AA-CGA- GCGC-A-ACC CACG-UAUU- UAGUUGCU-A
ACGG--UUUG -GCCGAG--C -ACUCU-AAA UAGACUGCCU U-CG-UAA-G GA-GGAGG-A -AG-GUGUGG ACG-ACGUC-
AA-GUCAUCA UGGCCCUUAU GCCCAGG-GC GA-CAC--AC GUGCUAC-AA -UGGC-AU-A UA-C-AAUGA -GA-CGC-AA
-UACCGCGAG GUGGAG-C-A AA-UCU-AU- AAAA-UAUGU -CC-CAG-UU CGGA--UUGU UC-UC-UGC- AA-CUCG-A-
GAGCA-UGAA -G-CC-GGAA -UCGC-UA-- G-UA-AU-CG -U-A-GA-UC -A-G-CCA-U -GCUACGGUG -AAU-ACGUU
-CCCGGG--U -C-U-UGU-A C-UCAC-C-G -CCC-GU-CA CACCAUGGG- AGUUG-AUUU C-ACU--CGA A---GC-CGG
AAU-ACUAA- --------A- UU------AG -UUAC-CGU- CC--A-CA-G UGGAAUCAGC G--ACU-G-G ----GG-UG.
.......... .......... .......... .......... .......... .......... .......... ..........
.......... .......... .
>AB615412.1.1450 ;Campylobacter coli
.......... .......... .......... .......... .......... .......... .......... ..........
.......... .......... .......... ...C--UG-G C-GG-C-GU- GCCUAAUACA U-GCA-AGU- C--GAA-CG-
A-------UG ----AAG--- ----CUUC-U -A-G---CUU -GC-U--AGA A-G------- ---UG-GAUU -AGU-GGC-G
CAC-GGGU-G A-GUA-AG-G -U-AUAGUUA A-U-CU-GC- C-CUA--CA- C--A-A-GAG G-ACAACAGU U-GGAAA-CG
A-CU-GCUAA UACUC--U-A U-A---CU-C C-UGC-U-UA ACA-CA-A-G UUG-AG--UA GGGAAA---G U---------
---------- ---------- ---------- ---------- ---------- ---------- ---------- ----------
---------- ---------- ---------- ---------- ---------- U-UU------ ---------- ----------
---------- ---------- ---------- ---------- ---------- ---------- ---------- ----------
---------- ---------- ---------- -U---C-G-G U-G-UAGGAU GAG-ACUAUA UA-G-U-AUC AGCUAGU-UG
GU-AA-G-GU AAUGGCUU-A CCAAGGCU-A UGACGC-UU- AACUGGUCUG AGAGG-AUGA U-CAGUCACA CU-GGAACUG
AGACACGGUC CAGACUCCUA CGGGAGGCAG CAGUAGGGAA -UAUU-GCGC AAUGGGG-GA AA-CCCUG-A CGCAGCAACG
CCGCGUGGAG GAUGAC-ACU UUU-CGGA-G -CGUAAACUC CUUUU-CUUA GGG-AAGA-A -UU--C---- ----------
---------- --U-GACGGU ACCUAAG-GA AUAAGCACCG GCUAACUCCG UGC-CAG-C- AGC-CGC-GG UAAUACGGAG
-GGUGCAAGC -GUU-ACUCG G-AAUCAC-U GG-GCGUA-- AA-GGGC-GC -GUAGG-CGG AUUAUCAA-G U-CUCUU-GU
GAAA-UCUAA UGG-CUUAAC C-A-UUAAAC UGCUU-GGGA AACUGAUAGU -C-UAGAGUG AGG-GAGAGG CAGAUGG-AA
UU-GGUG-GU --GUA-GGG- GUAAAA-UCC -GUAG-AUA- UCAC-C-AAG -AAU-ACC-C AUU-GCGAA- G-GC-G-AUC
UG-CUGG-AA -C-UCA-AC- UGA-CGCU-A AGGC-G-CGA -AA-G-C-GU GGGG-AGC-A AA--CAGGAU UA-G-AUACC
CUGGUAGU-C -CACGCCC-U AAA-C-GAUG U-A-CA-CUA G-UU-GUUGG -GGUG-CUAG U-C-AUCU-C AGUAA-UGCA
GCUA-ACGCA UU-AAGUGUA -CCGCC-UGG GG-AGUACGG UCGCAAGAUU AAA-ACUCAA A-GGAA-UAG ACGGGG-ACC
C-GCAC-AA- GCGGUGG-AG CAUGUGGUUU AA-UU-CGAA GA-UACGCGA AGAACCUUAC CUG-GG-CUU GA-UAU-C-C
UAAGAACCUU UUAGAGAUA- AGAGGGUGCU --AG--C--U U-G--C--U- -AGAA-CUUA GAGACAGGUG CUGCACGGCU
GUCGUCAGCU CGUGUCGUGA GAUGUUGGGU U-AAGUCCCG -C-AA-CGA- GCGC-A-ACC CACG-UAUU- UAGUUGCU-A
ACGG--UUCG -GCCGAG--C -ACUCU-AAA UAGACUGCCU U-CG-UAA-G GA-GGAGG-A -AG-GUGUGG ACG-ACGUC-
AA-GUCAUCA UGGCCCUUAU GCCCAGG-GC GA-CAC--AC GUGCUAC-AA -UGGC-AU-A UA-C-AAUGA -GA-CGC-AA
-UACCGCGAG GUGGAG-C-A AA-UCU-AU- AAAA-UAUGU -CC-CAG-UU CGGA--UUGU UC-UC-UGC- AA-CUCG-A-
GAGCA-UGAA -G-CC-GGAA -UCGC-UA-- G-UA-AU-CG -U-A-GA-UC -A-G-CCA-U -GCUACGGUG -AAU-ACGUU
-CCCGGG--U -C-U-UGU-A C-UCAC-C-G -CCC-GU-CA CACCAUGGG- AGUUG-AUUU C-ACU--CGA A---GC-CGG
AAU-ACUAA- --------A- CU------AG -UUAC-CGU- CC--A-CA-G UGGAAUCAGC G--ACU-G-G ----GG-UG-
---------- ---------- ---AA-GUCG UAACAAGGUA A-CCGUAG.. .......... .......... ..........
.......... .......... .
>AB181368.1.1435 ;Campylobacter lari
.......... .......... .......... .......... .......... .......... .......... ..........
.......... .......... A-G-UG-AAC -G-C--UG-G C-GG-C-GU- GCCUAAUACA U-GCA-AGU- C--GAA-CG-
A-------UG ----AAG--- ----CGAC-U -A-G---CUU -GC-U--AGU U-G------- ---UG-GAUU -AGU-GGC-G
CAC-GGGU-G A-GUA-AG-G -U-AUAGUUA A-U-CU-GC- C-CUA--CA- C--A-A-GAG G-ACAACAGU U-GGAAA-CG
G-CU-GCUAA UACUC--U-A U-A---CU-C C-UGC-U-UA ACA-CA-A-G UUG-AG--UA GGGAAA---G U---------
---------- ---------- ---------- ---------- ---------- ---------- ---------- ----------
---------- ---------- ---------- ---------- ---------- U-UU------ ---------- ----------
---------- ---------- ---------- ---------- ---------- ---------- ---------- ----------
---------- ---------- ---------- -U---C-G-G U-G-UAGGAU GAG-ACUAUA UA-G-U-AUC AGCUAGU-UG
GU-GA-G-GU AAUGGCUC-A CCAAGGCU-A UGACGC-UU- AACUGGUCUG AGAGG-AUGA U-CAGUCACA CU-GGAACUG
AGACACGGUC CAGACUCCUA CGGGAGGCAG CAGUAGGGAA -UAUU-GCGC AAUGGGG-GA AA-CCCUG-A CGCAGCAACG
CCGCGUGGAG GAUGAC-ACU UUU-CGGA-G -CGUAAACUC CUUUU-CUUA GGG-AAGA-A -UU--C---- ----------
---------- --U-GACGGU ACCUAAG-GA AUAAGCACCG GCUAACUCCG UGC-CAG-C- AGC-CGC-GG UAAUACGGAG
-GGUGCAAGC -GUU-ACUCG G-AAUCAC-U GG-GCGUA-- AA-GGGC-GC -GUAGG-CGG AUUAUCAA-G U-CUCUU-GU
GAAA-UCCAA CGG-CUUAAC C-G-UUGAAC UGCUU-GGGA AACUGGUAAU -C-UAGAGUG GGG-GAGAGG CAGAUGG-AA
UU-GGUG-GU --GUA-GGG- GUAAAA-UCC -GUAG-AUA- UCAC-C-AAG -AAU-ACC-C AUU-GCGAA- G-GC-G-AUC
UG-CUGG-AA -C-UUA-AC- UGA-CGCU-A AGGC-G-CGA -AA-G-C-GU GGGG-AGC-A AA--CAGGAU UA-G-AUACC
CUGGUAGU-C -CACGCCC-U AAA-C-GAUG U-A-UG-CUA G-UU-GUUGG -GGUG-CUAG U-C-AUCU-C AGUAA-UGCA
CGUA-ACGCA UU-AAGCAUA -CCGCC-UGG GG-AGUACGG UCGCAAGAUU AAA-ACUCAA A-GGAA-UAG ACGGGG-ACC
C-GCAC-AA- GCGGUGG-AG CAUGUGGUUU AA-UU-CGAA GA-UACGCGA AGAACCUUAC CUG-GG-CUU GA-UAU-C-C
UAAGAACCUU AUAGAGAUA- UGAGGGUGCU --AG--C--U U-G--C--U- -AGAA-CUUA GAGACAGGUG CUGCACGGCU
GUCGUCAGCU CGUGUCGUGA GAUGUUGGGU U-AAGUCCCG -C-AA-CGA- GCGC-A-ACC CACG-UAUU- UAGUUGCU-A
ACAC--UUCG -GGUGAG--C -ACUCU-AAA UAGACUGCCU U-CG-UAA-G GA-GGAGG-A -AG-GUGUGG ACG-ACGUC-
AA-GUCAUCA UGGCCCUUAU GCCCAGG-GC GA-CAC--AC GUGCUAC-AA -UGGC-AU-A UA-C-AAUGA -GA-CGC-AA
-UACCGCGAG GUGGAG-C-A AA-UCU-AU- AAAA-UAUGU -CC-CAG-UU CGGA--UUGU UC-UC-UGC- AA-CUCG-A-
GAGCA-UGAA -G-CC-GGAA -UCGC-UA-- G-UA-AU-CG -U-A-GA-UC -A-G-CCA-U -GCUACGGUG -AAU-ACGUU
-CCCGGG--U -C-U-UGU-A C-UCAC-C-G -CCC-GU-CA CACCAUGGG- AGUUG-AUUU C-ACU--CGA A---GC-CGG
AAU-ACUAA- --------A- CU------AG -UUAC-CGU- CC--A-CA-G UGGAAUCAGC G--ACU-G-G ----GG-UG.
.......... .......... .......... .......... .......... .......... .......... ..........
.......... .......... .
>AB615418.1.1413 ;Campylobacter coli
.......... .......... .......... .......... .......... .......... .......... ..........
.......... .......... .......... .......... .......... .......... .......... ..........
.......... .......... ....CUUC-U -A-G---CUU -GC-U--AGA A-G------- ---UG-GAUU -AGU-GGC-G
CAC-GGGU-G A-GUA-AG-G -U-AUAGUUA A-U-CU-GC- C-CUA--CA- C--A-A-GAG G-ACAACAGU U-GGAAA-CG
A-CU-GCUAA UACUC--U-A U-A---UU-C C-UGC-U-UA ACA-CA-A-G UUG-AG--UA GGGAAA---G U---------
---------- ---------- ---------- ---------- ---------- ---------- ---------- ----------
---------- ---------- ---------- ---------- ---------- U-UU------ ---------- ----------
---------- ---------- ---------- ---------- ---------- ---------- ---------- ----------
---------- ---------- ---------- -U---C-G-G U-G-UAGGAU GAG-ACUAUA UA-G-U-AUC AGCUAGU-UG
GU-AA-G-GU AAUGGCUU-A CCAAGGCU-A UGACGC-UU- AACUGGUCUG AGAGG-AUGA U-CAGUCACA CU-GGAACUG
AGACACGGUC CAGACUCCUA CGGGAGGCAG CAGUAGGGAA -UAUU-GCGC AAUGGGG-GA AA-CCCUG-A CGCAGCAACG
CCGCGUGGAG GAUGAC-ACU UUU-CGGA-G -CGUAAACUC CUUUU-CUUA GGG-AAGA-A -UU--C---- ----------
---------- --U-GACGGU ACCUAAG-GA AUAAGCACCG GCUAACUCCG UGC-CAG-C- AGC-CGC-GG UAAUACGGAG
-GGUGCAAGC -GUU-ACUCG G-AAUCAC-U GG-GCGUA-- AA-GGGC-GC -GUAGG-CGG AUUAUCAA-G U-CUCUU-GU
GAAA-UCUAA UGG-CUUAAC C-A-UUAAAC UGCUU-GGGA AACUGAUAGU -C-UGGAGUG AGG-GAGAGG CAGAUGG-AA
UU-GGUG-GU --GUA-GGG- GUAAAA-UCC -GUAG-AUA- UCAC-C-AAG -AAU-ACC-C AUU-GCGAA- G-GC-G-AUC
UG-CUGG-AA -C-UCA-AC- UGA-CGCU-A AGGC-G-CGA -AA-G-C-GU GGGG-AGC-A AA--CAGGAU UA-G-AUACC
CUGGUAGU-C -CACGCCC-U AAA-C-GAUG U-A-CA-CUA G-UU-GUUGG -GGUG-CUAG U-C-AUCU-C AGUAA-UGCA
GCUA-ACGCA UU-AAGUGUA -CCGCC-UGG GG-AGUACGG UCGCAAGAUU AAA-ACUCAA A-GGAA-UAG ACGGGG-ACC
C-GCAC-AA- GCGGUGG-AG CAUGUGGUUU AA-UU-CGAA GA-UACGCGA AGAACCUUAC CUG-GG-CUU GA-UAU-C-C
UAAGAACCUC UUAGAGAUA- AGAGGGUGCU --AG--C--U U-G--C--U- -AGAA-CUUA GAGACAGGUG CUGCACGGCU
GUCGUCAGCU CGUGUCGUGA GAUGUUGGGU U-AAGUCCCG -C-AA-CGA- GCGC-A-ACC CACG-UAUU- UAGUUGCU-A
ACGG--UUCG -GCCGAG--C -ACUCU-AAA UAGACUGCCU U-CG-UAA-G GA-GGAGG-A -AG-GUGUGG ACG-ACGUC-
AA-GUCAUCA UGGCCCUUAU GCCCAGG-GC GA-CAC--AC GUGCUAC-AA -UGGC-AU-A UA-C-AAUGA -GA-CGC-AA
-UACCGCGAG GUGGAG-C-A AA-UCU-AU- AAAA-UAUGU -CC-CAG-UU CGGA--UUGU UC-UC-UGC- AA-CUCG-A-
GAGCA-UGAA -G-CC-GGAA -UCGC-UA-- G-UA-AU-CG -U-A-GA-UC -A-G-CCA-U -GCUACGGUG -AAU-ACGUU
-CCCGGG--U -C-U-UGU-A C-UCAC-C-G -CCC-GU-CA CACCAUGGG- AGUUG-AUUU C-ACU--CGA A---GC-CGG
AAU-ACUAA- --------A- CU------AG -UUAC-CGU- CC--A-CA-G UGGAAUCAGC G--ACU-G-G ----GG-UG-
---------- ---------- ---AA-GUCG UAACAAGGUA A-CCGUAGGA .......... .......... ..........
.......... .......... .
>AB301957.1.1370 ;Campylobacter hyointestinalis subsp. hyointestinalis
.......... .......... .......... .......... .......... .......... .......... ..........
.......... .......... .......... .......... .......... .......... .......... C--GAA-CG-
G-------AG ----UAU--- -U--AAGA-G -A-G---CUU -GC-U--CUU U-UA------ ---AU-ACUU -AGU-GGC-G
CAC-GGGU-G A-GUA-AU-G -U-AUAGUUA A-U-CU-GC- C-CUA--CA- C--U-G-GAG G-ACAACAGU U-AGAAA-UG
A-CU-GCUAA UACUC--C-A U-A---CU-C C-UUC-U-UA ACA-UA-A-G UUA-AG--UU GGGAAA---G U---------
---------- ---------- ---------- ---------- ---------- ---------- ---------- ----------
---------- ---------- ---------- ---------- ---------- U-UU--U--- ---------- ----------
---------- ---------- ---------- ---------- ---------- ---------- ---------- ----------
---------- ---------- ---------- -U---C-G-G U-G-UAGGAU GAG-ACUAUA UU-G-U-AUC AGCUAGU-UG
GU-AA-G-GU AAUGGCUU-A CCAAGGCU-U UGACGC-AU- AACUGGUCUG AGAGG-AUGA U-CAGUCACA CU-GGAACUG
AGACACGGUC CAGACUCCUA CGGGAGGCAG CAGUAGGGAA -UAUU-GCUC AAUGGGG-GA AA-CCCUG-A AGCAGCAACG
CCGCGUGGAG GAUGAC-ACU UUU-CGGA-G -CGUAAACUC CUUUU-GUUG GGG-AAGA-A -CC--A---- ----------
---------- --U-GACGGU ACCCAAC-GA AUAAGCACCG GCUAACUCCG UGC-CAG-C- AGC-CGC-GG UAAUACGGAG
-GGUGCAAGC -GUU-ACUCG G-AAUCAC-U GG-GCGUA-- AA-GGAC-GC -GUAGG-CGG AUUAUCAA-G U-CUUUU-GU
GAAA-UCUAA UGG-CUUAAC C-A-UUAAAC UGCUU-GAGA AACUGAUAAU -C-UAGAGUG AGG-GAGAGG CAGAUGG-AA
UU-GGUG-GU --GUA-GGG- GUAAAA-UCC -GUAG-AGA- UCAC-C-AGG -AAU-ACC-C AUU-GCGAA- G-GC-G-AUC
UG-CUGG-AA -C-UUA-AC- UGA-CGCU-A AUGC-G-UGA -AA-G-C-GU GGGG-AGC-A AA--CAGGAU UA-G-AUACC
CUGGUAGU-C -CACGCCC-U AAA-C-GAUG U-A-UA-CUA G-UU-GUUGC -UGUG-CUAG U-C-AUGG-C AGUAA-UGCA
CCUA-ACGGA UU-AAGUAUA -CCGCC-UGG GG-AGUACGG UCGCAAGAUU AAA-ACUCAA A-GGAA-UAG ACGGGG-ACC
C-GCAC-AA- GCGGUGG-AG CAUGUGGUUU AA-UU-CGAA GA-UACGCGA AGAACCUUAC CUG-GG-CUU GA-UAU-C-C
UAAUAACAUC UUAGAGAUA- AGAUAGUGCU --UG--U--U U-A--C--A- -AGAA-AUUA GUGACAGGUG CUGCACGGCU
GUCGUCAGCU CGUGUCGUGA GAUGUUGGGU U-AAGUCCCG -C-AA-CGA- GCGC-A-ACC CACG-UAUU- UAGUUGCU-A
ACAG--UUCG -GCUGAG--C -ACUCU-AAA UAGACUGCCU U-CG-UAA-G GA-GGAGG-A -AG-GUGUGG ACG-ACGUC-
AA-GUCAUCA UGGCCCUUAU GCCCAGG-GC GA-CAC--AC GUGCUAC-AA -UGGC-AU-A UA-C-AAUGA -GA-UGC-AA
-UAUCGCGAG AUGGAG-C-A AA-UCU-AU- AAAA-UAUGU -CC-CAG-UU CGGA--UUGC UC-UC-UGC- AA-CUCG-A-
GAGCA-UGAA -G-CC-GGAA -UCGC-UA-- G-UA-AU-CG -U-A-GA-UC -A-G-CCA-U -GCUACGGUG -AAU-ACGUU
-CCCGGG--U -C-U-UGU-A C-UCAC-C-G -CCC-GU-CA CACCAUGGG- AGUUG-AUUU C-ACU--CGA A---GU-CGG
AAU-GCUAA- --------A- UU------AG .......... .......... .......... .......... ..........
.......... .......... .......... .......... .......... .......... .......... ..........
.......... .......... .
>AB615422.1.1426 ;Campylobacter coli
.......... .......... .......... .......... .......... .......... .......... ..........
.......... .......... .......... .......... .....C-GU- GCCUAAUACA U-GCA-AGU- C--GAA-CG-
A-------UG ----AAG--- ----CUUC-U -A-G---CUU -GC-U--AGA A-G------- ---UG-GAUU -AGU-GGC-G
CAC-GGGU-G A-GUA-AG-G -U-AUAGUUA A-U-CU-GC- C-CUA--CA- C--A-A-GAG G-ACAACAGU U-GGAAA-CG
A-CU-GCUAA UACUC--U-A U-A---UU-C C-UGC-U-UA ACA-CA-A-G UUG-AG--UA GGGAAA---G U---------
---------- ---------- ---------- ---------- ---------- ---------- ---------- ----------
---------- ---------- ---------- ---------- ---------- U-UU------ ---------- ----------
---------- ---------- ---------- ---------- ---------- ---------- ---------- ----------
---------- ---------- ---------- -U---C-G-G U-G-UAGGAU GAG-ACUAUA UA-G-U-AUC AGCUAGU-UG
GU-AA-G-GU AAUGGCUU-A CCAAGGCU-A UGACGC-UU- AACUGGUCUG AGAGG-AUGA U-CAGUCACA CU-GGAACUG
AGACACGGUC CAGACUCCUA CGGGAGGCAG CAGUAGGGAA -UAUU-GCGC AAUGGGG-GA AA-CCCUG-A CGCAGCAACG
CCGCGUGGAG GAUGAC-ACU UUU-CGGA-G -CGUAAACUC CUUUU-CUUA GGG-AAGA-A -UU--C---- ----------
---------- --U-GACGGU ACCUAAG-GA AUAAGCACCG GCUAACUCCG UGC-CAG-C- AGC-CGC-GG UAAUACGGAG
-GGUGCAAGC -GUU-ACUCG G-AAUCAC-U GG-GCGUA-- AA-GGGC-GC -GUAGG-CGG AUUAUCAA-G U-CUCUU-GU
GAAA-UCUAA UGG-CUUAAC C-A-UUAAAC UGCUU-GGGA AACUGAUAGU -C-UGGAGUG AGG-GAGAGG CAGAUGG-AA
UU-GGUG-GU --GUA-GGG- GUAAAA-UCC -GUAG-AUA- UCAC-C-AAG -AAU-ACC-C AUU-GCGAA- G-GC-G-AUC
UG-CUGG-AA -C-UCA-AC- UGA-CGCU-A AGGC-G-CGA -AA-G-C-GU GGGG-AGC-A AA--CAGGAU UA-G-AUACC
CUGGUAGU-C -CACGCCC-U AAA-C-GAUG U-A-CA-CUA G-UU-GUUGG -GGUG-CUAG U-C-AUCU-C AGUAA-UGCA
GCUA-ACGCA UU-AAGUGUA -CCGCC-UGG GG-AGUACGG UCGCAAGAUU AAA-ACUCAA A-GGAA-UAG ACGGGG-ACC
C-GCAC-AA- GCGGUGG-AG CAUGUGGUUU AA-UU-CGAA GA-UACGCGA AGAACCUUAC CUG-GG-CUU GA-UAU-C-C
UAAGAACCUC UUAGAGAUA- AGAGGGUGCU --AG--C--U U-G--C--U- -AGAA-CUUA GAGACAGGUG CUGCACGGCU
GUCGUCAGCU CGUGUCGUGA GAUGUUGGGU U-AAGUCCCG -C-AA-CGA- GCGC-A-ACC CACG-UAUU- UAGUUGCU-A
ACGG--UUCG -GCCGAG--C -ACUCU-AAA UAGACUGCCU U-CG-UAA-G GA-GGAGG-A -AG-GUGUGG ACG-ACGUC-
AA-GUCAUCA UGGCCCUUAU GCCCAGG-GC GA-CAC--AC GUGCUAC-AA -UGGC-AU-A UA-C-AAUGA -GA-CGC-AA
-UACCGCGAG GUGGAG-C-A AA-UCU-AU- AAAA-UAUGU -CC-CAG-UU CGGA--UUGU UC-UC-UGC- AA-CUCG-A-
GAGCA-UGAA -G-CC-GGAA -UCGC-UA-- G-UA-AU-CG -U-A-GA-UC -A-G-CCA-U -GCUACGGUG -AAU-ACGUU
-CCCGGG--U -C-U-UGU-A C-UCAC-C-G -CCC-GU-CA CACCAUGGG- AGUUG-AUUU C-ACU--CGA A---GC-CGG
AAU-ACUAA- --------A- CU------AG -UUAC-CGU- CC--A-CA-G UGGAAUCAGC G--ACU-G-G ----GG-UG-
---------- ---------- ---AA-GUCG .......... .......... .......... .......... ..........
.......... .......... .
>AB301961.1.1366 ;Campylobacter hyointestinalis subsp. hyointestinalis
.......... .......... .......... .......... .......... .......... .......... ..........
.......... .......... .......... .......... .......... .......... ........U- C--GAA-CG-
G-------AC ----AAG--- -U--AA---G -A-G---CUU -GC-U--C-- U-UA------ ---UG-AGUU -AGU-GGC-G
CAC-GGGU-G A-GUA-AU-G -U-AUAGUUA A-U-CU-GC- C-CUA--CA- C--U-G-GAG G-ACAACAGU U-AGAAA-UG
A-CU-GCUAA UACUC--C-A U-A---CU-C C-UUC-U-UA ACA-CA-A-G UUA-AG--UC GGGAAA---G U---------
---------- ---------- ---------- ---------- ---------- ---------- ---------- ----------
---------- ---------- ---------- ---------- ---------- U-UU------ ---------- ----------
---------- ---------- ---------- ---------- ---------- ---------- ---------- ----------
---------- ---------- ---------- -U---C-G-G U-G-UAGGAU GAG-ACUAUA UU-G-U-AUC AGCUAGU-UG
GU-AA-G-GU AAUGGCUU-A CCAAGGCU-A UGACGC-AU- AACUGGUCUG AGAGG-AUGA U-CAGUCACA CU-GGAACUG
AGACACGGUC CAGACUCCUA CGGGAGGCAG CAGUAGGGAA -UAUU-GCUC AAUGGGG-GA AA-CCCUG-A AGCAGCAACG
CCGCGUGGAG GAUGAC-ACU UUU-CGGA-G -CGUAAACUC CUUUU-GUUA GGG-AAGA-A -CA--C---- ----------
---------- --U-GACGGU ACCUAAC-GA AUAAGCACCG GCUAACUCCG UGC-CAG-C- AGC-CGC-GG UAAUACGGAG
-GGUGCAAGC -GUU-ACUCG G-AAUCAC-U GG-GCGUA-- AA-GGAC-GC -GUAGG-CGG AUUAUCAA-G U-CUCUU-GU
GAAA-UCUAA CGG-CUUAAC C-G-UUAAAC UGCUU-GGGA AACUGGUAAU -C-UAGAGUA AGG-GAGAGG UAGAUGG-AA
UU-CUUG-GU --GUA-GGG- GUAAAA-UCC -GUAG-AGA- UCAA-G-AAG -AAU-ACC-C AUU-GCGAA- G-GC-G-AUC
UA-CUGG-AA -C-UUA-AC- UGA-CGCU-A AUGC-G-UGA -AA-G-C-GU GGGG-AGC-A AA--CAGGAU UA-G-AUACC
CUGGUAGU-C -CACGCCC-U AAA-C-GAUG U-A-UA-CUG G-UU-GUUGC -UAUG-CUAG U-C-AUGG-C AGUAA-UCCA
CCUA-ACGGA UU-AAGUAUA -CCGCC-UGG GG-AGUACGG UCGCAAGAUU AAA-ACUCAA A-GGAA-UAG ACGGGG-ACC
C-GCAC-AA- GCGGUGG-AG CAUGUGGUUU AA-UU-CGAU GA-UACGCGA AGAACCUUAC CUG-GG-CUU GA-UAU-C-C
UAAUAACAUC UUAGAGAUA- AGAUAGUGCU --UG--U--U U-A--C--A- -AGAA-AUUA GUGACAGGUG CUGCACGGCU
GUCGUCAGCU CGUGUCGUGA GAUGUUGGGU U-AAGUCCCG -C-AA-CGA- GCGC-A-ACC CACG-UAUU- UAGUUGCU-A
ACAG--UUCG -GCUGAG--C -ACUCU-AAA UAGACUGCCU U-CG-UAA-G GA-GGAGG-A -AG-GUGUGG ACG-ACGUC-
AA-GUCAUCA UGGCCCUUAU GCCCAGG-GC GA-CAC--AC GUGCUAC-AA -UGGC-AU-A UA-C-AAUGA -GA-CGC-AA
-UAUCGCGAG AUGGAG-C-A AA-UCU-AU- AAAA-UAUGU -CC-CAG-UU CGGA--UUGU UC-UC-UGC- AA-CUCG-A-
GAGCA-UGAA -G-CC-GGAA -UCGC-UA-- G-UA-AU-CG -U-A-GA-UC -A-G-CCA-U -GCUACGGUG -AAU-ACGUU
-CCCGGG--U -C-U-UGU-A C-UCAC-C-G -CCC-GU-CA CACCAUGGG- AGUUG-AUUU C-ACU--CGA A---GU-CGG
AAU-GCUAA- --------A- UU------AG .......... .......... .......... .......... ..........
.......... .......... .......... .......... .......... .......... .......... ..........
.......... .......... .
>AB980278.1.1450 ;Campylobacter upsaliensis
.......... .......... .......... .......... .......... .......... .......... ..........
.......... .....C-AG- A-G-UG-AAC -G-C--UG-G C-GG-C-GU- GCCUAAUACA U-GCA-AGU- C--GAA-CG-
A-------UG ----AAG--- ----CUUC-U -A-G---CUU -GC-U--AGA A-G------- ---UG-AAUU -AGU-GGC-G
CAC-GGGU-G A-GUA-AG-G -U-AUAGUUA A-U-CU-GC- C-CUA--CA- C--U-G-GGG G-ACAACACU U-AGAAA-UG
A-GU-GCUAA UACCC--C-A U-A---CU-C C-UAC-C-UA ACA-UA-A-G UUA-GG--UA GGGAAA---G U---------
---------- ---------- ---------- ---------- ---------- ---------- ---------- ----------
---------- ---------- ---------- ---------- ---------- U-UU------ ---------- ----------
---------- ---------- ---------- ---------- ---------- ---------- ---------- ----------
---------- ---------- ---------- -U---C-G-G U-G-UAGGAU GAG-ACUAUA UA-G-U-AUC AGCUAGU-UG
GU-AA-G-GU AAAGGCUU-A CCAAGGCU-A UGACGC-UU- AACUGGUCUG AGAGG-AUGA U-CAGUCACA CU-GGAACUG
AGACACGGUC CAGACUCCUA CGGGAGGCAG CAGUAGGGAA -UAUU-GCGC AAUGGGC-GA AA-GCCUG-A CGCAGCAACG
CCGCGUGGAG GAUGAC-ACU UUU-CGGA-G -CGUAAACUC CUUUU-CUUA GGG-AAGA-A -UU--C---- ----------
---------- --U-GACGGU ACCUAAG-GA AUAAGCACCG GCUAACUCCG UGC-CAG-C- AGC-CGC-GG UAAUACGGAG
-GGUGCAAGC -GUU-ACUCG G-AAUCAC-U GG-GCGUA-- AA-GGGC-GC -GUAGG-CGG AUUAUCAA-G U-CUCUU-GU
GAAA-UCUAA UGG-CUUAAC C-A-UUAAAC UGCUU-GGGA AACUGAUAGU -C-UAGAGUG AGG-GAGAGG CAGAUGG-AA
UU-GGUG-GU --GUA-GGG- GUAAAA-UCC -GUAG-AUA- UCAC-C-AAG -AAU-ACC-C AUU-GCGAA- G-GC-G-AUC
UG-CUGG-AA -C-UCA-AC- UGA-CGCU-A AGGC-G-CGA -AA-G-C-GU GGGG-AGC-A AA--CAGGAU UA-G-AUACC
CUGGUAGU-C -CACGCCC-U AAA-C-GAUG U-A-UG-CUA G-UU-GUUGG -GGUG-CUAG U-C-AUCU-C AGUAA-UGCA
GCUA-ACGCA UU-AAGCAUA -CCGCC-UGG GG-AGUACGG UCGCAAGAUU AAA-ACUCAA A-GGAA-UAG ACGGGG-ACC
C-GCAC-AA- GCGGUGG-AG CAUGUGGUUU AA-UU-CGAG GA-UACGCGA AGAACCUUAC CUA-GG-CUU GA-UAU-C-C
AACAAAUUCU GUAGAGAUA- CGGAAGUGCU --AG--C--U U-G--C--U- -AGAA-UGUU GAGACAGGUG CUGCACGGCU
GUCGUCAGCU CGUGUCGUGA GAUGUUGGGU U-AAGUCCCG -C-AA-CGA- GCGC-A-ACC CUCG-UCCU- UAGUUGCU-A
ACGA--UUCG -GUCGAG--C -ACUCU-AAG GAGACUGCCU U-CG-UAA-G GA-GGAGG-A -AG-GUGGGG ACG-ACGUC-
AA-GUCAUCA UGGCCCUUAC GCCUAGG-GC GA-CAC--AC GUGCUAC-AA -UGGC-AU-A UA-C-AAUGA -GA-CGC-AA
-UACCGCGAG GUGGAG-C-A AA-UCU-AU- AAAA-UAUGU -CC-CAG-UU CGGA--UUGU UC-UC-UGC- AA-CUCG-A-
GAGCA-UGAA -G-CC-GGAA -UCGC-UA-- G-UA-AU-CG -C-A-AA-UC -A-G-CCA-U -GUUGCGGUG -AAU-ACGUU
-CCCGGG--U -C-U-UGU-A C-UCAC-C-G -CCC-GU-CA CACCAUGGG- AGUUG-AUUU C-ACU--CGA A---GU-GGA
AAU-ACUAA- --------A- UG------AG -UUAU-CCC- CC--A-CA-G UGGAAUCAGC G--ACU-G-G ----GG-UG-
---------- ---------- ---AA-GUCG UAACAG.... .......... .......... .......... ..........
.......... .......... .
>AB301965.1.1374 ;Campylobacter hyointestinalis subsp. lawsonii
.......... .......... .......... .......... .......... .......... .......... ..........
.......... .......... .......... .......... .......... .........A U-GCA-AGU- C--GAA-CG-
G-------AC ----AAG--- -U--AA---G -A-G---CUU -GC-U--C-- U-UA------ ---UG-AGUU -AGU-GGC-G
CAC-GGGU-G A-GUA-AU-G -U-AUAGUUA A-U-CU-GC- C-CUG--CA- C--U-G-GAG G-ACAACANU U-AGAAA-UG
A-CU-GCUAA UACUC--C-A U-A---CU-C C-UUC-U-UA ACA-CA-A-G UUA-AG--UC GGGAAA---G U---------
---------- ---------- ---------- ---------- ---------- ---------- ---------- ----------
---------- ---------- ---------- ---------- ---------- U-UU------ ---------- ----------
---------- ---------- ---------- ---------- ---------- ---------- ---------- ----------
---------- ---------- ---------- -U---C-G-G U-G-CAGGAU GAG-ACUAUA UU-G-U-AUC AGCUAGU-UG
GU-AA-G-GU AAUGGCUU-A CCAAGGCU-A UGACGC-AU- AACUGGUCUG AGAGG-AUGA U-CAGUCACA CU-GGAACUG
AGACACGGUC CAGACUCCUA CGGGAGGCAG CAGUAGGGAA -UAUU-GCUC AAUGGGG-GA AA-CCCUG-A AGCAGCAACG
CCGCGUGGAG GAUGAC-ACU UUU-CGGA-G -CGUAAACUC CUUUU-CUUA GGG-AAGA-A -CA--A---- ----------
---------- --U-GACGGU ACCUAAG-GA AUAAGCACCG GCUAACUCCG UGC-CAG-C- AGC-CGC-GG UAAUACGGAG
-GGUGCAAGC -GUU-ACUCG G-AAUCAC-U GG-GCGUA-- AA-GGAC-GC -GUAGG-CGG AUUAUCAA-G U-CUUUU-GU
GAAA-UCUAA UGG-CUUAAC C-A-UUAAAC UGCUU-GAGA AACUGAUAAU -C-UAGAGUG AGG-GAGAGG CAGAUGG-AA
CU-GGUG-GU --GUA-GGG- GUAAAA-UCC -GUAG-AGA- UCAC-C-AAG -AAU-ACC-C AUU-GCGAA- G-GC-G-AUC
UG-CUAG-AA -C-UCA-AC- UGA-CGCU-A AUGC-G-UGA -AA-G-C-GU GGGG-AGC-A AA--CAGGAU UA-G-AUACC
CUGGUAGU-C -CACGCCC-U AAA-C-GAUG C-A-UA-CUC G-UU-GUUGC -UCUG-CUAG U-C-AGGG-C AGUAA-UUCA
GCUA-ACGCA UU-AAGUAUG -CCGCC-UGG GG-AGUACGG UCGCAAGAUU AAA-ACUCAA A-GGAA-UAG ACGGGG-ACC
C-GCAC-AA- GCGGUGG-AG CAUGUGGUUU AA-UU-CGAN GA-UACGCGA AGAACCUUAC CUG-GG-CUU GA-UAU-C-C
UAAGAACCUC UUAGAGAUA- AGAGGGUGCU --AG--C--U U-G--C--U- -AGAA-CUUA GAGACAGGUG CUGCACGGCU
GUCGUCAGCU CGUGUCGUGA GAUGUUCGGU U-AAGUCCGG -C-AA-CGA- GCGC-A-ACC CACG-UAUU- UAGUUGCU-A
ACAG--UUUG -GCUGAG--C -ACUCU-AAA UAUACUGCCU U-CG-UAA-G GA-GGAGG-A -AG-GUGUGG ACG-ACGUC-
AA-GUCAUCA UGGCCCUUAU GCCCAGG-GC GA-CAC--AC GUGCUAC-AA -UGGC-AU-A UA-C-AAUGA -GA-CGC-AA
-UACCGCGAG GUGGAG-C-A AA-UCU-AU- AAAA-UAUGU -CC-CAG-UU CGGA--UUGU UC-UC-UGC- AA-CUCG-A-
GAGCA-UGAA -G-CC-GGAA -UCGC-UA-- G-UA-AU-CG -U-A-GA-UC -A-G-CCA-U -GCUACGGUG -AAU-ACGUU
-CCCGGG--U -C-U-UGU-A C-UCAC-C-G -CCC-GU-CA CACCAUGGG- AGUUG-AUUU C-ACU--CGA A---GC-CCA
AAU-ACCAA- --------A- CU------GG -U........ .......... .......... .......... ..........
.......... .......... .......... .......... .......... .......... .......... ..........
.......... .......... .
>ABKD01000007.4074.5566 ;Campylobacter jejuni subsp. jejuni BH-01-0142
.......... .......... .......... .......... .......... .......... .......... ..AGAGUUUG
A-U-CC-U-G G-CU-C-AG- A-G-UG-AAC -G-C--UG-G C-GG-C-GU- GCCUAAUACA U-GCA-AGU- C--GAA-CG-
A-------UG ----AAG--- ----CUUC-U -A-G---CUU -GC-U--AGA A-G------- ---UG-GAUU -AGU-GGC-G
CAC-GGGU-G A-GUA-AG-G -U-AUAGUUA A-U-CU-GC- C-CUA--CA- C--A-A-GAG G-ACAACAGU U-GGAAA-CG
A-CU-GCUAA UACUC--U-A U-A---CU-C C-UGC-U-UA ACA-CA-A-G UUG-AG--UA GGGAAA---G U---------
---------- ---------- ---------- ---------- ---------- ---------- ---------- ----------
---------- ---------- ---------- ---------- ---------- U-UU------ ---------- ----------
---------- ---------- ---------- ---------- ---------- ---------- ---------- ----------
---------- ---------- ---------- -U---C-G-G U-G-UAGGAU GAG-ACUAUA UA-G-U-AUC AGCUAGU-UG
GU-AA-G-GU AAUGGCUU-A CCAAGGCU-A UGACGC-UU- AACUGGUCUG AGAGG-AUGA U-CAGUCACA CU-GGAACUG
AGACACGGUC CAGACUCCUA CGGGAGGCAG CAGUAGGGAA -UAUU-GCGC AAUGGGG-GA AA-CCCUG-A CGCAGCAACG
CCGCGUGGAG GAUGAC-ACU UUU-CGGA-G -CGUAAACUC CUUUU-CUUA GGG-AAGA-A -UU--C---- ----------
---------- --U-GACGGU ACCUAAG-GA AUAAGCACCG GCUAACUCCG UGC-CAG-C- AGC-CGC-GG UAAUACGGAG
-GGUGCAAGC -GUU-ACUCG G-AAUCAC-U GG-GCGUA-- AA-GGGC-GC -GUAGG-CGG AUUAUCAA-G U-CUCUU-GU
GAAA-UCUAA UGG-CUUAAC C-A-UUAAAC UGCUU-GGGA AACUGAUAGU -C-UAGAGUG AGG-GAGAGG CAGAUGG-AA
UU-GGUG-GU --GUA-GGG- GUAAAA-UCC -GUAG-AUA- UCAC-C-AAG -AAU-ACC-C AUU-GCGAA- G-GC-G-AUC
UG-CUGG-AA -C-UCA-AC- UGA-CGCU-A AGGC-G-CGA -AA-G-C-GU GGGG-AGC-A AA--CAGGAU UA-G-AUACC
CUGGUAGU-C -CACGCCC-U AAA-C-GAUG U-A-CA-CUA G-UU-GUUGG -GGUG-CUAG U-C-AUCU-C AGUAA-UGCA
GCUA-ACGCA UU-AAGUGUA -CCGCC-UGG GG-AGUACGG UCGCAAGAUU AAA-ACUCAA A-GGAA-UAG ACGGGG-ACC
C-GCAC-AA- GCGGUGG-AG CAUGUGGUUU AA-UU-CGAA GA-UACGCGA AGAACCUUAC CUG-GG-CUU GA-UAU-C-C
UAAGAACCUU UUAGAGAUA- AGAGGGUGCU --AG--C--U U-G--C--U- -AGAA-CUUA GAGACAGGUG CUGCACGGCU
GUCGUCAGCU CGUGUCGUGA GAUGUUGGGU U-AAGUCCCG -C-AA-CGA- GCGC-A-ACC CACG-UAUU- UAGUUGCU-A
ACGG--UUCG -GCCGAG--C -ACUCU-AAA UAGACUGCCU U-CG-UAA-G GA-GGAGG-A -AG-GUGUGG ACG-ACGUC-
AA-GUCAUCA UGGCCCUUAU GCCCAGG-GC GA-CAC--AC GUGCUAC-AA -UGGC-AU-A UA-C-AAUGA -GA-CGC-AA
-UACCGCGAG GUGGAG-C-A AA-UCU-AU- AAAA-UAUGU -CC-CAG-UU CGGA--UUGU UC-UC-UGC- AA-CUCG-A-
GAGCA-UGAA -G-CC-GGAA -UCGC-UA-- G-UA-AU-CG -U-A-GA-UC -A-G-CCA-U -GCUACGGUG -AAU-ACGUU
-CCCGGG--U -C-U-UGU-A C-UCAC-C-G -CCC-GU-CA CACCAUGGG- AGUUG-AUUU C-ACU--CGA A---GC-CGG
AAU-ACUAA- --------A- CU------AG -UUAC-CGU- CC--A-CA-G UGGAAUCAGC G--ACU-G-G ----GG-UG-
---------- ---------- ---AA-GUCG UAACAAGGUA A-CCGUAGGA GAACC-UGCG GUUG...... ..........
.......... .......... .
>AB301967.1.1373 ;Campylobacter fetus subsp. fetus
.......... .......... .......... .......... .......... .......... .......... ..........
.......... .......... .......... .......... .......... .......... ......AGU- C--GAA-CG-
G-------AG ----UAU--- -U--AAGA-G -A-G---CUU -GC-U--CUU U-UA------ ---AU-ACUU -AGU-GGC-G
CAC-GGGU-G A-GUA-AU-G -U-AUAGUUA A-U-CU-GC- C-CUA--CA- C--U-G-GAG G-ACAACAGU U-AGAAA-UG
A-CU-GCUAA UACUC--C-A U-A---CU-C C-UUC-U-UA ACA-UA-A-G UUA-AG--UC GGGAAA---G U---------
---------- ---------- ---------- ---------- ---------- ---------- ---------- ----------
---------- ---------- ---------- ---------- ---------- U-UU------ ---------- ----------
---------- ---------- ---------- ---------- ---------- ---------- ---------- ----------
---------- ---------- ---------- -U---C-G-G U-G-UAGGAU GAG-ACUAUA UU-G-U-AUC AGCUAGU-UG
GU-AA-G-GU AAUGGCUU-A CCAAGGCU-U UGACGC-AU- AACUGGUCUG AGAGG-AUGA U-CAGUCACA CU-GGAACUG
AGACACGGUC CAGACUCCUA CGGGAGGCAG CAGUAGGGAA -UAUU-GCUC AAUGGGG-GA AA-CCCUG-A AGCAGCAACG
CCGCGUGGAG GAUGAC-ACU UUU-CGGA-G -CGUAAACUC CUUUU-GUUA GGG-AAGA-A -CC--A---- ----------
---------- --U-GACGGU ACCUAAC-GA AUAAGCACCG GCUAACUCCG UGC-CAG-C- AGC-CGC-GG UAAUACGGAG
-GGUGCAAGC -GUU-ACUCG G-AAUCAC-U GG-GCGUA-- AA-GGAC-GC -GUAGG-CGG AUUAUCAA-G U-CUUUU-GU
GAAA-UCUAA CAG-CUUAAC U-G-UUAAAC UGCUU-GAGA AACUGAUAAU -C-UAGAGUG AGG-GAGAGG CAGAUGG-AA
UU-GGUG-GU --GUA-GGG- GUAAAA-UCC -GUAG-AGA- UCAC-C-AGG -AAU-ACC-C AUU-GCGAA- G-GC-G-AUC
UG-CUGG-AA -C-UCA-AC- UGA-CGCU-A AUGC-G-UGA -AA-G-C-GU GGGG-AGC-A AA--CAGGAU UA-G-AUACC
CUGGUAGU-C -CACGCCC-U AAA-C-GAUG U-A-UA-CUA G-UU-GUUGC -UGUG-CUAG U-C-ACGG-C AGUAA-UGCA
CCUA-ACGGA UU-AAGUAUA -CCGCC-UGG GG-AGUACGG UCGCAAGAUU AAA-ACUCAA A-GGAA-UAG ACGGGG-ACC
C-GCAC-AA- GCGGUGG-AG CAUGUGGUUU AA-UU-CGAA GA-UACGCGA AGAACCUUAC CUG-GG-CUU GA-UAU-C-C
AACUAAUCUC UUAGAGAUA- AGAGAGUGCU --AG--C--U U-G--C--U- -AGAA-AGUU GAGACAGGUG CUGCACGGCU
GUCGUCAGCU CGUGUCGUGA GAUGUUGGGU U-AAGUCCCG -C-AA-CGA- GCGC-A-ACC CACG-UAUU- UAGUUGCU-A
ACAG--UUCG -GCUGAG--C -ACUCU-AAA UAGACUGCCU U-CG-CAA-G GA-GGAGG-A -AG-GUGUGG ACG-ACGUC-
AA-GUCAUCA UGGCCCUUAU GCCCAGG-GC GA-CAC--AC GUGCUAC-AA -UGGC-AU-A UA-C-AAUGA -GA-UGC-AA
-UAUCGCGAG AUGGAG-C-A AA-UCU-AU- AAAA-UAUGU -CC-CAG-UU CGGA--UUGG AG-UC-UGC- AA-CUCG-A-
CUCCA-UGAA -G-CC-GGAA -UCGC-UA-- G-UA-AU-CG -U-A-GA-UC -A-G-CCA-U -GCUACGGUG -AAU-ACGUU
-CCCGGG--U -C-U-UGU-A C-UCAC-C-G -CCC-GU-CA CACCAUGGG- AGUUG-AUUU C-ACU--CGA A---GU-CGG
AAU-GCUAA- --------A- CU------AG -C........ .......... .......... .......... ..........
.......... .......... .......... .......... .......... .......... .......... ..........
.......... .......... .
>ACLG01001177.1070.2564 ;Campylobacter fetus subsp. venerealis str. Azul-94
.......... .......... .......... .......... .......... .......... .......... ..AGAGUUUG
A-U-CC-U-G G-CU-C-AG- A-G-UG-AAC -G-C--UG-G C-GG-C-GU- GCCUAAUACA U-GCA-AGU- C--GAA-CG-
G-------AG ----UAU--- -U--AAGA-G -A-G---CUU -GC-U--CUU U-UA------ ---AU-ACUU -AGU-GGC-G
CAC-GGGU-G A-GUA-AU-G -U-AUAGUUA A-U-CU-GC- C-CUA--CA- C--U-G-GAG G-ACAACAGU U-AGAAA-UG
A-CU-GCUAA UACUC--C-A U-A---CU-C C-UUC-U-UA ACA-UA-A-G UUA-AG--UC GGGAAA---G U---------
---------- ---------- ---------- ---------- ---------- ---------- ---------- ----------
---------- ---------- ---------- ---------- ---------- U-UU------ ---------- ----------
---------- ---------- ---------- ---------- ---------- ---------- ---------- ----------
---------- ---------- ---------- -U---C-G-G U-G-UAGGAU GAG-ACUAUA UU-G-U-AUC AGCUAGU-UG
GU-AA-G-GU AAUGGCUU-A CCAAGGCU-U UGACGC-AU- AACUGGUCUG AGAGG-AUGA U-CAGUCACA CU-GGAACUG
AGACACGGUC CAGACUCCUA CGGGAGGCAG CAGUAGGGAA -UAUU-GCUC AAUGGGG-GA AA-CCCUG-A AGCAGCAACG
CCGCGUGGAG GAUGAC-ACU UUU-CGGA-G -CGUAAACUC CUUUU-GUUA GGG-AAGA-A -CC--A---- ----------
---------- --U-GACGGU ACCUAAC-GA AUAAGCACCG GCUAACUCCG UGC-CAG-C- AGC-CGC-GG UAAUACGGAG
-GGUGCAAGC -GUU-ACUCG G-AAUCAC-U GG-GCGUA-- AA-GGAC-GC -GUAGG-CGG AUUAUCAA-G U-CUUUU-GU
GAAA-UCUAA CAG-CUUAAC U-G-UUAAAC UGCUU-GAGA AACUGAUAAU -C-UAGAGUG AGG-GAGAGG CAGAUGG-AA
UU-GGUG-GU --GUA-GGG- GUAAAA-UCC -GUAG-AGA- UCAC-C-AGG -AAU-ACC-C AUU-GCGAA- G-GC-G-AUC
UG-CUGG-AA -C-UCA-AC- UGA-CGCU-A AUGC-G-UGA -AA-G-C-GU GGGG-AGC-A AA--CAGGAU UA-G-AUACC
CUGGUAGU-C -CACGCCC-U AAA-C-GAUG U-A-UA-CUA G-UU-GUUGC -UGUG-CUAG U-C-ACGG-C AGUAA-UGCA
CCUA-ACGGA UU-AAGUAUA -CCGCC-UGG GG-AGUACGG UCGCAAGAUU AAA-ACUCAA A-GGAA-UAG ACGGGG-ACC
C-GCAC-AA- GCGGUGG-AG CAUGUGGUUU AA-UU-CGAA GA-UACGCGA AGAACCUUAC CUG-GG-CUU GA-UAU-C-C
AACUAAUCUC UUAGAGAUA- AGAGAGUGCU --AG--C--U U-G--C--U- -AGAA-AGUU GAGACAGGUG CUGCACGGCU
GUCGUCAGCU CGUGUCGUGA GAUGUUGGGU U-AAGUCCCG -C-AA-CGA- GCGC-A-ACC CACG-UAUU- UAGUUGCU-A
ACAG--UUCG -GCUGAG--C -ACUCU-AAA UAGACUGCCU U-CG-CAA-G GA-GGAGG-A -AG-GUGUGG ACG-ACGUC-
AA-GUCAUCA UGGCCCUUAU GCCCAGG-GC GA-CAC--AC GUGCUAC-AA -UGGC-AU-A UA-C-AAUGA -GA-UGC-AA
-UAUCGCGAG AUGGAG-C-A AA-UCU-AU- AAAA-UAUGU -CC-CAG-UU CGGA--UUGG AG-UC-UGC- AA-CUCG-A-
CUCCA-UGAA -G-CC-GGAA -UCGC-UA-- G-UA-AU-CG -U-A-GA-UC -A-G-CCA-U -GCUACGGUG -AAU-ACGUU
-CCCGGG--U -C-U-UGU-A C-UCAC-C-G -CCC-GU-CA CACCAUGGG- AGUUG-AUUU C-ACU--CGA A---GU-CGG
AAU-GCUAA- --------A- CU------AG -CUAC-CGC- CC--A-CA-G UGGAAUCAGC G--ACU-G-G ----GG-UG-
---------- ---------- ---AA-GUCG UAACAAGGUA A-CCGUAGGA GAACC-UGCG GUUG...... ..........
.......... .......... .
>AB587649.1.1433 ;Campylobacter coli
.......... .......... .......... .......... .......... .......... .......... ..........
.......... .......... .......... ...C--UG-G C-GG-C-GU- GCCUAAUACA U-GCA-AGU- C--GAA-CG-
A-------UG ----AAG--- ----CUUC-U -A-G---CUU -GC-U--AGA A-G------- ---UG-GAUU -AGU-GGC-G
CAC-GGGU-G A-GUA-AG-G -U-AUAGUUA A-U-CU-GC- C-CUA--CA- C--A-A-GAG G-ACAACAGU U-GGAAA-CG
A-CU-GCUAA UACUC--U-A U-A---CU-C C-UGC-U-UA ACA-CA-A-G UUG-AG--UA GGGAAA---G U---------
---------- ---------- ---------- ---------- ---------- ---------- ---------- ----------
---------- ---------- ---------- ---------- ---------- U-UU------ ---------- ----------
---------- ---------- ---------- ---------- ---------- ---------- ---------- ----------
---------- ---------- ---------- -U---C-G-G U-G-UAGGAU GAG-ACUAUA UA-G-U-AUC AGCUAGU-UG
GU-AA-G-GU AAUGGCUU-A CCAAGGCU-A UGACGC-UU- AACUGGUCUG AGAGG-AUGA U-CAGUCACA CU-GGAACUG
AGACACGGUC CAGACUCCUA CGGGAGGCAG CAGUAGGGAA -UAUU-GCGC AAUGGGG-GA AA-CCCUG-A CGCAGCAACG
CCGCGUGGAG GAUGAC-ACU UUU-CGGA-G -CGUAAACUC CUUUU-CUUA GGG-AAGA-A -UU--C---- ----------
---------- --U-GACGGU ACCUAAG-GA AUAAGCACCG GCUAACUCCG UGC-CAG-C- AGC-CGC-GG UAAUACGGAG
-GGUGCAAGC -GUU-ACUCG G-AAUCAC-U GG-GCGUA-- AA-GGGC-GC -GUAGG-CGG AUUAUCAA-G U-CUCUU-GU
GAAA-UCUAA UGG-CUUAAC C-A-UUAAAC UGCUU-GGGA AACUGAUAGU -C-UAGAGUG AGG-GAGAGG CAGAUGG-AA
UU-GGUG-GU --GUA-GGG- GUAAAA-UCC -GUAG-AUA- UCAC-C-AAG -AAU-ACC-C AUU-GCGAA- G-GC-G-AUC
UG-CUGG-AA -C-UCA-AC- UGA-CGCU-A AGGC-G-CGA -AA-G-C-GU GGGG-AGC-A AA--CAGGAU UA-G-AUACC
CUGGUAGU-C -CACGCCC-U AAA-C-GAUG U-A-CA-CUA G-UU-GUUGG -GGUG-CUAG U-C-AUCU-C AGUAA-UGCA
GCUA-ACGCA UU-AAGUGUA -CCGCC-UGG GG-AGUACGG UCGCAAGAUU AAA-ACUCAA A-GGAA-UAG ACGGGG-ACC
C-GCAC-AA- GCGGUGG-AG CAUGUGGUUU AA-UU-CGAA GA-UACGCGA AGAACCUUAC CUG-GG-CUU GA-UAU-C-C
UAAGAACCUU UUAGAGAUA- AGAGGGUGCU --AG--C--U U-G--C--U- -AGAA-CUUA GAGACAGGUG CUGCACGGCU
GUCGUCAGCU CGUGUCGUGA GAUGUUGGGU U-AAGUCCCG -C-AA-CGA- GCGC-A-ACC CACG-UAUU- UAGUUGCU-A
ACGG--UUCG -GCCGAG--C -ACUCU-AAA UAGACUGCCU U-CG-UAA-G GA-GGAGG-A -AG-GUGUGG ACG-ACGUC-
AA-GUCAUCA UGGCCCUUAU GCCCAGG-GC GA-CAC--AC GUGCUAC-AA -UGGC-AU-A UA-C-AAUGA -GA-CGC-AA
-UACCGCGAG GUGGAG-C-A AA-UCU-AU- AAAA-UAUGU -CC-CAG-UU CGGA--UUGU UC-UC-UGC- AA-CUCG-A-
GAGCA-UGAA -G-CC-GGAA -UCGC-UA-- G-UA-AU-CG -U-A-GA-UC -A-G-CCA-U -GCUACGGUG -AAU-ACGUU
-CCCGGG--U -C-U-UGU-A C-UCAC-C-G -CCC-GU-CA CACCAUGGG- AGUUG-AUUU C-ACU--CGA A---GC-CGG
AAU-ACUAA- --------A- CU------AG -UUAC-CGU- CC--A-CA-G UGGAAUCAGC G--ACU-G-G ----GG-UG-
---------- ---------- ---AA-GUCG .......... .......... .......... .......... ..........
.......... .......... .
>ACYG01000026.510.1952 ;Campylobacter gracilis RM3268
.......... .......... .......... .......... .......... .......... .......... ..........
.......... .......AG- A-G-UG-AAC -G-C--UG-G C-GG-C-GU- GCCUAAUACA U-GCA-AGU- C--GAA-CG-
G-------AA ----UUU--- ----AAGA-G -A-G---CUU -GC-U--CUU U-U------- ---AA-AUUU -AGU-GGC-G
CAC-GGGU-G A-GUA-AU-A -U-AUAGCUA A-U-CU-GC- C-CCU--UG- C--U-G-GAG G-ACAACAGU U-AGAAA-UG
A-CU-GCUAA UACUC--C-A U-A---CU-C C-UUU-U-UA CCA-UA-A-G AUA-AA--UC GGGAAA---G A---------
---------- ---------- ---------- ---------- ---------- ---------- ---------- ----------
---------- ---------- ---------- ---------- ---------- A-UU------ ---------- ----------
---------- ---------- ---------- ---------- ---------- ---------- ---------- ----------
---------- ---------- ---------- -U---C-G-G C-A-AGGGAU GAG-ACUAUA UC-G-U-AUC AGCUAGU-CG
GU-GG-G-GU AACGGCCU-A CCGAGGCU-A UGACGC-GU- AACUGGUCUG AGAGG-AUGA U-CAGUCACA UU-GGAACUG
AGACACGGUC CAAACUCCUA CGGGAGGCAG CAGUAGGGAA -UAUU-GCGC AAUGGGG-GA AA-CCCUG-A CGCAGCAACG
CCGCGUGGAG GAUGAC-ACU UUU-CGGA-G -CGUAAACUC CUUUU-GUUA GGG-AAGA-A -UA--A---- ----------
---------- --U-GACGGU ACCUAAC-GA AUAAGCACCG GCUAACUCCG UGC-CAG-C- AGC-CGC-GG UAAUACGGAG
-GGUGCAAGC -GUU-ACUCG G-AAUCAC-U GG-GCGUA-- AA-GGAC-GC -GUAGG-CGG AUUAUCAA-G U-CUCUU-GU
GAAA-UCUAA CGG-CUUAAC C-G-UUAAAC UGCUU-GGGA AACUGAUAAU -C-UAGAGUA AGG-GAGAGG CAGAUGG-AA
UU-CUUG-GU --GUA-GGG- GUAAAA-UCC -GUAG-AUA- UCAA-G-AAG -AAU-ACC-U AUU-GCGAA- G-GC-G-AUC
UG-CUGG-AA -C-UUA-AC- UGA-CGCU-A AUGC-G-UGA -AA-G-C-GU GGGG-AGC-A AA--CAGGAU UA-G-AUACC
CUGGUAGU-C -CACGCCC-U AAA-C-GAUG U-A-UA-CCG G-UU-GUUGC -UGUG-CUAG U-C-ACGG-C AGUAA-UCCA
CCUA-ACGGA UU-AAGUAUA -CCGCC-UGG GG-AGUACGG UCGCAAGAUU AAA-ACUCAA A-GGAA-UAG ACGGGG-ACC
C-GCAC-AA- GCGGUGG-AG CAUGUGGUUU AA-UU-CGAA GA-UACGCGA AGAACCUUAC CCG-GA-CUU GA-UAU-C-U
AACAAAUCAU CCAGAGAUG- GAAGAGUGUC --UG--C--U U-G--C--A- -GAAA-UGUU AAGACAGGUG CUGCACGGCU
GUCGUCAGCU CGUGUCGUGA GAUGUUGGGU U-AAGUCCCG -C-AA-CGA- GCGC-A-ACC CACG-UCAU- UAGUUGCU-A
ACGG--UUCG -GCCGAG--C -ACUCU-AAU GAGACUGCCU U-CG-UAA-G GA-GGAGG-A -AG-GUGUGG ACG-ACGUC-
AA-GUCAUCA UGGCCCUUAU GUCCGGG-GC GA-CAC--AC GUGCUAC-AA -UGGC-AU-A UA-C-AAUAA -GA-CGC-AA
-UAUCGUAAG AUGGAG-C-A AA-UCU-AA- AAAA-UAUGU -CC-CAG-UU CGGA--UUGG AG-UC-UGC- AA-CUCG-A-
CUCCA-UGAA -G-CC-GGAA -UCGC-UA-- G-UA-AU-CG -U-A-GA-UC -A-G-CCA-U -GCUACGGUG -AAU-ACGUU
-CCCGGG--U -C-U-UGU-A C-UCAC-C-G -CCC-GU-CA CACCAUGGG- AGUUG-AUUU C-ACU--CGA A---GC-GGG
AAU-GCGAA- --------A- UU------CG -CUAC-CCU- CC--A-CA-G UGGAAUCAGC G--ACU-G-G ----GG-UG-
---------- ---------- ---AA-GUCG .......... .......... .......... .......... ..........
.......... .......... .
>AB587653.1.1441 ;Campylobacter coli
.......... .......... .......... .......... .......... .......... .......... ..........
.......... .......... .......... .......... ..GG-C-GU- GCCUAAUACA U-GCA-AGU- C--GAA-CG-
A-------UG ----AAG--- ----CUUC-U -A-G---CUU -GC-U--AGA A-G------- ---UG-GAUU -AGU-GGC-G
CAC-GGGU-G A-GUA-AG-G -U-AUAGUUA A-U-CU-GC- C-CUA--CA- C--A-A-GAG G-ACAACAGU U-GGAAA-CG
A-CU-GCUAA UACUC--U-A U-A---CU-C C-UGC-U-UA ACA-CA-A-G UUG-AG--UA GGGAAA---G U---------
---------- ---------- ---------- ---------- ---------- ---------- ---------- ----------
---------- ---------- ---------- ---------- ---------- U-UU------ ---------- ----------
---------- ---------- ---------- ---------- ---------- ---------- ---------- ----------
---------- ---------- ---------- -U---C-G-G U-G-UAGGAU GAG-ACUAUA UA-G-U-AUC AGCUAGU-UG
GU-AA-G-GU AAUGGCUU-A CCAAGGCU-A UGACGC-UU- AACUGGUCUG AGAGG-AUGA U-CAGUCACA CU-GGAACUG
AGACACGGUC CAGACUCCUA CGGGAGGCAG CAGUAGGGAA -UAUU-GCGC AAUGGGG-GA AA-CCCUG-A CGCAGCAACG
CCGCGUGGAG GAUGAC-ACU UUU-CGGA-G -CGUAAACUC CUUUU-CUUA GGG-AAGA-A -UU--C---- ----------
---------- --U-GACGGU ACCUAAG-GA AUAAGCACCG GCUAACUCCG UGC-CAG-C- AGC-CGC-GG UAAUACGGAG
-GGUGCAAGC -GUU-ACUCG G-AAUCAC-U GG-GCGUA-- AA-GGGC-GC -GUAGG-CGG AUUAUCAA-G U-CUCUU-GU
GAAA-UCUAA UGG-CUUAAC C-A-UUAAAC UGCUU-GGGA AACUGAUAGU -C-UAGAGUG AGG-GAGAGG CAGAUGG-AA
UU-GGUG-GU --GUA-GGG- GUAAAA-UCC -GUAG-AUA- UCAC-C-AAG -AAU-ACC-C AUU-GCGAA- G-GC-G-AUC
UG-CUGG-AA -C-UCA-AC- UGA-CGCU-A AGGC-G-CGA -AA-G-C-GU GGGG-AGC-A AA--CAGGAU UA-G-AUACC
CUGGUAGU-C -CACGCCC-U AAA-C-GAUG U-A-CA-CUA G-UU-GUUGG -GGUG-CUAG U-C-AUCU-C AGUAA-UGCA
GCUA-ACGCA UU-AAGUGUA -CCGCC-UGG GG-AGUACGG UCGCAAGAUU AAA-ACUCAA A-GGAA-UAG ACGGGG-ACC
C-GCAC-AA- GCGGUGG-AG CAUGUGGUUU AA-UU-CGAA GA-UACGCGA AGAACCUUAC CUG-GG-CUU GA-UAU-C-C
UAAGAACCUU UUAGAGAUA- AGAGGGUGCU --AG--C--U U-G--C--U- -AGAA-CUUA GAGACAGGUG CUGCACGGCU
GUCGUCAGCU CGUGUCGUGA GAUGUUGGGU U-AAGUCCCG -C-AA-CGA- GCGC-A-ACC CACG-UAUU- UAGUUGCU-A
ACGG--UUCG -GCCGAG--C -ACUCU-AAA UAGACUGCCU U-CG-UAA-G GA-GGAGG-A -AG-GUGUGG ACG-ACGUC-
AA-GUCAUCA UGGCCCUUAU GCCCAGG-GC GA-CAC--AC GUGCUAC-AA -UGGC-AU-A UA-C-AAUGA -GA-CGC-AA
-UACCGCGAG GUGGAG-C-A AA-UCU-AU- AAAA-UAUGU -CC-CAG-UU CGGA--UUGU UC-UC-UGC- AA-CUCG-A-
GAGCA-UGAA -G-CC-GGAA -UCGC-UA-- G-UA-AU-CG -U-A-GA-UC -A-G-CCA-U -GCUACGGUG -AAU-ACGUU
-CCCGGG--U -C-U-UGU-A C-UCAC-C-G -CCC-GU-CA CACCAUGGG- AGUUG-AUUU C-ACU--CGA A---GC-CGG
AAU-ACUAA- --------A- CU------AG -UUAC-CGU- CC--A-CA-G UGGAAUCAGC G--ACU-G-G ----GG-UG-
---------- ---------- ---AA-GUCG UAACAAGGUA A-CC...... .......... .......... ..........
.......... .......... .
>ADGM01000009.459.1951 ;Campylobacter jejuni subsp. jejuni 414
.......... .......... .......... .......... .......... .......... .......... ..AGAGUUUG
A-U-CC-U-G G-CU-C-AG- A-G-UG-AAC -G-C--UG-G C-GG-C-GU- GCCUAAUACA U-GCA-AGU- C--GAA-CG-
A-------UG ----AAG--- ----CUUU-U -A-G---CUU -GC-U--AGA A-G------- ---UG-GAUU -AGU-GGC-G
CAC-GGGU-G A-GUA-AG-G -U-AUAGUUA A-U-CU-GC- C-CUA--CA- C--A-A-GAG G-ACAACAGU U-GGAAA-CG
A-CU-GCUAA UACUC--U-A U-A---CU-C C-UGC-U-UA ACA-UA-A-G UUG-AG--UA GGGAAA---G U---------
---------- ---------- ---------- ---------- ---------- ---------- ---------- ----------
---------- ---------- ---------- ---------- ---------- U-UU------ ---------- ----------
---------- ---------- ---------- ---------- ---------- ---------- ---------- ----------
---------- ---------- ---------- -U---C-G-G U-G-UAGGAU GAG-ACUAUA UA-G-U-AUC AGCUAGU-UG
GU-GA-G-GU AAUGGCUC-A CCAAGGCU-A UGACGC-UU- AACUGGUCUG AGAGG-AUGA U-CAGUCACA CU-GGAACUG
AGACACGGUC CAGACUCCUA CGGGAGGCAG CAGUAGGGAA -UAUU-GCGC AAUGGGG-GA AA-CCCUG-A CGCAGCAACG
CCGCGUGGAG GAUGAC-ACU UUU-CGGA-G -CGUAAACUC CUUUU-CUUA GGG-AAGA-A -UU--C---- ----------
---------- --U-GACGGU ACCUAAG-GA AUAAGCACCG GCUAACUCCG UGC-CAG-C- AGC-CGC-GG UAAUACGGAG
-GGUGCAAGC -GUU-ACUCG G-AAUCAC-U GG-GCGUA-- AA-GGGC-GC -GUAGG-CGG AUUAUCAA-G U-CUCUU-GU
GAAA-UCUAA UGG-CUUAAC C-A-UUAAAC UGCUU-GGGA AACUGAUAGU -C-UAGAGUG AGG-GAGAGG CAGAUGG-AA
UU-GGUG-GU --GUA-GGG- GUAAAA-UCC -GUAG-AUA- UCAC-C-AAG -AAU-ACC-C AUU-GCGAA- G-GC-G-AUC
UG-CUGG-AA -C-UCA-AC- UGA-CGCU-A AGGC-G-CGA -AA-G-C-GU GGGG-AGC-A AA--CAGGAU UA-G-AUACC
CUGGUAGU-C -CACGCCC-U AAA-C-GAUG U-A-CA-CUA G-UU-GUUGG -GGUG-CUAG U-C-AUCU-C AGUAA-UGCA
GCUA-ACGCA UU-AAGUGUA -CCGCC-UGG GG-AGUACGG UCGCAAGAUU AAA-ACUCAA A-GGAA-UAG ACGGGG-ACC
C-GCAC-AA- GCGGUGG-AG CAUGUGGUUU AA-UU-CGAA GA-UACGCGA AGAACCUUAC CUG-GG-CUU GA-UAU-C-C
UAAGAACCUU AUAGAGAUA- UGAGGGUGCU --AG--C--U U-G--C--U- -AGAA-CUUA GAGACAGGUG CUGCACGGCU
GUCGUCAGCU CGUGUCGUGA GAUGUUGGGU U-AAGUCCCG -C-AA-CGA- GCGC-A-ACC CACG-UAUU- UAGUUGCU-A
ACGG--UUCG -GCCGAG--C -ACUCU-AAA UAGACUGCCU U-CG-UAA-G GA-GGAGG-A -AG-GUGUGG ACG-ACGUC-
AA-GUCAUCA UGGCCCUUAU GCCCAGG-GC GA-CAC--AC GUGCUAC-AA -UGGC-AU-A UA-C-AAUGA -GA-CGC-AA
-UACCGCGAG GUGGAG-C-A AA-UCU-AU- AAAA-UAUGU -CC-CAG-UU CGGA--UUGU UC-UC-UGC- AA-CUCG-A-
GAGCA-UGAA -G-CC-GGAA -UCGC-UA-- G-UA-AU-CG -U-A-GA-UC -A-G-CCA-U -GCUACGGUG -AAU-ACGUU
-CCCGGG--U -C-U-UGU-A C-UCAC-C-G -CCC-GU-CA CACCAUGGG- AGUUG-AUUU C-ACU--CGA A---GC-CGG
AAU-ACUAA- --------A- CU------AG -UUAC-CGU- CC--A-CA-G UGGAAUCAGC G--ACU-G-G ----GG-UG-
---------- ---------- ---AA-GUCG UAACAAGGUA A-CCGUAGGA GAACC-UGCG GUUG...... ..........
.......... .......... .
>AB587657.1.1448 ;Campylobacter coli
.......... .......... .......... .......... .......... .......... .......... ..........
.......... .......... .......... .......G-G C-GG-C-GU- GCCUAAUACA U-GCA-AGU- C--GAA-CG-
A-------UG ----AAG--- ----CUUC-U -A-G---CUU -GC-U--AGA A-G------- ---UG-GAUU -AGU-GGC-G
CAC-GGGU-G A-GUA-AG-G -U-AUAGUUA A-U-CU-GC- C-CUA--CA- C--A-A-GAG G-ACAACAGU U-GGAAA-CG
A-CU-GCUAA UACUC--U-A U-A---CU-C C-UGC-U-UA ACA-CA-A-G UUG-AG--UA GGGAAA---G U---------
---------- ---------- ---------- ---------- ---------- ---------- ---------- ----------
---------- ---------- ---------- ---------- ---------- U-UU------ ---------- ----------
---------- ---------- ---------- ---------- ---------- ---------- ---------- ----------
---------- ---------- ---------- -U---C-G-G U-G-UAGGAU GAG-ACUAUA UA-G-U-AUC AGCUAGU-UG
GU-AA-G-GU AAUGGCUU-A CCAAGGCU-A UGACGC-UU- AACUGGUCUG AGAGG-AUGA U-CAGUCACA CU-GGAACUG
AGACACGGUC CAGACUCCUA CGGGAGGCAG CAGUAGGGAA -UAUU-GCGC AAUGGGG-GA AA-CCCUG-A CGCAGCAACG
CCGCGUGGAG GAUGAC-ACU UUU-CGGA-G -CGUAAACUC CUUUU-CUUA GGG-AAGA-A -UU--C---- ----------
---------- --U-GACGGU ACCUAAG-GA AUAAGCACCG GCUAACUCCG UGC-CAG-C- AGC-CGC-GG UAAUACGGAG
GGGUGCAAGC -GUU-ACUCG G-AAUCAC-U GG-GCGUA-- AA-GGGC-GC -GUAGG-CGG AUUAUCAA-G U-CUCUU-GU
GAAA-UCUAA UGG-CUUAAC C-A-UUAAAC UGCUU-GGGA AACUGAUAGU -C-UAGAGUG AGG-GAGAGG CAGAUGG-AA
UU-GGUG-GU --GUA-GGG- GUAAAA-UCC -GUAG-AUA- UCAC-C-AAG -AAU-ACC-C AUU-GCGAA- G-GC-G-AUC
UG-CUGG-AA -C-UCA-AC- UGA-CGCU-A AGGC-G-CGA -AA-G-C-GU GGGG-AGC-A AA--CAGGAU UA-G-AUACC
CUGGUAGU-C -CACGCCC-U AAA-C-GAUG U-A-CA-CUA G-UU-GUUGG -GGUG-CUAG U-C-AUCU-C AGUAA-UGCA
GCUA-ACGCA UU-AAGUGUA -CCGCC-UGG GG-AGUACGG UCGCAAGAUU AAA-ACUCAA A-GGAA-UAG ACGGGG-ACC
C-GCAC-AA- GCGGUGG-AG CAUGUGGUUU AA-UU-CGAA GA-UACGCGA AGAACCUUAC CUG-GG-CUU GA-UAU-C-C
UAAGAACCUU UUAGAGAUA- AGAGGGUGCU --AG--C--U U-G--C--U- -AGAA-CUUA GAGACAGGUG CUGCACGGCU
GUCGUCAGCU CGUGUCGUGA GAUGUUGGGU U-AAGUCCCG -C-AA-CGA- GCGC-A-ACC CACG-UAUU- UAGUUGCU-A
ACGG--UUCG -GCCGAG--C -ACUCU-AAA UAGACUGCCU U-CG-UAA-G GA-GGAGG-A -AG-GUGUGG ACG-ACGUC-
AA-GUCAUCA UGGCCCUUAU GCCCAGG-GC GA-CAC--AC GUGCUAC-AA -UGGC-AU-A UA-C-AAUGA -GA-CGC-AA
-UACCGCGAG GUGGAG-C-A AA-UCU-AU- AAAA-UAUGU -CC-CAG-UU CGGA--UUGU UC-UC-UGC- AA-CUCG-A-
GAGCA-UGAA -G-CC-GGAA -UCGC-UA-- G-UA-AU-CG -U-A-GA-UC -A-G-CCA-U -GCUACGGUG -AAU-ACGUU
-CCCGGG--U -C-U-UGU-A C-UCAC-C-G -CCC-GU-CA CACCAUGGG- AGUUG-AUUU C-ACU--CGA A---GC-CGG
AAU-ACUAA- --------A- CU------AG -UUAC-CGU- CC--A-CA-G UGGAAUCAGC G--ACU-G-G ----GG-UG-
---------- ---------- ---AA-GUCG UAACAAGGUA A-CCGUA... .......... .......... ..........
.......... .......... .
>AEIO01000007.100111.101603 ;Campylobacter jejuni subsp. jejuni P110B
.......... .......... .......... .......... .......... .......... .......... ..AGAGUUUG
A-U-CC-U-G G-CU-C-AG- A-G-UG-AAC -G-C--UG-G C-GG-C-GU- GCCUAAUACA U-GCA-AGU- C--GAA-CG-
A-------UG ----AAG--- ----CUUC-U -A-G---CUU -GC-U--AGA A-G------- ---UG-GAUU -AGU-GGC-G
CAC-GGGU-G A-GUA-AG-G -U-AUAGUUA A-U-CU-GC- C-CUA--CA- C--A-A-GAG G-ACAACAGU U-GGAAA-CG
A-CU-GCUAA UACUC--U-A U-A---CU-C C-UGC-U-UA ACA-CA-A-G UUG-AG--UA GGGAAA---G U---------
---------- ---------- ---------- ---------- ---------- ---------- ---------- ----------
---------- ---------- ---------- ---------- ---------- U-UU------ ---------- ----------
---------- ---------- ---------- ---------- ---------- ---------- ---------- ----------
---------- ---------- ---------- -U---C-G-G U-G-UAGGAU GAG-ACUAUA UA-G-U-AUC AGCUAGU-UG
GU-AA-G-GU AAUGGCUU-A CCAAGGCU-A UGACGC-UU- AACUGGUCUG AGAGG-AUGA U-CAGUCACA CU-GGAACUG
AGACACGGUC CAGACUCCUA CGGGAGGCAG CAGUAGGGAA -UAUU-GCGC AAUGGGG-GA AA-CCCUG-A CGCAGCAACG
CCGCGUGGAG GAUGAC-ACU UUU-CGGA-G -CGUAAACUC CUUUU-CUUA GGG-AAGA-A -UU--C---- ----------
---------- --U-GACGGU ACCUAAG-GA AUAAGCACCG GCUAACUCCG UGC-CAG-C- AGC-CGC-GG UAAUACGGAG
-GGUGCAAGC -GUU-ACUCG G-AAUCAC-U GG-GCGUA-- AA-GGGC-GC -GUAGG-CGG AUUAUCAA-G U-CUCUU-GU
GAAA-UCUAA UGG-CUUAAC C-A-UUAAAC UGCUU-GGGA AACUGAUAGU -C-UAGAGUG AGG-GAGAGG CAGAUGG-AA
UU-GGUG-GU --GUA-GGG- GUAAAA-UCC -GUAG-AUA- UCAC-C-AAG -AAU-ACC-C AUU-GCGAA- G-GC-G-AUC
UG-CUGG-AA -C-UCA-AC- UGA-CGCU-A AGGC-G-CGA -AA-G-C-GU GGGG-AGC-A AA--CAGGAU UA-G-AUACC
CUGGUAGU-C -CACGCCC-U AAA-C-GAUG U-A-CA-CUA G-UU-GUUGG -GGUG-CUAG U-C-AUCU-C AGUAA-UGCA
GCUA-ACGCA UU-AAGUGUA -CCGCC-UGG GG-AGUACGG UCGCAAGAUU AAA-ACUCAA A-GGAA-UAG ACGGGG-ACC
C-GCAC-AA- GCGGUGG-AG CAUGUGGUUU AA-UU-CGAA GA-UACGCGA AGAACCUUAC CUG-GG-CUU GA-UAU-C-C
UAAGAACCUU UUAGAGAUA- AGAGGGUGCU --AG--C--U U-G--C--U- -AGAA-CUUA GAGACAGGUG CUGCACGGCU
GUCGUCAGCU CGUGUCGUGA GAUGUUGGGU U-AAGUCCCG -C-AA-CGA- GCGC-A-ACC CACG-UAUU- UAGUUGCU-A
ACGG--UUCG -GCCGAG--C -ACUCU-AAA UAGACUGCCU U-CG-UAA-G GA-GGAGG-A -AG-GUGUGG ACG-ACGUC-
AA-GUCAUCA UGGCCCUUAU GCCCAGG-GC GA-CAC--AC GUGCUAC-AA -UGGC-AU-A UA-C-AAUGA -GA-CGC-AA
-UACCGCGAG GUGGAG-C-A AA-UCU-AU- AAAA-UAUGU -CC-CAG-UU CGGA--UUGU UC-UC-UGC- AA-CUCG-A-
GAGCA-UGAA -G-CC-GGAA -UCGC-UA-- G-UA-AU-CG -U-A-GA-UC -A-G-CCA-U -GCUACGGUG -AAU-ACGUU
-CCCGGG--U -C-U-UGU-A C-UCAC-C-G -CCC-GU-CA CACCAUGGG- AGUUG-AUUU C-ACU--CGA A---GC-CGG
AAU-ACUAA- --------A- CU------AG -UUAC-CGU- CC--A-CA-G UGGAAUCAGC G--ACU-G-G ----GG-UG-
---------- ---------- ---AA-GUCG UAACAAGGUA A-CCGUAGGA GAACC-UGCG GUUG...... ..........
.......... .......... .
>AB615409.1.1414 ;Campylobacter coli
.......... .......... .......... .......... .......... .......... .......... ..........
.......... .......... .......... .......... .......... .......ACA U-GCA-AGU- C--GAA-CG-
A-------UG ----AAG--- ----CUUC-U -A-G---CUU -GC-U--AGA A-G------- ---UG-GAUU -AGU-GGC-G
CAC-GGGU-G A-GUA-AG-G -U-AUAGUUA A-U-CU-GC- C-CUA--CA- C--A-A-GAG G-ACAACAGU U-GGAAA-CG
A-CU-GCUAA UACUC--U-A U-A---CU-C C-UGC-U-UA ACA-CA-A-G UUG-AG--UA GGGAAA---G U---------
---------- ---------- ---------- ---------- ---------- ---------- ---------- ----------
---------- ---------- ---------- ---------- ---------- U-UU------ ---------- ----------
---------- ---------- ---------- ---------- ---------- ---------- ---------- ----------
---------- ---------- ---------- -U---C-G-G U-G-UAGGAU GAG-ACUAUA UA-G-U-AUC AGCUAGU-UG
GU-AA-G-GU AAUGGCUU-A CCAAGGCU-A UGACGC-UU- AACUGGUCUG AGAGG-AUGA U-CAGUCACA CU-GGAACUG
AGACACGGUC CAGACUCCUA CGGGAGGCAG CAGUAGGGAA -UAUU-GCGC AAUGGGG-GA AA-CCCUG-A CGCAGCAACG
CCGCGUGGAG GAUGAC-ACU UUU-CGGA-G -CGUAAACUC CUUUU-CUUA GGG-AAGA-A -UU--C---- ----------
---------- --U-GACGGU ACCUAAG-GA AUAAGCACCG GCUAACUCCG UGC-CAG-C- AGC-CGC-GG UAAUACGGAG
-GGUGCAAGC -GUU-ACUCG G-AAUCAC-U GG-GCGUA-- AA-GGGC-GC -GUAGG-CGG AUUAUCAA-G U-CUCUU-GU
GAAA-UCUAA UGG-CUUAAC C-A-UUAAAC UGCUU-GGGA AACUGAUAGU -C-UAGAGUG AGG-GAGAGG CAGAUGG-AA
UU-GGUG-GU --GUA-GGG- GUAAAA-UCC -GUAG-AUA- UCAC-C-AAG -AAU-ACC-C AUU-GCGAA- G-GC-G-AUC
UG-CUGG-AA -C-UCA-AC- UGA-CGCU-A AGGC-G-CGA -AA-G-C-GU GGGG-AGC-A AA--CAGGAU UA-G-AUACC
CUGGUAGU-C -CACGCCC-U AAA-C-GAUG U-A-CA-CUA G-UU-GUUGG -GGUG-CUAG U-C-AUCU-C AGUAA-UGCA
GCUA-ACGCA UU-AAGUGUA -CCGCC-UGG GG-AGUACGG UCGCAAGAUU AAA-ACUCAA A-GGAA-UAG ACGGGG-ACC
C-GCAC-AA- GCGGUGG-AG CAUGUGGUUU AA-UU-CGAA GA-UACGCGA AGAACCUUAC CUG-GG-CUU GA-UAU-C-C
UAAGAACCUU UUAGAGAUA- AGAGGGUGCU --AG--C--U U-G--C--U- -AGAA-CUUA GAGACAGGUG CUGCACGGCU
GUCGUCAGCU CGUGUCGUGA GAUGUUGGGU U-AAGUCCCG -C-AA-CGA- GCGC-A-ACC CACG-UAUU- UAGUUGCU-A
ACGG--UUCG -GCCGAG--C -ACUCU-AAA UAGACUGCCU U-CG-UAA-G GA-GGAGG-A -AG-GUGUGG ACG-ACGUC-
AA-GUCAUCA UGGCCCUUAU GCCCAGG-GC GA-CAC--AC GUGCUAC-AA -UGGC-AU-A UA-C-AAUGA -GA-CGC-AA
-UACCGCGAG GUGGAG-C-A AA-UCU-AU- AAAA-UAUGU -CC-CAG-UU CGGA--UUGU UC-UC-UGC- AA-CUCG-A-
GAGCA-UGAA -G-CC-GGAA -UCGC-UA-- G-UA-AU-CG -U-A-GA-UC -A-G-CCA-U -GCUACGGUG -AAU-ACGUU
-CCCGGG--U -C-U-UGU-A C-UCAC-C-G -CCC-GU-CA CACCAUGGG- AGUUG-AUUU C-ACU--CGA A---GC-CGG
AAU-ACUAA- --------A- CU------AG -UUAC-CGU- CC--A-CA-G UGGAAUCAGC G--ACU-G-G ----GG-UG-
---------- ---------- ---AA-GU.. .......... .......... .......... .......... ..........
.......... .......... .
>AEIO01000022.809.2301 ;Campylobacter jejuni subsp. jejuni P110B
.......... .......... .......... .......... .......... .......... .......... ..AGAGUUUG
A-U-CC-U-G G-CU-C-AG- A-G-UG-AAC -G-C--UG-G C-GG-C-GU- GCCUAAUACA U-GCA-AGU- C--GAA-CG-
A-------UG ----AAG--- ----CUUC-U -A-G---CUU -GC-U--AGA A-G------- ---UG-GAUU -AGU-GGC-G
CAC-GGGU-G A-GUA-AG-G -U-AUAGUUA A-U-CU-GC- C-CUA--CA- C--A-A-GAG G-ACAACAGU U-GGAAA-CG
A-CU-GCUAA UACUC--U-A U-A---CU-C C-UGC-U-UA ACA-CA-A-G UUG-AG--UA GGGAAA---G U---------
---------- ---------- ---------- ---------- ---------- ---------- ---------- ----------
---------- ---------- ---------- ---------- ---------- U-UU------ ---------- ----------
---------- ---------- ---------- ---------- ---------- ---------- ---------- ----------
---------- ---------- ---------- -U---C-G-G U-G-UAGGAU GAG-ACUAUA UA-G-U-AUC AGCUAGU-UG
GU-AA-G-GU AAUGGCUU-A CCAAGGCU-A UGACGC-UU- AACUGGUCUG AGAGG-AUGA U-CAGUCACA CU-GGAACUG
AGACACGGUC CAGACUCCUA CGGGAGGCAG CAGUAGGGAA -UAUU-GCGC AAUGGGG-GA AA-CCCUG-A CGCAGCAACG
CCGCGUGGAG GAUGAC-ACU UUU-CGGA-G -CGUAAACUC CUUUU-CUUA GGG-AAGA-A -UU--C---- ----------
---------- --U-GACGGU ACCUAAG-GA AUAAGCACCG GCUAACUCCG UGC-CAG-C- AGC-CGC-GG UAAUACGGAG
-GGUGCAAGC -GUU-ACUCG G-AAUCAC-U GG-GCGUA-- AA-GGGC-GC -GUAGG-CGG AUUAUCAA-G U-CUCUU-GU
GAAA-UCUAA UGG-CUUAAC C-A-UUAAAC UGCUU-GGGA AACUGAUAGU -C-UAGAGUG AGG-GAGAGG CAGAUGG-AA
UU-GGUG-GU --GUA-GGG- GUAAAA-UCC -GUAG-AUA- UCAC-C-AAG -AAU-ACC-C AUU-GCGAA- G-GC-G-AUC
UG-CUGG-AA -C-UCA-AC- UGA-CGCU-A AGGC-G-CGA -AA-G-C-GU GGGG-AGC-A AA--CAGGAU UA-G-AUACC
CUGGUAGU-C -CACGCCC-U AAA-C-GAUG U-A-CA-CUA G-UU-GUUGG -GGUG-CUAG U-C-AUCU-C AGUAA-UGCA
GCUA-ACGCA UU-AAGUGUA -CCGCC-UGG GG-AGUACGG UCGCAAGAUU AAA-ACUCAA A-GGAA-UAG ACGGGG-ACC
C-GCAC-AA- GCGGUGG-AG CAUGUGGUUU AA-UU-CGAA GA-UACGCGA AGAACCUUAC CUG-GG-CUU GA-UAU-C-C
UAAGAACCUU UUAGAGAUA- AGAGGGUGCU --AG--C--U U-G--C--U- -AGAA-CUUA GAGACAGGUG CUGCACGGCU
GUCGUCAGCU CGUGUCGUGA GAUGUUGGGU U-AAGUCCCG -C-AA-CGA- GCGC-A-ACC CACG-UAUU- UAGUUGCU-A
ACGG--UUCG -GCCGAG--C -ACUCU-AAA UAGACUGCCU U-CG-UAA-G GA-GGAGG-A -AG-GUGUGG ACG-ACGUC-
AA-GUCAUCA UGGCCCUUAU GCCCAGG-GC GA-CAC--AC GUGCUAC-AA -UGGC-AU-A UA-C-AAUGA -GA-CGC-AA
-UACCGCGAG GUGGAG-C-A AA-UCU-AU- AAAA-UAUGU -CC-CAG-UU CGGA--UUGU UC-UC-UGC- AA-CUCG-A-
GAGCA-UGAA -G-CC-GGAA -UCGC-UA-- G-UA-AU-CG -U-A-GA-UC -A-G-CCA-U -GCUACGGUG -AAU-ACGUU
-CCCGGG--U -C-U-UGU-A C-UCAC-C-G -CCC-GU-CA CACCAUGGG- AGUUG-AUUU C-ACU--CGA A---GC-CGG
AAU-ACUAA- --------A- CU------AG -UUAC-CGU- CC--A-CA-G UGGAAUCAGC G--ACU-G-G ----GG-UG-
---------- ---------- ---AA-GUCG UAACAAGGUA A-CCGUAGGA GAACC-UGCG GUUG...... ..........
.......... .......... .
>AB615413.1.1402 ;Campylobacter coli
.......... .......... .......... .......... .......... .......... .......... ..........
.......... .......... .......... .......... .......... .......... ....A-AGU- C--GAA-CG-
A-------UG ----AAG--- ----CUUC-U -A-G---CUU -GC-U--AGA A-G------- ---UG-GAUU -AGU-GGC-G
CAC-GGGU-G A-GUA-AG-G -U-AUAGUUA A-U-CU-GC- C-CUA--CA- C--A-A-GAG G-ACAACAGU U-GGAAA-CG
A-CU-GCUAA UACUC--U-A U-A---CU-C C-UGC-U-UA ACA-CA-A-G UUG-AG--UA GGGAAA---G U---------
---------- ---------- ---------- ---------- ---------- ---------- ---------- ----------
---------- ---------- ---------- ---------- ---------- U-UU------ ---------- ----------
---------- ---------- ---------- ---------- ---------- ---------- ---------- ----------
---------- ---------- ---------- -U---C-G-G U-G-UAGGAU GAG-ACUAUA UA-G-U-AUC AGCUAGU-UG
GU-AA-G-GU AAUGGCUU-A CCAAGGCU-A UGACGC-UU- AACUGGUCUG AGAGG-AUGA U-CAGUCACA CU-GGAACUG
AGACACGGUC CAGACUCCUA CGGGAGGCAG CAGUAGGGAA -UAUU-GCGC AAUGGGG-GA AA-CCCUG-A CGCAGCAACG
CCGCGUGGAG GAUGAC-ACU UUU-CGGA-G -CGUAAACUC CUUUU-CUUA GGG-AAGA-A -UU--C---- ----------
---------- --U-GACGGU ACCUAAG-GA AUAAGCACCG GCUAACUCCG UGC-CAG-C- AGC-CGC-GG UAAUACGGAG
-GGUGCAAGC -GUU-ACUCG G-AAUCAC-U GG-GCGUA-- AA-GGGC-GC -GUAGG-CGG AUUAUCAA-G U-CUCUU-GU
GAAA-UCUAA UGG-CUUAAC C-A-UUAAAC UGCUU-GGGA AACUGAUAGU -C-UAGAGUG AGG-GAGAGG CAGAUGG-AA
UU-GGUG-GU --GUA-GGG- GUAAAA-UCC -GUAG-AUA- UCAC-C-AAG -AAU-ACC-C AUU-GCGAA- G-GC-G-AUC
UG-CUGG-AA -C-UCA-AC- UGA-CGCU-A AGGC-G-CGA -AA-G-C-GU GGGG-AGC-A AA--CAGGAU UA-G-AUACC
CUGGUAGU-C -CACGCCC-U AAA-C-GAUG U-A-CA-CUA G-UU-GUUGG -GGUG-CUAG U-C-AUCU-C AGUAA-UGCA
GCUA-ACGCA UU-AAGUGUA -CCGCC-UGG GG-AGUACGG UCGCAAGAUU AAA-ACUCAA A-GGAA-UAG ACGGGG-ACC
C-GCAC-AA- GCGGUGG-AG CAUGUGGUUU AA-UU-CGAA GA-UACGCGA AGAACCUUAC CUG-GG-CUU GA-UAU-C-C
UAAGAACCUU UUAGAGAUA- AGAGGGUGCU --AG--C--U U-G--C--U- -AGAA-CUUA GAGACAGGUG CUGCACGGCU
GUCGUCAGCU CGUGUCGUGA GAUGUUGGGU U-AAGUCCCG -C-AA-CGA- GCGC-A-ACC CACG-UAUU- UAGUUGCU-A
ACGG--UUCG -GCCGAG--C -ACUCU-AAA UAGACUGCCU U-CG-UAA-G GA-GGAGG-A -AG-GUGUGG ACG-ACGUC-
AA-GUCAUCA UGGCCCUUAU GCCCAGG-GC GA-CAC--AC GUGCUAC-AA -UGGC-AU-A UA-C-AAUGA -GA-CGC-AA
-UACCGCGAG GUGGAG-C-A AA-UCU-AU- AAAA-UAUGU -CC-CAG-UU CGGA--UUGU UC-UC-UGC- AA-CUCG-A-
GAGCA-UGAA -G-CC-GGAA -UCGC-UA-- G-UA-AU-CG -U-A-GA-UC -A-G-CCA-U -GCUACGGUG -AAU-ACGUU
-CCCGGG--U -C-U-UGU-A C-UCAC-C-G -CCC-GU-CA CACCAUGGG- AGUUG-AUUU C-ACU--CGA A---GC-CGG
AAU-ACUAA- --------A- CU------AG -UUAC-CGU- CC--A-CA-G UGGAAUCAGC G--ACU-G-G ----GG....
.......... .......... .......... .......... .......... .......... .......... ..........
.......... .......... .
>AEIP01000021.475.1967 ;Campylobacter jejuni subsp. jejuni H22082
.......... .......... .......... .......... .......... .......... .......... ..AGAGUUUG
A-U-CC-U-G G-CU-C-AG- A-G-UG-AAC -G-C--UG-G C-GG-C-GU- GCCUAAUACA U-GCA-AGU- C--GAA-CG-
A-------UG ----AAG--- ----CUUC-U -A-G---CUU -GC-U--AGA A-G------- ---UG-GAUU -AGU-GGC-G
CAC-GGGU-G A-GUA-AG-G -U-AUAGUUA A-U-CU-GC- C-CUA--CA- C--A-A-GAG G-ACAACAGU U-GGAAA-CG
A-CU-GCUAA UACUC--U-A U-A---CU-C C-UGC-U-UA ACA-CA-A-G UUG-AG--UA GGGAAA---G U---------
---------- ---------- ---------- ---------- ---------- ---------- ---------- ----------
---------- ---------- ---------- ---------- ---------- U-UU------ ---------- ----------
---------- ---------- ---------- ---------- ---------- ---------- ---------- ----------
---------- ---------- ---------- -U---C-G-G U-G-UAGGAU GAG-ACUAUA UA-G-U-AUC AGCUAGU-UG
GU-AA-G-GU AAUGGCUU-A CCAAGGCU-A UGACGC-UU- AACUGGUCUG AGAGG-AUGA U-CAGUCACA CU-GGAACUG
AGACACGGUC CAGACUCCUA CGGGAGGCAG CAGUAGGGAA -UAUU-GCGC AAUGGGG-GA AA-CCCUG-A CGCAGCAACG
CCGCGUGGAG GAUGAC-ACU UUU-CGGA-G -CGUAAACUC CUUUU-CUUA GGG-AAGA-A -UU--C---- ----------
---------- --U-GACGGU ACCUAAG-GA AUAAGCACCG GCUAACUCCG UGC-CAG-C- AGC-CGC-GG UAAUACGGAG
-GGUGCAAGC -GUU-ACUCG G-AAUCAC-U GG-GCGUA-- AA-GGGC-GC -GUAGG-CGG AUUAUCAA-G U-CUCUU-GU
GAAA-UCUAA UGG-CUUAAC C-A-UUAAAC UGCUU-GGGA AACUGAUAGU -C-UAGAGUG AGG-GAGAGG CAGAUGG-AA
UU-GGUG-GU --GUA-GGG- GUAAAA-UCC -GUAG-AUA- UCAC-C-AAG -AAU-ACC-C AUU-GCGAA- G-GC-G-AUC
UG-CUGG-AA -C-UCA-AC- UGA-CGCU-A AGGC-G-CGA -AA-G-C-GU GGGG-AGC-A AA--CAGGAU UA-G-AUACC
CUGGUAGU-C -CACGCCC-U AAA-C-GAUG U-A-CA-CUA G-UU-GUUGG -GGUG-CUAG U-C-AUCU-C AGUAA-UGCA
GCUA-ACGCA UU-AAGUGUA -CCGCC-UGG GG-AGUACGG UCGCAAGAUU AAA-ACUCAA A-GGAA-UAG ACGGGG-ACC
C-GCAC-AA- GCGGUGG-AG CAUGUGGUUU AA-UU-CGAA GA-UACGCGA AGAACCUUAC CUG-GG-CUU GA-UAU-C-C
UAAGAACCUU UUAGAGAUA- AGAGGGUGCU --AG--C--U U-G--C--U- -AGAA-CUUA GAGACAGGUG CUGCACGGCU
GUCGUCAGCU CGUGUCGUGA GAUGUUGGGU U-AAGUCCCG -C-AA-CGA- GCGC-A-ACC CACG-UAUU- UAGUUGCU-A
ACGG--UUCG -GCCGAG--C -ACUCU-AAA UAGACUGCCU U-CG-UAA-G GA-GGAGG-A -AG-GUGUGG ACG-ACGUC-
AA-GUCAUCA UGGCCCUUAU GCCCAGG-GC GA-CAC--AC GUGCUAC-AA -UGGC-AU-A UA-C-AAUGA -GA-CGC-AA
-UACCGCGAG GUGGAG-C-A AA-UCU-AU- AAAA-UAUGU -CC-CAG-UU CGGA--UUGU UC-UC-UGC- AA-CUCG-A-
GAGCA-UGAA -G-CC-GGAA -UCGC-UA-- G-UA-AU-CG -U-A-GA-UC -A-G-CCA-U -GCUACGGUG -AAU-ACGUU
-CCCGGG--U -C-U-UGU-A C-UCAC-C-G -CCC-GU-CA CACCAUGGG- AGUUG-AUUU C-ACU--CGA A---GC-CGG
AAU-ACUAA- --------A- CU------AG -UUAC-CGU- CC--A-CA-G UGGAAUCAGC G--ACU-G-G ----GG-UG-
---------- ---------- ---AA-GUCG UAACAAGGUA A-CCGUAGGA GAACC-UGCG GUUG...... ..........
.......... .......... .
>AB615414.1.1469 ;Campylobacter coli
.......... .......... .......... .......... .......... .......... .......... ..........
.......... .......... .......... .......... .......GU- GCCUAAUACA U-GCA-AGU- C--GAA-CG-
A-------UG ----AAG--- ----CUUC-U -A-G---CUU -GC-U--AGA A-G------- ---UG-GAUU -AGU-GGC-G
CAC-GGGU-G A-GUA-AG-G -U-AUAGUUA A-U-CU-GC- C-CUA--CA- C--A-A-GAG G-ACAACAGU U-GGAAA-CG
A-CU-GCUAA UACUC--U-A U-A---UU-C C-UGC-U-UA ACA-CA-A-G UUG-AG--UA GGGAAA---G U---------
---------- ---------- ---------- ---------- ---------- ---------- ---------- ----------
---------- ---------- ---------- ---------- ---------- U-UU------ ---------- ----------
---------- ---------- ---------- ---------- ---------- ---------- ---------- ----------
---------- ---------- ---------- -U---C-G-G U-G-UAGGAU GAG-ACUAUA UA-G-U-AUC AGCUAGU-UG
GU-AA-G-GU AAUGGCUU-A CCAAGGCU-A UGACGC-UU- AACUGGUCUG AGAGG-AUGA U-CAGUCACA CU-GGAACUG
AGACACGGUC CAGACUCCUA CGGGAGGCAG CAGUAGGGAA -UAUU-GCGC AAUGGGG-GA AA-CCCUG-A CGCAGCAACG
CCGCGUGGAG GAUGAC-ACU UUU-CGGA-G -CGUAAACUC CUUUU-CUUA GGG-AAGA-A -UU--C---- ----------
---------- --U-GACGGU ACCUAAG-GA AUAAGCACCG GCUAACUCCG UGC-CAG-C- AGC-CGC-GG UAAUACGGAG
-GGUGCAAGC -GUU-ACUCG G-AAUCAC-U GG-GCGUA-- AA-GGGC-GC -GUAGG-CGG AUUAUCAA-G U-CUCUU-GU
GAAA-UCUAA UGG-CUUAAC C-A-UUAAAC UGCUU-GGGA AACUGAUAGU -C-UGGAGUG AGG-GAGAGG CAGAUGG-AA
UU-GGUG-GU --GUA-GGG- GUAAAA-UCC -GUAG-AUA- UCAC-C-AAG -AAU-ACC-C AUU-GCGAA- G-GC-G-AUC
UG-CUGG-AA -C-UCA-AC- UGA-CGCU-A AGGC-G-CGA -AA-G-C-GU GGGG-AGC-A AA--CAGGAU UA-G-AUACC
CUGGUAGU-C -CACGCCC-U AAA-C-GAUG U-A-CA-CUA G-UU-GUUGG -GGUG-CUAG U-C-AUCU-C AGUAA-UGCA
GCUA-ACGCA UU-AAGUGUA -CCGCC-UGG GG-AGUACGG UCGCAAGAUU AAA-ACUCAA A-GGAA-UAG ACGGGG-ACC
C-GCAC-AA- GCGGUGG-AG CAUGUGGUUU AA-UU-CGAA GA-UACGCGA AGAACCUUAC CUG-GG-CUU GA-UAU-C-C
UAAGAACCUC UUAGAGAUA- AGAGGGUGCU --AG--C--U U-G--C--U- -AGAA-CUUA GAGACAGGUG CUGCACGGCU
GUCGUCAGCU CGUGUCGUGA GAUGUUGGGU U-AAGUCCCG -C-AA-CGA- GCGC-A-ACC CACG-UAUU- UAGUUGCU-A
ACGG--UUCG -GCCGAG--C -ACUCU-AAA UAGACUGCCU U-CG-UAA-G GA-GGAGG-A -AG-GUGUGG ACG-ACGUC-
AA-GUCAUCA UGGCCCUUAU GCCCAGG-GC GA-CAC--AC GUGCUAC-AA -UGGC-AU-A UA-C-AAUGA -GA-CGC-AA
-UACCGCGAG GUGGAG-C-A AA-UCU-AU- AAAA-UAUGU -CC-CAG-UU CGGA--UUGU UC-UC-UGC- AA-CUCG-A-
GAGCA-UGAA -G-CC-GGAA -UCGC-UA-- G-UA-AU-CG -U-A-GA-UC -A-G-CCA-U -GCUACGGUG -AAU-ACGUU
-CCCGGG--U -C-U-UGU-A C-UCAC-C-G -CCC-GU-CA CACCAUGGG- AGUUG-AUUU C-ACU--CGA A---GC-CGG
AAU-ACUAA- --------A- CU------AG -UUAC-CGU- CC--A-CA-G UGGAAUCAGC G--ACU-G-G ----GG-UG-
---------- ---------- ---AA-GUCG UAACAAGGUA A-CCGUAGGA GAACC-UGCG GCUGGAUCAC CUCCUU....
.......... .......... .
>AEPU01000040.294.1794 ;Campylobacter upsaliensis JV21
.......... .......... .......... .......... .......... .......... .......... ..AGAGUUUG
A-U-CC-U-G G-CU-C-AG- A-G-UG-AAC -G-C--UG-G C-GG-C-GU- GCCUAAUACA U-GCA-AGU- C--GAA-CG-
A-------UG ----AAG--- ----CUUU-U -A-G---CUU -GC-U--AGA A-G------- ---UG-GAUU -AGU-GGC-G
CAC-GGGU-G A-GUA-AG-G -U-AUAGUUA A-U-CU-GC- C-CUA--CA- C--U-G-GGG G-ACAACACU U-AGAAA-UG
A-GU-GCUAA UACCC--C-A U-A---CU-C C-UAU-U-UA ACA-UA-A-G UUA-GG--UA GGGAAA---G U---------
---------- ---------- ---------- ---------- ---------- ---------- ---------- ----------
---------- ---------- ---------- ---------- ---------- U-UU------ ---------- ----------
---------- ---------- ---------- ---------- ---------- ---------- ---------- ----------
---------- ---------- ---------- -U---C-G-G U-G-UAGGAU GAG-ACUAUA UA-G-U-AUC AGCUAGU-UG
GU-AA-G-GU AAAGGCUU-A CCAAGGCU-A UGACGC-UU- AACUGGUCUG AGAGG-AUGA U-CAGUCACA CU-GGAACUG
AGACACGGUC CAGACUCCUA CGGGAGGCAG CAGUAGGGAA -UAUU-GCGC AAUGGGC-GA AA-GCCUG-A CGCAGCAACG
CCGCGUGGAG GAUGAC-ACU UUU-CGGA-G -CGUAAACUC CUUUU-CUUU GGG-AAGA-A -UU--U---- ----------
---------- --U-GACGGU ACCAAAG-GA AUAAGCACCG GCUAACUCCG UGC-CAG-C- AGC-CGC-GG UAAUACGGAG
-GGUGCAAGC -GUU-ACUCG G-AAUCAC-U GG-GCGUA-- AA-GGGC-GC -GUAGG-CGG AUUAUCAA-G U-CUCUU-GU
GAAA-UCUAA UGG-CUUAAC C-A-UUAAAC UGCUU-GGGA AACUGAUAGU -C-UAGAGUG AGG-GAGAGG CAGAUGG-AA
UU-GGUG-GU --GUA-GGG- GUAAAA-UCC -GUAG-AUA- UCAC-C-AAG -AAU-ACC-C AUU-GCGAA- G-GC-G-AUC
UG-CUGG-AA -C-UCA-AC- UGA-CGCU-A AGGC-G-CGA -AA-G-C-GU GGGG-AGC-A AA--CAGGAU UA-G-AUACC
CUGGUAGU-C -CACGCCC-U AAA-C-GAUG U-A-UG-CUA G-UU-GUUGG -GGUG-CUAG U-C-AUCU-C AGUAA-UGCA
GCUA-ACGCA UU-AAGCAUA -CCGCC-UGG GG-AGUACGG UCGCAAGAUU AAA-ACUCAA A-GGAA-UAG ACGGGG-ACC
C-GCAC-AA- GCGGUGG-AG CAUGUGGUUU AA-UU-CGAA GA-UACGCGA AGAACCUUAC CUA-GG-CUU GA-UAU-C-C
AACAAAUUCU GUAGAGAUA- CGGAAGUGCU --AG--C--U U-G--C--U- -AGAA-UGUU GAGACAGGUG CUGCACGGCU
GUCGUCAGCU CGUGUCGUGA GAUGUUGGGU U-AAGUCCCG -C-AA-CGA- GCGC-A-ACC CUCG-UCCU- UAGUUGCU-A
ACGA--UUCG -GUCGAG--C -ACUCU-AAG GAGACUGCCU U-CG-UAA-G GA-GGAGG-A -AG-GUGGGG ACG-ACGUC-
AA-GUCAUCA UGGCCCUUAC GCCUAGG-GC GA-CAC--AC GUGCUAC-AA -UGGC-AU-A UA-C-AAUGA -GA-CGC-AA
-UACCGCGAG GUGGAG-C-A AA-UCU-AU- AAAA-UAUGU -CC-CAG-UU CGGA--UUGU UC-UC-UGC- AA-CUCG-A-
GAGCA-UGAA -G-CC-GGAA -UCGC-UA-- G-UA-AU-CG -C-A-AA-UC -A-G-CCA-U -GUUGCGGUG -AAU-ACGUU
-CCCGGG--U -C-U-UGU-A C-UCAC-C-G -CCC-GU-CA CACCAUGGG- AGUUG-AUUU C-ACU--CGA A---GU-GGA
AAU-ACUAA- --------A- CU------AG -UUAU-CCC- CC--A-CA-G UGGAAUCAGC G--ACU-G-G ----GG-UG-
---------- ---------- ---AA-GUCG UAACAAGGUA A-CCGUAGGA GAACC-UGCG GUUGGAUCAC CU........
.......... .......... .
>AB615419.1.1433 ;Campylobacter coli
.......... .......... .......... .......... .......... .......... .......... ..........
.......... .......... .......... .G-C--UG-G C-GG-C-GU- GCCUAAUACA U-GCA-AGU- C--GAA-CG-
A-------UG ----AAG--- ----CUUC-U -A-G---CUU -GC-U--AGA A-G------- ---UG-GAUU -AGU-GGC-G
CAC-GGGU-G A-GUA-AG-G -U-AUAGUUA A-U-CU-GC- C-CUA--CA- C--A-A-GAG G-ACAACAGU U-GGAAA-CG
A-CU-GCUAA UACUC--U-A U-A---UU-C C-UGC-U-UA ACA-CA-A-G UUG-AG--UA GGGAAA---G U---------
---------- ---------- ---------- ---------- ---------- ---------- ---------- ----------
---------- ---------- ---------- ---------- ---------- U-UU------ ---------- ----------
---------- ---------- ---------- ---------- ---------- ---------- ---------- ----------
---------- ---------- ---------- -U---C-G-G U-G-UAGGAU GAG-ACUAUA UA-G-U-AUC AGCUAGU-UG
GU-AA-G-GU AAUGGCUU-A CCAAGGCU-A UGACGC-UU- AACUGGUCUG AGAGG-AUGA U-CAGUCACA CU-GGAACUG
AGACACGGUC CAGACUCCUA CGGGAGGCAG CAGUAGGGAA -UAUU-GCGC AAUGGGG-GA AA-CCCUG-A CGCAGCAACG
CCGCGUGGAG GAUGAC-ACU UUU-CGGA-G -CGUAAACUC CUUUU-CUUA GGG-AAGA-A -UU--C---- ----------
---------- --U-GACGGU ACCUAAG-GA AUAAGCACCG GCUAACUCCG UGC-CAG-C- AGC-CGC-GG UAAUACGGAG
-GGUGCAAGC -GUU-ACUCG G-AAUCAC-U GG-GCGUA-- AA-GGGC-GC -GUAGG-CGG AUUAUCAA-G U-CUCUU-GU
GAAA-UCUAA UGG-CUUAAC C-A-UUAAAC UGCUU-GGGA AACUGAUAGU -C-UGGAGUG AGG-GAGAGG CAGAUGG-AA
UU-GGUG-GU --GUA-GGG- GUAAAA-UCC -GUAG-AUA- UCAC-C-AAG -AAU-ACC-C AUU-GCGAA- G-GC-G-AUC
UG-CUGG-AA -C-UCA-AC- UGA-CGCU-A AGGC-G-CGA -AA-G-C-GU GGGG-AGC-A AA--CAGGAU UA-G-AUACC
CUGGUAGU-C -CACGCCC-U AAA-C-GAUG U-A-CA-CUA G-UU-GUUGG -GGUG-CUAG U-C-AUCU-C AGUAA-UGCA
GCUA-ACGCA UU-AAGUGUA -CCGCC-UGG GG-AGUACGG UCGCAAGAUU AAA-ACUCAA A-GGAA-UAG ACGGGG-ACC
C-GCAC-AA- GCGGUGG-AG CAUGUGGUUU AA-UU-CGAA GA-UACGCGA AGAACCUUAC CUG-GG-CUU GA-UAU-C-C
UAAGAACCUC UUAGAGAUA- AGAGGGUGCU --AG--C--U U-G--C--U- -AGAA-CUUA GAGACAGGUG CUGCACGGCU
GUCGUCAGCU CGUGUCGUGA GAUGUUGGGU U-AAGUCCCG -C-AA-CGA- GCGC-A-ACC CACG-UAUU- UAGUUGCU-A
ACGG--UUCG -GCCGAG--C -ACUCU-AAA UAGACUGCCU U-CG-UAA-G GA-GGAGG-A -AG-GUGUGG ACG-ACGUC-
AA-GUCAUCA UGGCCCUUAU GCCCAGG-GC GA-CAC--AC GUGCUAC-AA -UGGC-AU-A UA-C-AAUGA -GA-CGC-AA
-UACCGCGAG GUGGAG-C-A AA-UCU-AU- AAAA-UAUGU -CC-CAG-UU CGGA--UUGU UC-UC-UGC- AA-CUCG-A-
GAGCA-UGAA -G-CC-GGAA -UCGC-UA-- G-UA-AU-CG -U-A-GA-UC -A-G-CCA-U -GCUACGGUG -AAU-ACGUU
-CCCGGG--U -C-U-UGU-A C-UCAC-C-G -CCC-GU-CA CACCAUGGG- AGUUG-AUUU C-ACU--CGA A---GC-CGG
AAU-ACUAA- --------A- CU------AG -UUAC-CGU- CC--A-CA-G UGGAAUCAGC G--ACU-G-G ----GG-UG-
---------- ---------- ---AA-GUC. .......... .......... .......... .......... ..........
.......... .......... .
>AF043422.1.1474 ;Campylobacter cf. lanienae UB 992
.......... .......... .......... .......... .......... .......... .......... .....GUUUG
A-U-CC-U-G G-CU-C-AG- A-G-UG-AAC -G-C--UG-G C-GG-C-GU- GCCUAAUACA U-GCA-AGU- C--GAA-CG-
G-------AC ----AAG--- -U--AA---G -A-G---CUU -GC-U--C-- U-UA------ ---UG-AGUU -AGU-GGC-G
CAC-GGGU-G A-GUA-AU-G -U-AUAGUUA A-U-CU-GC- C-CUA--UG- C--U-G-GAG G-ACAACAGU U-AGAAA-UG
A-CU-GCUAA UACUC--C-A U-A---CU-C C-UUC-U-UA ACA-UA-A-G UUA-AG--UC GGGAAA---G U---------
---------- ---------- ---------- ---------- ---------- ---------- ---------- ----------
---------- ---------- ---------- ---------- ---------- U-UU-UU--- ---------- ----------
---------- ---------- ---------- ---------- ---------- ---------- ---------- ----------
---------- ---------- ---------- -U---C-G-G C-A-UAGGAU GAG-ACUAUA UU-G-U-AUC AGCUAGU-UG
GU-GA-G-GU AAUGGCUC-A CCAAGGCU-A UGACGC-AU- AACUGGUCUG AGAGG-AUGA U-CAGUCACA CU-GGAACUG
AGACACGGUC CAGACUCCUA CGGGAGGCAG CAGUAGGGAA -UAUU-GCUC AAUGGGG-GA AA-CCCUG-A AGCAGCAACG
CCGCGUGGAG GAUGAC-ACU UUU-CGGA-G -CGUAAACUC CUUUU-CUUA GGG-AAGA-A -AU--U---- ----------
---------- --U-GACGGU ACCUAAG-GA AUAAGCACCG GCUAACUCCG UGC-CAG-C- AGC-CGC-GG UAAUACGGAG
-GGUGCAAGC -GUU-ACUCG G-AAUCAC-U GG-GCGUA-- AA-GGAC-GC -GUAGG-CGG AUUAUCAA-G U-CUUUU-GU
GAAA-UCUAA UGG-CUCAAC C-A-UUAAAC UGCUU-GAGA AACUGAUAAU -C-UAGAGUG AGG-GAGAGG CAGAUGG-AA
UU-GGUG-GU --GUA-GGG- GUAAAA-UCC -GUAG-AGA- UCAC-C-AAG -AAU-ACC-C AUU-GCGAA- G-GC-G-AUC
UG-CUAG-AA -C-UCA-AC- UGA-CGCU-A AUGC-G-UGA -AA-G-C-GU GGGG-AGC-A AA--CAGGAU UA-G-AUACC
CUGGUAGU-C -CACGCCC-U AAA-C-GAUG U-A-UA-CUA G-UU-GUUGC -UCUG-CUAG U-C-AGGG-C AGUAA-UGCA
CCUA-ACGGA UU-AAGUAUA -CCGCC-UGG GG-AGUACGG UCGCAAGAUU AAA-ACUCAA A-GGAA-UAG ACGGGG-ACC
C-GCAC-AA- GCGGUGG-AG CAUGUGGUUU AA-UU-CGAU GA-UACGCGA AGAACCUUAC CUG-GG-CUU GA-UAU-C-C
UAAGAACCUC UUAGAGAUA- AGAGGGUGCU --AG--C--U U-G--C--U- -AGAA-CUUA GAGACAGGUG CUGCACGGCU
GUCGUCAGCU CGUGUCGUGA GAUGUUCGGU U-AAGUCCGG -C-AA-CGA- GCGC-A-ACC CACG-UAUU- UAGUUGCU-A
ACAG--UUUG -GCUGAG--C -ACUCU-AAA UAUACUGCCU U-CG-UAA-G GA-GGAGG-A -AG-GUGUGG ACG-ACGUC-
AA-GUCAUCA UGGCCCUUAU GCCCAGG-GC GA-CAC--AC GUGCUAC-AA -UGGC-AU-A UA-C-AAUGA -GA-CGC-AA
-UAUCGCGAG GUGGAG-C-A AA-UCU-AU- AAAA-UAUGU -CC-CAG-UU CGGA--UUGU UC-UC-UGC- AA-CUCG-A-
GAGCA-UGAA -G-CC-GGAA -UCGC-UA-- G-UA-AU-CG -U-A-GA-UC -A-G-CCA-U -GCUACGGUG -AAU-ACGUU
-CCCGGG--U -C-U-UGU-A C-UCAC-C-G -CCC-GU-CA CACCAUGGG- AGUUG-AUUU C-ACU--CGA A---GU-CGG
AAU-GCUAA- --------A- CU------AG -CUAC-CGC- CC--A-CA-G UGGAAUCAGC G--ACU-G-G ----GG-UG-
---------- ---------- ---AA-GUCG UAACAAGGU- -G-UA-CCAA .......... .......... ..........
.......... .......... .
>AB663242.1.1464 ;Campylobacter gracilis
.......... .......... .......... .......... .......... .......... .......... ......UUUG
A-U-CC-U-S G-CU-C-AG- A-G-UG-AAC -G-C--UG-G C-GG-C-GU- GCCUAAUACA U-GCA-AGU- C--GAA-CG-
G-------AA ----UUU--- ----AAGA-G -G-G---CUU -GC-U--CUU U-U------- ---AA-AUUU -AGU-GGC-G
CAC-GGGU-G A-GUA-AU-A -U-AUAGCUA A-U-CU-GC- C-CCU--UG- C--U-G-GAG G-ACAACAGU U-AGAAA-UG
A-CU-GCUAA UACUC--C-A U-A---CU-C C-UUU-U-UA CCA-UA-A-G AUA-AA--UC GGGAAA---G A---------
---------- ---------- ---------- ---------- ---------- ---------- ---------- ----------
---------- ---------- ---------- ---------- ---------- A-UU------ ---------- ----------
---------- ---------- ---------- ---------- ---------- ---------- ---------- ----------
---------- ---------- ---------- -U---C-G-G C-A-AGGGAU GAG-ACUAUA UC-G-U-AUC AGCUAGU-CG
GU-GG-G-GU AACGGCCU-A CCGAGGCU-A UGACGC-GU- AACUGGUCUG AGAGG-AUGA U-CAGUCACA UU-GGAACUG
AGACACGGUC CAAACUC-UA CGGGAGGCAG CAGUAGGGAA -UAUU-GCGC AAUGGGG-GA AA-CCCUG-A CGCAGCAACG
CCGCGUGGAG GAUGAC-ACU UUU-CGGA-G -CGUAAACUC CUUUU-GUUA GGG-AAGA-A -UA--A---- ----------
---------- --U-GACGGU ACCUAAC-GA AUAAGCACCG GCUAACUCCG UGC-CAG-C- AGC-CGC-GG UAAUACGGAG
-GGUGCAAGC -GUU-ACUCG G-AAUCAC-U GG-GCGUA-- AA-GGAC-GC -GUAGG-CGG AUUAUCAA-G U-CUCUU-GU
GAAA-UCUAA CGG-CUCAAC C-G-UUAAAC UGCUU-GGGA AACUGAUAAU -C-UAGAGUA AGG-GAGAGG CAGAUGG-AA
UU-CUUG-GU --GUA-GGG- GUAAAA-UCC -GUAG-AUA- UCAA-G-AAG -AAU-ACC-U AUU-GCGAA- G-GC-G-AUC
UG-CUGG-AA -C-UUA-AC- UGA-CGCU-A AUGC-G-UGA -AA-G-C-GU GGGG-AGC-A AA--CAGGAU UA-G-AUACC
CUGGUAGU-C -CACGCCC-U AAA-C-GAUG U-A-UA-CCG G-UU-GUUGC -UGUG-CUAG U-C-ACGG-C AGUAA-UCCA
CCUA-ACGGA UU-AAGUAUA -CCGCC-UGG GG-AGUACGG UCGCAAGAUU AAA-ACUCAA A-GGAA-UAG ACGGGG-ACC
C-GCAC-AA- GCGGUGG-AG CAUGUGGUUU AA-UU-CGAA GA-UACGCGA AGAACCUUAC CCG-GA-CUU GA-UAU-C-U
AACAAAUCAU CCAGAGAUG- GAAGAGUGUC --UG--C--U U-G--C--A- -GAAA-UGUU AAGACAGGUG CUGCACGGCU
GUCGUCAGCU CGUGUCGUGA GAUGUUGGGU U-AAGUCCCG -C-AA-CGA- GCGC-A-ACC CACG-UCAU- UAGUUGCU-A
ACGG--UUCG -GCCGAG--C -ACUCU-AAU GAGACUGCCU U-CG-UAA-G GA-GGAGG-A -AG-GUGUGG ACG-ACGUC-
AA-GUCAUCA UGGCCCUUAU GUCCGGG-GC GA-CAC--AC GUGCUAC-AA -UGGC-AU-A UA-C-AAUAA -GA-CGC-AA
-UAUCGCGAG AUGGAG-C-A AA-UCU-AA- AAAA-UAUGU -CC-CAG-UU CGGA--UUGG AG-UC-UGC- AA-CUCG-A-
CUCCA-UGAA -G-CC-GGAA -UCGC-UA-- G-UA-AU-CG -U-A-GA-UC -A-G-CUA-U -GCUGCGGUG -AAU-ACGUU
-CCCGGG--U -C-U-UGU-A C-UCAC-C-G -CCC-GU-CA CACCAUGGG- AGUUG-AUUU C-ACU--CGA C---GC-GGG
AAU-GCGAA- --------A- UU------CG -CUAC-CCU- CC--A-CA-G UGGAAUCAGC G--ACU-G-G ----GG-UG-
---------- ---------- ---AA-GUCG UAACAAGG.. .......... .......... .......... ..........
.......... .......... .
>AF062490.1.1454 ;Campylobacter hominis
.......... .......... .......... .......... .......... .......... .......... ......UUUG
A-U-CC-U-G G-CU-C-AG- A-G-UG-AAC -G-C--UG-G C-GG-C-GU- GCCUAAUACA U-GCA-AGU- C--GAA-CG-
A-------AC ----GAA--- -----UAA-N -A-G---CUU -GC-U--CUU A--------- ---UA-AGUU -AGU-GGC-G
CAC-GGGU-G A-GUA-AU-A -U-AUAGCUA A-U-CU-GC- C-UCU--UA- G--U-A-GAG G-AUAACAGU C-GGAAA-CG
A-UU-GCUAA UACUC--U-A U-A---CU-U C-UGC-U-UU ACA-UA-A-G UAA-AG--UA GACAAA---G U---------
---------- ---------- ---------- ---------- ---------- ---------- ---------- ----------
---------- ---------- ---------- ---------- ---------- U-UU------ ---------- ----------
---------- ---------- ---------- ---------- ---------- ---------- ---------- ----------
---------- ---------- ---------- -U---C-G-C U-A-AGAGAU GAG-GCUAUA CU-G-U-AUC AGCUAGU-UG
GU-AA-G-GU AACGGCUU-A CCAAGGCU-A UGACGC-AU- AACUGGUCUG AGAGG-AUGA U-CACUCACA CU-GGAACUG
AGACACGGUC CAGACUCCCA CGGGAGGCAG CAGUAGGGAA -UAUU-GCGC AAUGGGG-GA AA-CCCUG-A CGCAGCAACG
CCGCGUGGAG GAUGAC-ACU UUU-CGGA-G -CGUAAACUC CUUUU-AUCG GGA-AAGA-A -UA--A---- ----------
---------- --U-GACGGU ACCCGAU-GA AUAAGCACCG GCUAACUCCG UGC-CAG-C- AGC-CGC-GG UAAUACGGAG
-GGUGCAAGC -GUU-ACUCG G-AAUCAC-U GG-GCGUA-- AA-GGGU-GC -GUANG-UGG AUUAUCAA-G U-CUCUU-GU
GAAA-UCUAA UAG-CUUAAC U-A-UUAAAU UGCUU-GGGA AACUGAUAGU -C-UACAGUA GGG-GAGAGG CANAUGG-AA
CU-CUUG-GU --GUA-NGA- GUAAAA-UCC -GUAN-AUA- UCAC-C-AAG -AAU-ACC-U AUU-GCGAA- A-GC-G-AUC
UG-CUAG-AA -C-CUA-AC- UGA-CACU-G AUGC-A-CGA -AA-G-C-GU GGGG-AGC-A AA--CAGGAU UA-G-AUACC
CUGGUAGU-C -CACGCCC-U AAA-C-GAUG U-A-UA-CCG G-UU-GUUGC -UUUG-CUAG U-C-AAGG-C AGUAA-UCCA
GCUA-ACGCA UU-AAGUAUA -CCGCC-UGG GG-AGUACGG UCGCAAGAUU AAA-ACUCAA A-GGAA-UAG ACGGGG-ACC
C-GCAC-AA- GCGGUGG-AG CAUGUGGUUU AA-UU-CGAA GA-UACGCGA AGAACCUUAC CCG-GA-CUU GA-UAU-C-U
AACAAAUCAU CCAGAGAUG- GAAGAGUGUC --UG--C--U U-G--C--A- -GAAA-UGUU AAGACAGGUG CUGCACGGCU
GUCGUCAGCU CGUGUCGUGA GAUGUUGGGU U-NAGUCCCG -C-AA-CGA- GCGC-A-ACC CACG-UAUU- UAGUUGCU-A
ACAG--UUAG -GCUGAGUUC -ACUCU-AAA UAGACUGCCU U-CG-UAA-G GA-GGAGG-A -AG-GUGUGG ACG-ACGUC-
AA-GUCAUCA UGGCCCUUAU GUCCGGG-GC GA-CAC--AC GUGCUAC-AA -UGAC-UU-A UA-C-AAUGA -GA-UGC-AA
-UAUCGCAAG AUGGAG-C-A AA-UCU-AU- AAAA-UAUGU -CC-CAG-UU CGGA--UUGG AG-UC-UGC- AA-CUCG-A-
CUCCA-UGAA -G-CC-GGAA -UCGC-UA-- G-UA-AU-CG -U-A-GA-UC -A-G-CCA-U -GCUACGGUG -AAU-ACGUU
-CCCGGG--U -C-U-UGU-A C-UCAC-C-G -CCC-GU-CA CACCAUGGG- AGUUG-AUUU C-ACU--CGA A---GC-GGG
GAU-GCAAA- --------A- UU------UG -CUAC-CCU- CC--A-CA-G UGGAAUCAGC G--ACU-G-G ----GG-UG-
---------- ---------- ---AA-A... .......... .......... .......... .......... ..........
.......... .......... .
>ACWJ01000001.266.1764 ;Campylobacter sp. 10_1_50
.......... .......... .......... .......... .......... .......... .......... ..AGAGUUUG
A-U-CC-U-G G-CU-C-AG- A-G-UG-AAC -G-C--UG-G C-GG-C-GU- GCCUAAUACA U-GCA-AGU- C--GAA-CG-
G-------AC ----GAG--- -U--AA---G -A-G---CUU -GC-U--CUU A--------- ---UG-AGUU -AGU-GGC-G
CAC-GGGU-G A-GUA-AU-G -U-AUAGCUA A-U-CU-GC- C-CUA--CA- C--U-A-GAG G-ACAACAGU U-GGAAA-CG
A-CU-GCUAA UACUC--U-A U-A---CA-C C-UCU-C-UA GCA-UA-A-G UUA-GA--UA GGGAAA---G U---------
---------- ---------- ---------- ---------- ---------- ---------- ---------- ----------
---------- ---------- ---------- ---------- ---------- U-UU------ ---------- ----------
---------- ---------- ---------- ---------- ---------- ---------- ---------- ----------
---------- ---------- ---------- -U---C-G-G U-G-UAGGAU GAG-GCUAUA UU-G-U-AUC AGCUAGU-UG
GU-GA-G-GU AAUGGCUC-A CCAAGGCU-A UGACGC-AU- AACUGGUCUG AGAGG-AUGA U-CAGUCACA CU-GGAACUG
AGACACGGUC CAGACUCCUA CGGGAGGCAG CAGUAGGGAA -UAUU-GCUC AAUGGGG-GA AA-CCCUG-A AGCAGCAACG
CCGCGUGGAG GAUGAC-ACU UUU-CGGA-G -CGUAAACUC CUUUU-GUUA GGG-AAGA-A -CA--A---- ----------
---------- --U-GACGGU ACCUAAC-GA AUAAGCACCG GCUAACUCCG UGC-CAG-C- AGC-CGC-GG UAAUACGGAG
-GGUGCAAGC -GUU-ACUCG G-AAUCAC-U GG-GCGUA-- AA-GGAC-GC -GUAGG-CGG AUUAUCAA-G U-CUCUU-GU
GAAA-UCCUA UGG-CUUAAC C-A-UAGAAC UGCUU-GGGA AACUGAUAAU -C-UAGAGUG AGG-GAGAGG CAGAUGG-AA
UU-GGUG-GU --GUA-GGG- GUAAAA-UCC -GUAG-AGA- UCAC-C-AGG -AAU-ACC-C AUU-GCGAA- G-GC-G-AUC
UG-CUGG-AA -C-UCA-AC- UGA-CGCU-A AUGC-G-UGA -AA-G-C-GU GGGG-AGC-A AA--CAGGAU UA-G-AUACC
CUGGUAGU-C -CACGCCC-U AAA-C-GAUG U-A-UA-CUA G-UU-GUUGC -UAAG-CUAG U-C-UUGG-C AGUAA-UGCA
CCUA-ACGGA UU-AAGUAUA -CCGCC-UGG GG-AGUACGG UCGCAAGAUU AAA-ACUCAA A-GGAA-UAG ACGGGG-ACC
C-GCAC-AA- GCGGUGG-AG CAUGUGGUUU AA-UU-CGAA GA-UACGCGA AGAACCUUAC CCG-GA-CUU GA-UAU-C-U
AACAAAUCAU CUAGAGAUA- GAAGAGUGUC --UG--C--U U-G--C--A- -GAAA-UGUU AAGACAGGUG CUGCACGGCU
GUCGUCAGCU CGUGUCGUGA GAUGUUGGGU U-AAGUCCCG -C-AA-CGA- GCGC-A-ACC CACG-UCAU- UAGUUGCU-A
ACAG--UUCG -GCUGAG--C -ACUCU-AAU GAGACUGCCU U-CG-UAA-G GA-GGAGG-A -AG-GUGUGG ACG-ACGUC-
AA-GUCAUCA UGGCCCUUAU GUCCGGG-GC GA-CAC--AC GUGCUAC-AA -UGGC-AU-A UA-C-AAUGA -GA-AGC-AA
-UAUCGCGAG AUGGAG-C-A AA-UCU-AU- AAAA-UAUGU -CC-CAG-UU CGGA--UUGG AG-UC-UGC- AA-CUCG-A-
CUCCA-UGAA -G-CC-GGAA -UCGC-UA-- G-UA-AU-CG -U-A-GA-UC -A-G-CCA-U -GCUACGGUG -AAU-ACGUU
-CCCGGG--U -C-U-UGU-A C-UCAC-C-G -CCC-GU-CA CACCAUGGG- AGUUG-AUUU C-ACU--CGA A---GC-CGG
AAU-ACUAA- --------A- UU------AG -UUAC-CGU- CC--A-CA-G UGGAAUCAGC G--ACU-G-G ----GG-UG-
---------- ---------- ---AA-GUCG UAACAAGGUA A-CCGUAGGA GAACC-UGCG GUUGGAUCAC CU........
.......... .......... .
>AF097682.1.1418 ;Campylobacter hyointestinalis subsp. hyointestinalis
.......... .......... .......... .......... .......... .......... .......... ..........
.......... .......... .......... .......G-G C-GG-C-GU- GCCUAAUACA U-GCA-AGU- C--GAA-CG-
G-------AC ----AAG--- -U--AA---G -A-G---CUU -GC-U--C-- U-UA------ ---UG-AGUU -AGU-GGC-G
CAC-GGGU-G A-GUA-AU-G -U-AUAGUUA A-U-CU-GC- C-CUA--CA- C--U-G-GAG G-ACAACAGU U-AGAAA-UG
A-CU-GCUAA UACUC--C-A U-A---CU-C C-UUC-U-UA ACA-UA-A-G UUA-AG--UC GGGAAA---G U---------
---------- ---------- ---------- ---------- ---------- ---------- ---------- ----------
---------- ---------- ---------- ---------- ---------- U-UU------ ---------- ----------
---------- ---------- ---------- ---------- ---------- ---------- ---------- ----------
---------- ---------- ---------- -U---C-G-G U-G-UAGGAU GAG-ACUAUA UU-G-U-AUC AGCUAGU-UG
GU-GA-G-GU AAUGGCUC-A CCAAGGCU-U UGACGC-AU- AACUGGUCUG AGAGG-AUGA U-CAGUCACA CU-GGAACUG
AGACACGGUC CAGACUCCUA CGGGAGGCAG CAGUAGGGAA -UAUU-GCUC AAUGGGG-GA AA-CCCUG-A AGCAGCAACG
CCGCGUGGAG GAUGAC-ACU UUU-CGGA-G -CGUAAACUC CUUUU-GUUG GGG-AAGA-A -CC--A---- ----------
---------- --U-GACGGU ACCCAAC-GA AUAAGCACCG GCUAACUCCG UGC-CAG-C- AGC-CGC-GG UAAUACGGAG
-GGUGCAAGC -GUU-ACUCG G-AAUCAC-U GG-GCGUA-- AA-GGAC-GC -GUAGG-CGG AUUAUCAA-G U-CUUUU-GU
GAAA-UCUAA UGG-CUUAAC C-A-UUAAAC UGCUU-GAGA AACUGAUAAU -C-UAGAGUG AGG-GAGAGG CAGAUGG-AA
UU-GGUG-GU --GUA-GGG- GUAAAA-UCC -GUAG-AGA- UCAC-C-AGG -AAU-ACC-C AUU-GCGAA- G-GC-G-AUC
UG-CUGG-AA -C-UUA-AC- UGA-CGCU-A AUGC-G-UGA -AA-G-C-GU GGGG-AGC-A AA--CAGGAU UA-G-AUACC
CUGGUAGU-C -CACGCCC-U AAA-C-GAUG U-A-UA-CUA G-UU-GUUGC -UGUG-CUAG U-C-ACGG-C AGUAA-UGCA
CCUA-ACGGA UU-AAGUAUA -CCGCC-UGG GG-AGUACGG UCGCAAGAUU AAA-ACUCAA A-GGAA-UAG ACGGGG-ACC
C-GCAC-AA- GCGGUGG-AG CAUGUGGUUU AA-UU-CGAA GA-UACGCGA AGAACCUUAC CUG-GG-CUU GA-UAU-C-C
UAAUAACAUC UUAGAGAUA- AGAUAGUGCU --UG--U--U U-A--C--A- -AGAA-AUUA GUGACAGGUG CUGCACGGCU
GUCGUCAGCU CGUGUCGUGA GAUGUUGGGU U-AAGUCCCG -C-AA-CGA- GCGC-A-ACC CACG-UAUU- UAGUUGCU-A
ACAG--UUCG -GCUGAG--C -ACUCU-AAA UAGACUGCCU U-CG-UAA-G GA-GGAGG-A -AG-GUGUGG ACG-ACGUC-
AA-GUCAUCA UGGCCCUUAU GCCCAGG-GC GA-CAC--AC GUGCUAC-AA -UGGC-AU-A UA-C-AAUGA -GA-CGC-AA
-UAUCGCGAG AUGGAG-C-A AA-UCU-AU- AAAA-UAUGU -CC-CAG-UU CGGA--UUGU UC-UC-UGC- AA-CUCG-A-
GAGCA-UGAA -G-CC-GGAA -UCGC-UA-- G-UA-AU-CG -U-A-GA-UC -A-G-CCA-U -GCUACGGUG -AAU-ACGUU
-CCCGGG--U -C-U-UGU-A C-UCAC-C-G -CCC-GU-CA CACCAUGGG- AGUUG-AUUU C-ACU--CGA A---GU-CGG
AAU-GCUAA- --------A- UU------AG -CUAC-CGC- CC--A-CA-G UGGAAUCAGC G--ACU-G.. ..........
.......... .......... .......... .......... .......... .......... .......... ..........
.......... .......... .
>ADHM01000022.22.1522 ;Campylobacter jejuni subsp. jejuni 327
.......... .......... .......... .......... .......... .......... .......... ..AGAGUUUG
A-U-CC-U-G G-CU-C-AG- A-G-UG-AAC -G-C--UG-G C-GG-C-GU- GCCUAAUACA U-GCA-AGU- C--GAA-CG-
A-------UG ----AAG--- ----CUUC-U -A-G---CUU -GC-U--AGA A-G------- ---UG-GAUU -AGU-GGC-G
CAC-GGGU-G A-GUA-AG-G -U-AUAGUUA A-U-CU-GC- C-CUA--CA- C--A-A-GAG G-ACAACAGU U-GGAAA-CG
A-CU-GCUAA UACUC--U-A U-A---CU-C C-UGC-U-UA ACA-CA-A-G UUG-AG--CA GGGAAA---G U---------
---------- ---------- ---------- ---------- ---------- ---------- ---------- ----------
---------- ---------- ---------- ---------- ---------- U-UU------ ---------- ----------
---------- ---------- ---------- ---------- ---------- ---------- ---------- ----------
---------- ---------- ---------- -U---C-G-G U-G-UAGGAU GAG-ACUAUA UA-G-U-AUC AGCUAGU-UG
GU-AA-G-GU AAUGGCUU-A CCAAGGCU-A UGACGC-UU- AACUGGUCUG AGAGG-AUGA U-CAGUCACA CU-GGAACUG
AGACACGGUC CAGACUCCUA CGGGAGGCAG CAGUAGGGAA -UAUU-GCGC AAUGGGG-GA AA-CCCUG-A CGCAGCAACG
CCGCGUGGAG GAUGAC-ACU UUU-CGGA-G -CGUAAACUC CUUUU-CUUA GGG-AAGA-A -UU--C---- ----------
---------- --U-GACGGU ACCUAAG-GA AUAAGCACCG GCUAACUCCG UGC-CAG-C- AGC-CGC-GG UAAUACGGAG
-GGUGCAAGC -GUU-ACUCG G-AAUCAC-U GG-GCGUA-- AA-GGGC-GC -GUAGG-CGG AUUAUCAA-G U-CUCUU-GU
GAAA-UCUAA UGG-CUUAAC C-A-UUAAAC UGCUU-GGGA AACUGAUAGU -C-UAGAGUG AGG-GAGAGG CAGAUGG-AA
UU-GGUG-GU --GUA-GGG- GUAAAA-UCC -GUAG-AUA- UCAC-C-AAG -AAU-ACC-C AUU-GCGAA- G-GC-G-AUC
UG-CUGG-AA -C-UCA-AC- UGA-CGCU-A AGGC-G-CGA -AA-G-C-GU GGGG-AGC-A AA--CAGGAU UA-G-AUACC
CUGGUAGU-C -CACGCCC-U AAA-C-GAUG U-A-CA-CUA G-UU-GUUGG -GAUG-CUAG U-C-AUCU-C AGUAA-UGCA
GCUA-ACGCA UU-AAGUGUA -CCGCC-UGG GG-AGUACGG UCGCAAGAUU AAA-ACUCAA A-GGAA-UAG ACGGGG-ACC
C-GCAC-AA- GCGGUGG-AG CAUGUGGUUU AA-UU-CGAA GA-UACGCGA AGAACCUUAC CUG-GG-CUU GA-UAU-C-C
UAAGAACCUU AUAGAGAUA- UGAGGGUGCU --AG--C--U U-G--C--U- -AGAA-CUUA GAGACAGGUG CUGCACGGCU
GUCGUCAGCU CGUGUCGUGA GAUGUUGGGU U-AAGUCCCG -C-AA-CGA- GCGC-A-ACC CACG-UAUU- UAGUUGCU-A
ACGG--UUCG -GCCGAG--C -ACUCU-AAA UAGACUGCCU U-CG-UAA-G GA-GGAGG-A -AG-GUGUGG ACG-ACGUC-
AA-GUCAUCA UGGCCCUUAU GCCCAGG-GC GA-CAC--AC GUGCUAC-AA -UGGC-AU-A UA-C-AAUGA -GA-CGC-AA
-UACCGCGAG GUGGAG-C-A AA-UCU-AU- AAAA-UAUGU -CC-CAG-UU CGGA--UUGU UC-UC-UGC- AA-CUCG-A-
GAGCA-UGAA -G-CC-GGAA -UCGC-UA-- G-UA-AU-CG -U-A-GA-UC -A-G-CCA-U -GCUACGGUG -AAU-ACGUU
-CCCGGG--U -C-U-UGU-A C-UCAC-C-G -CCC-GU-CA CACCAUGGG- AGUUG-AUUU C-ACU--CGA A---GC-CGG
AAU-ACUAA- --------A- CU------AG -UUAC-CGU- CC--A-CA-G UGGAAUCAGC G--ACU-G-G ----GG-UG-
---------- ---------- ---AA-GUCG UAACAAGGUA A-CCGUAGGA GAACC-UGCG GUUGGAUCAC CU........
.......... .......... .
>AF097686.1.1418 ;Campylobacter hyointestinalis subsp. lawsonii
.......... .......... .......... .......... .......... .......... .......... ..........
.......... .......... .......... .......G-G C-GG-C-GU- GCCUAAUACA U-GCA-AGU- C--GAA-CG-
G-------AC ----AAG--- -----UAA-G -A-G---CUU -GC-U--CUU A--------- ---UG-AGUU -AGU-GGC-G
CAC-GGGU-G A-GUA-AU-G -U-AUAGUUA A-U-CU-GC- C-CUN--NN- C--N-G-GAG G-ACAACACU U-AGAAA-UG
A-NU-GCUAA UACUC--C-A U-A---CU-C C-UUC-U-UA ACA-CA-A-G UUA-AG--UU GGGAAA---G U---------
---------- ---------- ---------- ---------- ---------- ---------- ---------- ----------
---------- ---------- ---------- ---------- ---------- U-UU------ ---------- ----------
---------- ---------- ---------- ---------- ---------- ---------- ---------- ----------
---------- ---------- ---------- -U---C-G-G U-G-CAGGAU GAG-ACUAUA UU-G-U-AUC AGCUAGU-UG
GU-AA-G-GU AAUGGCUU-A CCAAGGCU-A UGACGC-AU- AACUGGUCUG AGAGG-AUGA U-CAGUCACA CU-GGAACUG
AGACACGGUC CAGACUCCUA CGGGAGGCAG CAGUAGGGAA -UAUU-GCUC AAUGGGC-GA AA-GCCUG-A AGCAGCAACG
CCGCGUGGAG GAUGAC-ACU UUU-CGGA-G -CGUAAACUC CUUUU-CUUA GGG-AAGA-A -CA--A---- ----------
---------- --U-GACGGU ACCUAAG-GA AUAAGCACCG GCUAACUCCG UGC-CAG-C- AGC-CGC-GG UAAUACGGAG
-GGUGCAAGC -GUU-ACUCG G-AAUCAC-U GG-GCGUA-- AA-GGAC-GC -GUAGG-CGG AUUAUCAA-G U-CUUUU-GU
GAAA-UCUAA UGG-CUUAAC C-A-UUAAAC UGCUU-GAGA AACUGAUAAU -C-UAGAGUG AGG-GAGAGG CAGAUGG-AA
CU-GGUG-GU --GUA-GGG- GUAAAA-UCC -GUAG-AGA- UCAC-C-AAG -AAU-ACC-C AUU-GCGAA- G-GC-G-AUC
UG-CUAG-AA -C-UCA-AC- UGA-CGCU-A AUGC-G-UGA -AA-G-C-GU GGGG-AGC-A AA--CAGGAU UA-G-AUACC
CUGGUAGU-C -CACGCCC-U AAA-C-GAUG C-A-UA-CUA G-UU-GUUGC -UCUG-CUAG U-C-AGGG-C AGUAA-UUCA
GCUA-ACGCA UU-AAGUAUG -CCGCC-UGG GG-AGUACGG UCGCAAGAUU AAA-ACUCAA A-GGAA-UAG ACGGGG-ACC
C-GCAC-AA- GCGGUGG-AG CAUGUGGUUU AA-UU-CGAA GA-UACGCGA AGAACCUUAC CUG-GG-CUU GA-UAU-C-C
UAAGAACCUC UUAGAGAUA- AGAGGGUGCU --AG--C--U U-G--C--U- -AGAA-CUUA GAGACAGGUG CUGCACGGCU
GUCGUCAGCU CGUGUCGUGA GAUGUUCGGU U-AAGUCCGG -C-AA-CGA- GCGC-A-ACC CACG-UAUU- UAGUUGCU-A
ACAG--UUUG -GCUGAG--C -ACUCU-AAA UAUACUGCCU U-CG-UAA-G GA-GGAGG-A -AG-GUGUGG ACG-ACGUC-
AA-GUCAUCA UGGCCCUUAU GCCCAGG-GC GA-CAC--AC GUGCUAC-AA -UGGC-AU-A UA-C-AAUGA -GA-CGC-AA
-UAUCGCGAG AUGGAG-C-A AA-UCU-AU- AAAA-UAUGU -CC-CAG-UU CGGA--UUGU UC-UC-UGC- AA-CUCG-A-
GAGCA-UGAA -G-CC-GGAA -UCGC-UA-- G-UA-AU-CG -U-A-GA-UC -A-G-CCA-U -GCUACGGUG -AAU-ACGUU
-CCCGGG--U -C-U-UGU-A C-UCAC-C-G -CCC-GU-CA CACCAUGGG- AGUUG-AUUU C-ACU--CGA A---GC-CCA
AAU-ACCAA- --------A- CU------GG -UUAU-GGU- CC--A-CA-G UGGAAUCAGC G--ACU-G.. ..........
.......... .......... .......... .......... .......... .......... .......... ..........
.......... .......... .
>AEER01000028.439.1939 ;Campylobacter coli JV20
.......... .......... .......... .......... .......... .......... .......... ..AGAGUUUG
A-U-CC-U-G G-CU-C-AG- A-G-UG-AAC -G-C--UG-G C-GG-C-GU- GCCUAAUACA U-GCA-AGU- C--GAA-CG-
A-------UG ----AAG--- ----CUUC-U -A-G---CUU -GC-U--AGA A-G------- ---UG-GAUU -AGU-GGC-G
CAC-GGGU-G A-GUA-AG-G -U-AUAGUUA A-U-CU-GC- C-CUA--CA- C--A-A-GAG G-ACAACAGU U-GGAAA-CG
A-CU-GCUAA UACUC--U-A U-A---CU-C C-UGC-U-UA ACA-CA-A-G UUG-AG--UA GGGAAA---G U---------
---------- ---------- ---------- ---------- ---------- ---------- ---------- ----------
---------- ---------- ---------- ---------- ---------- U-UU------ ---------- ----------
---------- ---------- ---------- ---------- ---------- ---------- ---------- ----------
---------- ---------- ---------- -U---C-G-G U-G-UAGGAU GAG-ACUAUA UA-G-U-AUC AGCUAGU-UG
GU-AA-G-GU AAUGGCUU-A CCAAGGCU-A UGACGC-UU- AACUGGUCUG AGAGG-AUGA U-CAGUCACA CU-GGAACUG
AGACACGGUC CAGACUCCUA CGGGAGGCAG CAGUAGGGAA -UAUU-GCGC AAUGGGG-GA AA-CCCUG-A CGCAGCAACG
CCGCGUGGAG GAUGAC-ACU UUU-CGGA-G -CGUAAACUC CUUUU-CUUA GGG-AAGA-A -UU--C---- ----------
---------- --U-GACGGU ACCUAAG-GA AUAAGCACCG GCUAACUCCG UGC-CAG-C- AGC-CGC-GG UAAUACGGAG
-GGUGCAAGC -GUU-ACUCG G-AAUCAC-U GG-GCGUA-- AA-GGGC-GC -GUAGG-CGG AUUAUCAA-G U-CUCUU-GU
GAAA-UCUAA UGG-CUUAAC C-A-UUAAAC UGCUU-GGGA AACUGAUAGU -C-UAGAGUG AGG-GAGAGG CAGAUGG-AA
UU-GGUG-GU --GUA-GGG- GUAAAA-UCC -GUAG-AUA- UCAC-C-AAG -AAU-ACC-C AUU-GCGAA- G-GC-G-AUC
UG-CUGG-AA -C-UCA-AC- UGA-CGCU-A AGGC-G-CGA -AA-G-C-GU GGGG-AGC-A AA--CAGGAU UA-G-AUACC
CUGGUAGU-C -CACGCCC-U AAA-C-GAUG U-A-CA-CUA G-UU-GUUGG -GGUG-CUAG U-C-AUCU-C AGUAA-UGCA
GCUA-ACGCA UU-AAGUGUA -CCGCC-UGG GG-AGUACGG UCGCAAGAUU AAA-ACUCAA A-GGAA-UAG ACGGGG-ACC
C-GCAC-AA- GCGGUGG-AG CAUGUGGUUU AA-UU-CGAA GA-UACGCGA AGAACCUUAC CUG-GG-CUU GA-UAU-C-C
UAAGAACCUU UUAGAGAUA- AGAGGGUGCU --AG--C--U U-G--C--U- -AGAA-CUUA GAGACAGGUG CUGCACGGCU
GUCGUCAGCU CGUGUCGUGA GAUGUUGGGU U-AAGUCCCG -C-AA-CGA- GCGC-A-ACC CACG-UAUU- UAGUUGCU-A
ACGG--UUCG -GCCGAG--C -ACUCU-AAA UAGACUGCCU U-CG-UAA-G GA-GGAGG-A -AG-GUGUGG ACG-ACGUC-
AA-GUCAUCA UGGCCCUUAU GCCCAGG-GC GA-CAC--AC GUGCUAC-AA -UGGC-AU-A UA-C-AAUGA -GA-CGC-AA
-UACCGCGAG GUGGAG-C-A AA-UCU-AU- AAAA-UAUGU -CC-CAG-UU CGGA--UUGU UC-UC-UGC- AA-CUCG-A-
GAGCA-UGAA -G-CC-GGAA -UCGC-UA-- G-UA-AU-CG -U-A-GA-UC -A-G-CCA-U -GCUACGGUG -AAU-ACGUU
-CCCGGG--U -C-U-UGU-A C-UCAC-C-G -CCC-GU-CA CACCAUGGG- AGUUG-AUUU C-ACU--CGA A---GC-CGG
AAU-ACUAA- --------A- CU------AG -UUAC-CGU- CC--A-CA-G UGGAAUCAGC G--ACU-G-G ----GG-UG-
---------- ---------- ---AA-GUCG UAACAAGGUA A-CCGUAGGA GAACC-UGCG GUUGGAUCAC CU........
.......... .......... .
>AF097690.1.1423 ;Campylobacter hyointestinalis subsp. hyointestinalis
.......... .......... .......... .......... .......... .......... .......... ..........
.......... .......... .......... .......G-G C-GG-C-GU- GCCUAAUACA U-GCA-AGU- C--GAA-CG-
G-------AG ----UAU--- -U--AAGA-G -A-G---CUU -GC-U--CUU U-UA------ ---AU-ACUU -AGU-GGC-G
CAC-GGGU-G A-GUA-AU-G -U-AUAGUUA A-U-CU-AC- C-CUA--CA- C--U-G-GAG G-ACAACAGU U-AGAAA-UG
A-CU-GCUAA UACUC--C-A U-A---CU-C C-UUC-U-UA ACA-UA-A-G UUA-AG--UU GGGAAA---G U---------
---------- ---------- ---------- ---------- ---------- ---------- ---------- ----------
---------- ---------- ---------- ---------- ---------- U-UU--U--- ---------- ----------
---------- ---------- ---------- ---------- ---------- ---------- ---------- ----------
---------- ---------- ---------- -U---C-G-G U-G-UAGGAU GAG-ACUAUA UU-G-U-AUC AGCUAGU-UG
GU-AA-G-GU AAUGGCUU-A CCAAGGCU-A UGACGC-AU- AACUGGUCUG AGAGG-AUGA U-CAGUCACA CU-GGAACUG
AGACACGGUC CAGACUCCUA CGGGAGGCAG CAGUAGGGAA -UAUU-GCUC AAUGGGG-GA AA-CCCUG-A AGCAGCAACG
CCGCGUGGAG GAUGAC-ACU UUU-CGGA-G -CGUAAACUC CUUUU-GUUG GGG-AAGA-A -CC--A---- ----------
---------- --U-GACGGU ACCCAAC-GA AUAAGCACCG GCUAACUCCG UGC-CAG-C- AGC-CGC-GG UAAUACGGAG
-GGUGCAAGC -GUU-ACUCG G-AAUCAC-U GG-GCGUA-- AA-GGAC-GC -GUAGG-CGG AUUAUCAA-G U-CUUUU-GU
GAAA-UCUAA UGG-CUUAAC C-A-UUAAAC UGCUU-GAGA AACUGAUAAU -C-UAGAGUG AGG-GAGAGG CAGAUGG-AA
UU-GGUG-GU --GUA-GGG- GUAAAA-UCC -GUAG-AGA- UCAC-C-AGG -AAU-ACC-C AUU-GCGAA- G-GC-G-AUC
UG-CUGG-AA -C-UUA-AC- UGA-CGCU-A AUGC-G-UGA -AA-G-C-GU GGGG-AGC-A AA--CAGGAU UA-G-AUACC
CUGGUAGU-C -CACGCCC-U AAA-C-GAUG U-A-UA-CUA G-UU-GUUGC -UGUG-CUAG U-C-AUGG-C AGUAA-UGCA
CCUA-ACGGA UU-AAGUAUA -CCGCC-UGG GG-AGUACGG UCGCAAGAUU AAA-ACUCAA A-GGAA-UAG ACGGGG-ACC
C-GCAC-AA- GCGGUGG-AG CAUGUGGUUU AA-UU-CGAA GA-UACGCGA AGAACCUUAC CUG-GG-CUU GA-UAU-C-C
UAAUAACAUC UUAGAGAUA- AGAUAGUGCU --UG--U--U U-A--C--A- -AGAA-AUUA GUGACAGGUG CUGCACGGCU
GUCGUCAGCU CGUGUCGUGA GAUGUUGGGU U-AAGUCCCG -C-AA-CGA- GCGC-A-ACC CACG-UAUU- UAGUUGCU-A
ACAG--UUCG -GCUGAG--C -ACUCU-AAA UAGACUGCCU U-CG-UAA-G GA-GGAGG-A -AG-GUGUGG ACG-ACGUC-
AA-GUCAUCA UGGCCCUUAU GCCCAGG-GC GA-CAC--AC GUGCUAC-AA -UGGC-AU-A UA-C-AAUGA -GA-CGC-AA
-UAUCGCGAG AUGGAG-C-A AA-UCU-AU- AAAA-UAUGU -CC-CAG-UU CGGA--UUGU UC-UC-UGC- AA-CUCG-A-
GAGCA-UGAA -G-CC-GGAA -UCGC-UA-- G-UA-AU-CG -U-A-GA-UC -A-G-CCA-U -GCUACGGUG -AAU-ACGUU
-CCCGGG--U -C-U-UGU-A C-UCAC-C-G -CCC-GU-CA CACCAUGGG- AGUUG-AUUU C-ACU--CGA A---GU-CGG
AAU-GCUAA- --------A- UU------AG -CUAC-CGC- CC--A-CA-G UGGAAUCAGC G--ACU-G.. ..........
.......... .......... .......... .......... .......... .......... .......... ..........
.......... .......... .
>AF219233.1.1506 ;Campylobacter fetus
.......... .......... .......... .......... .......... .......... .......... ...GAGUUUG
A-U-YC-U-G G-CU-C-AG- A-G-UG-AAC -G-C--UG-G C-GG-C-GU- GCCUAAUACA U-GCA-AGU- C--GAA-CG-
G-------AG ----UAU--- -U--AAGA-G -A-G---CUU -GC-U--CUU U-UA------ ---AU-ACUU -AGU-GGC-G
CAC-GGGU-G A-GUA-AU-G -U-AUAGUUA A-U-CU-GC- C-CUA--CA- C--U-G-GAG G-ACAACAGU U-AGAAA-UG
A-CU-GCUAA UACUC--C-A U-A---CU-C C-UUC-U-UA ACA-UA-A-G UUA-AG--UC GGGAAA---G U---------
---------- ---------- ---------- ---------- ---------- ---------- ---------- ----------
---------- ---------- ---------- ---------- ---------- U-UU------ ---------- ----------
---------- ---------- ---------- ---------- ---------- ---------- ---------- ----------
---------- ---------- ---------- -U---C-G-G U-G-UAGGAU GAG-ACUAUA UU-G-U-AUC AGCUAGU-UG
GU-AA-G-GU AAUGGCUU-A CCAAGGCU-U UGACGC-AU- AACUGGUCUG AGAGG-AUGA U-CAGUCACA CU-GGAACUG
AGACACGGUC CAGACUCCUA CGGGAGGCAG CAGUAGGGAA -UAUU-GCUC AAUGGGG-GA AA-CCCUG-A AGCAGCAACG
CCGCGUGGAG GAUGAC-ACU UUU-CGGA-G -CGUAAACUC CUUUU-GUUA GGG-AAGA-A -CC--A---- ----------
---------- --U-GACGGU ACCUAAC-GA AUAAGCACCG GCUAACUCCG UGC-CAG-C- AGC-CGC-GG UAAUACGGAG
-GGUGCAAGC -GUU-ACUCG G-AAUCAC-U GG-GCGUA-- AA-GGAC-GC -GUAGG-CGG AUUAUCAA-G U-CUUUU-GU
GAAA-UCUAA CAG-CUUAAC U-G-UUAAAC UGCUU-GAGA AACUGAUAAU -C-UAGAGUG AGG-GAGAGG CAGAUGG-AA
UU-GGUG-GU --GUA-GGG- GUAAAA-UCC -GUAG-AGA- UCAC-C-AGG -AAU-ACC-C AUU-GCGAA- G-GC-G-AUC
UG-CUGG-AA -C-UCA-AC- UGA-CGCU-A AUGC-G-UGA -AA-G-C-GU GGGG-AGC-A AA--CAGGAU UA-G-AUACC
CUGGUAGU-C -CACGCCC-U AAA-C-GAUG U-A-UA-CUA G-UU-GUUGC -UGUG-CUAG U-C-ACGG-C AGUAA-UGCA
CCUA-ACGGA UU-AAGUAUA -CCGCC-UGG GG-AGUACGG UCGCAAGAUU AAA-ACUCAA A-GGAA-UAG ACGGGG-ACC
C-GCAC-AA- GCGGUGG-AG CAUGUGGUUU AA-UU-CGAA GA-UACGCGA AGAACCUUAC CUG-GG-CUU GA-UAU-C-C
AACUAAUCUC UUAGAGAUA- AGAGAGUGCU --AG--C--U U-G--C--U- -AGAA-AGUU GAGACAGGUG CUGCACGGCU
GUCGUCAGCU CGUGUCGUGA GAUGUUGGGU U-AAGUCCCG -C-AA-CGA- GCGC-A-ACC CACG-UAUU- UAGUUGCU-A
ACAG--UUUG -GCUGAG--C -ACUCU-AAA UAGACUGCCU U-CG-UAA-G GA-GGAGG-A -AG-GUGUGG ACG-ACGUC-
AA-GUCAUCA UGGCCCUUAU GCCCAGG-GC GA-CAC--AC GUGCUAC-AA -UGGC-AU-A UA-C-AAUGA -GA-UGC-AA
-UAUCGCGAG AUGGAG-C-A AA-UCU-AU- AAAA-UAUGU -CU-CAG-UU CGGA--UUGC UC-UC-UGC- AA-CUCG-A-
GAGCA-UGAA -G-CC-GGAA -UCGC-UA-- G-UA-AU-CG -U-A-GA-UC -A-G-CCA-U -GCUACGGUG -AAU-ACGUU
-CCCGGG--U -C-U-UGU-A C-UCAC-C-G -CCC-GU-CA CACCAUGGG- AGUUG-AUUU C-ACU--CGA A---GU-CGG
AAU-GCUAA- --------A- UU------AG -CUAC-CGC- CC--A-CA-G UGGAAUCAGC G--ACU-G-G ----GG-UG-
---------- ---------- ---AA-GUCG UAACAAGGUA A-CCGUAGGA GAACC-UGCG GYUGGAWCAC CUCCUU....
.......... .......... .
>AEIP01000001.4260.5752 ;Campylobacter jejuni subsp. jejuni H22082
.......... .......... .......... .......... .......... .......... .......... ..AGAGUUUG
A-U-CC-U-G G-CU-C-AG- A-G-UG-AAC -G-C--UG-G C-GG-C-GU- GCCUAAUACA U-GCA-AGU- C--GAA-CG-
A-------UG ----AAG--- ----CUUC-U -A-G---CUU -GC-U--AGA A-G------- ---UG-GAUU -AGU-GGC-G
CAC-GGGU-G A-GUA-AG-G -U-AUAGUUA A-U-CU-GC- C-CUA--CA- C--A-A-GAG G-ACAACAGU U-GGAAA-CG
A-CU-GCUAA UACUC--U-A U-A---CU-C C-UGC-U-UA ACA-CA-A-G UUG-AG--UA GGGAAA---G U---------
---------- ---------- ---------- ---------- ---------- ---------- ---------- ----------
---------- ---------- ---------- ---------- ---------- U-UU------ ---------- ----------
---------- ---------- ---------- ---------- ---------- ---------- ---------- ----------
---------- ---------- ---------- -U---C-G-G U-G-UAGGAU GAG-ACUAUA UA-G-U-AUC AGCUAGU-UG
GU-AA-G-GU AAUGGCUU-A CCAAGGCU-A UGACGC-UU- AACUGGUCUG AGAGG-AUGA U-CAGUCACA CU-GGAACUG
AGACACGGUC CAGACUCCUA CGGGAGGCAG CAGUAGGGAA -UAUU-GCGC AAUGGGG-GA AA-CCCUG-A CGCAGCAACG
CCGCGUGGAG GAUGAC-ACU UUU-CGGA-G -CGUAAACUC CUUUU-CUUA GGG-AAGA-A -UU--C---- ----------
---------- --U-GACGGU ACCUAAG-GA AUAAGCACCG GCUAACUCCG UGC-CAG-C- AGC-CGC-GG UAAUACGGAG
-GGUGCAAGC -GUU-ACUCG G-AAUCAC-U GG-GCGUA-- AA-GGGC-GC -GUAGG-CGG AUUAUCAA-G U-CUCUU-GU
GAAA-UCUAA UGG-CUUAAC C-A-UUAAAC UGCUU-GGGA AACUGAUAGU -C-UAGAGUG AGG-GAGAGG CAGAUGG-AA
UU-GGUG-GU --GUA-GGG- GUAAAA-UCC -GUAG-AUA- UCAC-C-AAG -AAU-ACC-C AUU-GCGAA- G-GC-G-AUC
UG-CUGG-AA -C-UCA-AC- UGA-CGCU-A AGGC-G-CGA -AA-G-C-GU GGGG-AGC-A AA--CAGGAU UA-G-AUACC
CUGGUAGU-C -CACGCCC-U AAA-C-GAUG U-A-CA-CUA G-UU-GUUGG -GGUG-CUAG U-C-AUCU-C AGUAA-UGCA
GCUA-ACGCA UU-AAGUGUA -CCGCC-UGG GG-AGUACGG UCGCAAGAUU AAA-ACUCAA A-GGAA-UAG ACGGGG-ACC
C-GCAC-AA- GCGGUGG-AG CAUGUGGUUU AA-UU-CGAA GA-UACGCGA AGAACCUUAC CUG-GG-CUU GA-UAU-C-C
UAAGAACCUU UUAGAGAUA- AGAGGGUGCU --AG--C--U U-G--C--U- -AGAA-CUUA GAGACAGGUG CUGCACGGCU
GUCGUCAGCU CGUGUCGUGA GAUGUUGGGU U-AAGUCCCG -C-AA-CGA- GCGC-A-ACC CACG-UAUU- UAGUUGCU-A
ACGG--UUCG -GCCGAG--C -ACUCU-AAA UAGACUGCCU U-CG-UAA-G GA-GGAGG-A -AG-GUGUGG ACG-ACGUC-
AA-GUCAUCA UGGCCCUUAU GCCCAGG-GC GA-CAC--AC GUGCUAC-AA -UGGC-AU-A UA-C-AAUGA -GA-CGC-AA
-UACCGCGAG GUGGAG-C-A AA-UCU-AU- AAAA-UAUGU -CC-CAG-UU CGGA--UUGU UC-UC-UGC- AA-CUCG-A-
GAGCA-UGAA -G-CC-GGAA -UCGC-UA-- G-UA-AU-CG -U-A-GA-UC -A-G-CCA-U -GCUACGGUG -AAU-ACGUU
-CCCGGG--U -C-U-UGU-A C-UCAC-C-G -CCC-GU-CA CACCAUGGG- AGUUG-AUUU C-ACU--CGA A---GC-CGG
AAU-ACUAA- --------A- CU------AG -UUAC-CGU- CC--A-CA-G UGGAAUCAGC G--ACU-G-G ----GG-UG-
---------- ---------- ---AA-GUCG UAACAAGGUA A-CCGUAGGA GAACC-UGCG GUUG...... ..........
.......... .......... .
>AF371868.1.1443 ;uncultured bacterium
.......... .......... .......... .......... .......... .......... .......... ..AGAGUUUG
A-U-CC-U-G G-CU-C-AG- A-G-UG-AAC -G-C--UG-G U-GG-C-GU- GCCUAAUACA U-GCA-AGU- C--GAA-CG-
G-------AC ----AAG--- -U--AA---G -A-G---CUU -GC-U--C-- U-UA------ ---UG-AGUU -AGU-GGC-G
CAC-GGGU-G A-GUA-AU-G -U-AUAGUUA A-U-CU-GC- C-CUA--UG- C--U-G-GAG G-ACAACAGU U-AGAAA-UG
A-CU-GCUAA UACUC--C-A U-A---CU-C C-UUC-U-UA ACA-UA-A-G UUA-AG--UC GGGAAA---G U---------
---------- ---------- ---------- ---------- ---------- ---------- ---------- ----------
---------- ---------- ---------- ---------- ---------- U-UU-UU--- ---------- ----------
---------- ---------- ---------- ---------- ---------- ---------- ---------- ----------
---------- ---------- ---------- -U---C-G-G C-A-UAGGAU GAG-ACUAUA UU-G-U-AUC AGCUAGU-UG
GU-GA-G-GU AAUGGCUC-A CCAAGGCU-A UGACGC-AU- AACUGGUCUG AGAGG-AUGA U-CAGUCACA CU-GGAACUG
AGACACGGUC CAGACUCCUA CGGGAGGCAG CAGUAGGGAA -UAUU-GCUC AAUGGGG-GA AA-CCCUG-A AGCAGCAACG
CCGCGUGGAG GAUGAC-ACU UUU-CGGA-G -CGUAAACUC CUUUU-CUUA GGG-AAGA-A -AU--U---- ----------
---------- --U-GACGGU ACCUAAG-GA AUAAGCACCG GCUAACUCCG UGC-CAG-C- AGC-CGC-GG UAAUACGGAG
-GGUGCAAGC -GUU-ACUCG G-AAUCAC-U GG-GCGUA-- AA-GGAC-GC -GUAGG-CGG AUUAUCAA-G U-CUUUU-GU
GAAA-UCUAA UGG-CUUAAC C-A-UUAAAC UGCUU-GAGA AACUGAUAAU -C-UAGAGUG AGG-GAGAGG CAGAUGG-AA
UU-GGUG-GU --GUA-GGG- GUAAAA-UCC -GUAG-AGA- UCAC-C-AGG -AAU-ACC-C AUU-GCGAA- G-GC-G-AUC
UG-CUAG-AA -C-UCA-AC- UGA-CGCU-A AUGC-G-UGA -AA-G-C-GU GGGG-AGC-A AA--CAGGAU UA-G-AUACC
CUGGUAGU-C -CACGCCC-U AAA-C-GAUG U-A-UA-CUA G-UU-GUUGC -UCUG-CUAG U-C-AGGG-C AGUAA-UGCA
CCUA-ACGGA UU-AAGUAUA -CCGCC-UGG GG-AGUACGG UCGCAAGAUU AAA-ACUCAA A-GGAA-UAG ACGGGG-ACC
C-GCAC-AA- GCGGUGG-AG CAUGUGGUUU AA-UU-CGAA GA-UACGCGA AGAACCUUAC CUG-GG-CUU GA-UAU-C-C
UAAGAACCUU GUAGAGAUA- CGAGGGUGCU --AG--C--U U-G--C--U- -AGAA-CUUA GUGACAGGUG CUGCACGGCU
GUCGUCAGCU CGUGUCGUGA GAUGUUCGGU U-AAGUCCGG -C-AA-CGA- GCGC-A-ACC CACG-UAUU- UAGUUGCU-A
ACAG--UUUG -GCUGAG--C -ACUCU-AAA UAUACUGCCU U-CG-UAA-G GA-GGAGG-A -AG-GUGUGG ACG-ACGUC-
AA-GUCAUCA UGGCCCUUAU GCCCAGG-GC GA-CAC--AC GUGCUAC-AA -UGGC-AU-A UA-C-AAUGA -GA-CGC-AA
-UAUCGUGAG AUGGAG-C-A AA-UCU-AU- AAAA-UAUGU -CC-CAG-UU CGGA--UUGU UC-UC-UGC- AA-CUCG-A-
GAGCA-UGAA -G-CC-GGAA -UCGC-UA-- G-UA-AU-CG -U-A-GA-UC -A-G-CCA-U -GCUACGGUG -AAU-ACGUU
-CCCGGG--U -C-U-UGU-A C-UCAC-C-G -CCC-GU-CA CACCAUGGG- AGUUG-AUUU C-ACU--CGA A---GU-CGG
AAU-GCUAA- --------A- CU------AG -CUAC-CGC- CC--A-CA-G -GGAAUCAG. .......... ..........
.......... .......... .......... .......... .......... .......... .......... ..........
.......... .......... .
>AEIP01000018.807.2299 ;Campylobacter jejuni subsp. jejuni H22082
.......... .......... .......... .......... .......... .......... .......... ..AGAGUUUG
A-U-CC-U-G G-CU-C-AG- A-G-UG-AAC -G-C--UG-G C-GG-C-GU- GCCUAAUACA U-GCA-AGU- C--GAA-CG-
A-------UG ----AAG--- ----CUUC-U -A-G---CUU -GC-U--AGA A-G------- ---UG-GAUU -AGU-GGC-G
CAC-GGGU-G A-GUA-AG-G -U-AUAGUUA A-U-CU-GC- C-CUA--CA- C--A-A-GAG G-ACAACAGU U-GGAAA-CG
A-CU-GCUAA UACUC--U-A U-A---CU-C C-UGC-U-UA ACA-CA-A-G UUG-AG--UA GGGAAA---G U---------
---------- ---------- ---------- ---------- ---------- ---------- ---------- ----------
---------- ---------- ---------- ---------- ---------- U-UU------ ---------- ----------
---------- ---------- ---------- ---------- ---------- ---------- ---------- ----------
---------- ---------- ---------- -U---C-G-G U-G-UAGGAU GAG-ACUAUA UA-G-U-AUC AGCUAGU-UG
GU-AA-G-GU AAUGGCUU-A CCAAGGCU-A UGACGC-UU- AACUGGUCUG AGAGG-AUGA U-CAGUCACA CU-GGAACUG
AGACACGGUC CAGACUCCUA CGGGAGGCAG CAGUAGGGAA -UAUU-GCGC AAUGGGG-GA AA-CCCUG-A CGCAGCAACG
CCGCGUGGAG GAUGAC-ACU UUU-CGGA-G -CGUAAACUC CUUUU-CUUA GGG-AAGA-A -UU--C---- ----------
---------- --U-GACGGU ACCUAAG-GA AUAAGCACCG GCUAACUCCG UGC-CAG-C- AGC-CGC-GG UAAUACGGAG
-GGUGCAAGC -GUU-ACUCG G-AAUCAC-U GG-GCGUA-- AA-GGGC-GC -GUAGG-CGG AUUAUCAA-G U-CUCUU-GU
GAAA-UCUAA UGG-CUUAAC C-A-UUAAAC UGCUU-GGGA AACUGAUAGU -C-UAGAGUG AGG-GAGAGG CAGAUGG-AA
UU-GGUG-GU --GUA-GGG- GUAAAA-UCC -GUAG-AUA- UCAC-C-AAG -AAU-ACC-C AUU-GCGAA- G-GC-G-AUC
UG-CUGG-AA -C-UCA-AC- UGA-CGCU-A AGGC-G-CGA -AA-G-C-GU GGGG-AGC-A AA--CAGGAU UA-G-AUACC
CUGGUAGU-C -CACGCCC-U AAA-C-GAUG U-A-CA-CUA G-UU-GUUGG -GGUG-CUAG U-C-AUCU-C AGUAA-UGCA
GCUA-ACGCA UU-AAGUGUA -CCGCC-UGG GG-AGUACGG UCGCAAGAUU AAA-ACUCAA A-GGAA-UAG ACGGGG-ACC
C-GCAC-AA- GCGGUGG-AG CAUGUGGUUU AA-UU-CGAA GA-UACGCGA AGAACCUUAC CUG-GG-CUU GA-UAU-C-C
UAAGAACCUU UUAGAGAUA- AGAGGGUGCU --AG--C--U U-G--C--U- -AGAA-CUUA GAGACAGGUG CUGCACGGCU
GUCGUCAGCU CGUGUCGUGA GAUGUUGGGU U-AAGUCCCG -C-AA-CGA- GCGC-A-ACC CACG-UAUU- UAGUUGCU-A
ACGG--UUCG -GCCGAG--C -ACUCU-AAA UAGACUGCCU U-CG-UAA-G GA-GGAGG-A -AG-GUGUGG ACG-ACGUC-
AA-GUCAUCA UGGCCCUUAU GCCCAGG-GC GA-CAC--AC GUGCUAC-AA -UGGC-AU-A UA-C-AAUGA -GA-CGC-AA
-UACCGCGAG GUGGAG-C-A AA-UCU-AU- AAAA-UAUGU -CC-CAG-UU CGGA--UUGU UC-UC-UGC- AA-CUCG-A-
GAGCA-UGAA -G-CC-GGAA -UCGC-UA-- G-UA-AU-CG -U-A-GA-UC -A-G-CCA-U -GCUACGGUG -AAU-ACGUU
-CCCGGG--U -C-U-UGU-A C-UCAC-C-G -CCC-GU-CA CACCAUGGG- AGUUG-AUUU C-ACU--CGA A---GC-CGG
AAU-ACUAA- --------A- CU------AG -UUAC-CGU- CC--A-CA-G UGGAAUCAGC G--ACU-G-G ----GG-UG-
---------- ---------- ---AA-GUCG UAACAAGGUA A-CCGUAGGA GAACC-UGCG GUUG...... ..........
.......... .......... .
>AF393203.1.1341 ;Campylobacter jejuni
.......... .......... .......... .......... .......... .......... .......... ..........
.......... .......... A-G-UG-AAC -G-C--UG-G C-GG-C-GU- GCCUAAUACA U-GCA-AGU- C--GAA-CG-
A-------UG ----AAG--- ----CUUC-U -A-G---CUU -GC-U--AGA A-G------- ---UG-GAUU -AGU-GGC-G
CAC-GGGU-G A-GUA-AG-G -U-AUAGUUA A-U-CU-GC- C-CUA--CA- C--A-A-GAG G-ACAACAGU U-GGAAA-CG
A-CU-GCUAA UACUC--U-A U-A---CU-C C-UGC-U-UA ACA-CA-A-G UUG-AG--UA GGGAAA---G U---------
---------- ---------- ---------- ---------- ---------- ---------- ---------- ----------
---------- ---------- ---------- ---------- ---------- U-UU------ ---------- ----------
---------- ---------- ---------- ---------- ---------- ---------- ---------- ----------
---------- ---------- ---------- -U---C-G-G U-G-UAGGAU GAG-ACUAUA UA-G-U-AUC AGCUAGU-UG
GU-AA-G-GU AAUGGCUU-A CCAAGGCU-A UGACGC-UU- AACUGGUCUG AGAGG-AUGA U-CAGUCACA CU-GGAACUG
AGACACGGUC CAGACUCCUA CGGGAGGCAG CAGUAGGGAA -UAUU-GCGC AAUGGGG-GA AA-CCCUG-A CGCAGCAACG
CCGCGUGGAG GAUGAC-ACU UUU-CGGA-G -CGUAAACUC CUUUU-CUUA GGG-AAGA-A -UU--C---- ----------
---------- --U-GACGGU ACCUAAG-GA AUAAGCACCG GCUAACUCCG UGC-CAG-C- AGC-CGC-GG UAAUACGGAG
-GGUGCAAGC -GUU-ACUCG G-AAUCAC-U GG-GCGUA-- AA-GGGC-GC -GUAGG-CGG AUUAUCAA-G U-CUCUU-GU
GAAA-UCUAA UGG-CUUAAC C-A-UUAAAC UGCUU-GGGA AACUGAUAGU -C-UAGAGUG AGG-GAGAGG CAGAUGG-AA
UU-GGUG-GU --GUA-GGG- GUAAAA-UCC -GUAG-AUA- UCAC-C-AAG -AAU-ACC-C AUU-GCGAA- G-GC-G-AUC
UG-CUGG-AA -C-UCA-AC- UGA-CGCU-A AGGC-G-CGA -AA-G-C-GU GGGG-AGC-A AA--CAGGAU UA-G-AUACC
CUGGUAGU-C -CACGCCC-U AAA-C-GAUG U-A-CA-CUA G-UU-GUUGG -GGUG-CUAG U-C-AUCU-C AGUAA-UGCA
GCUA-ACGCA UU-AAGUGUA -CCGCC-UGG GG-AGUACGG UCGCAAGAUU AAA-ACUCAA A-GGAA-UAG ACGGGG-ACC
C-GCAC-AA- GCGGUGG-AG CAUGUGGUUU AA-UU-CGAA GA-UACGCGA AGAACCUUAC CUG-GG-CUU GA-UAU-C-C
UAAGAACCUU UUAGAGAUA- AGAGGGUGCU --AG--C--U U-G--C--U- -AGAA-CUUA GAGACAGGUG CUGCACGGCU
GUCGUCAGCU CGUGUCGUGA GAUGUUGGGU U-AAGUCCCG -C-AA-CGA- GCGC-A-ACC CACG-UAUU- UAGUUGCU-A
ACGG--UUCG -GCCGAG--C -ACUCU-AAA UAGACUGCCU U-CG-UAA-G GA-GGAGG-A -AG-GUGUGG ACG-ACGUC-
AA-GUCAUCA UGGCCCUUAU GCCCAGG-GC GA-CAC--AC GUGCUAC-AA -UGGC-AU-A UA-C-AAUGA -GA-CGC-AA
-UACCGCGAG GUGGAG-C-A AA-UCU-AU- AAAA-UAUGU -CC-CAG-UU CGGA--UUGU UC-UC-UGC- AA-CUCG-A-
GAGCA-UGAA -G-CC-GGAA -UCGC-UA-- G-UA-AU-CG -U-A-GA-UC -A-G-CCA-U -GCUACGGUG -AAU-ACGUU
-CCCGGG--U -C-U-U.... .......... .......... .......... .......... .......... ..........
.......... .......... .......... .......... .......... .......... .......... ..........
.......... .......... .......... .......... .......... .......... .......... ..........
.......... .......... .
>AENQ01000044.3766.5256 ;Campylobacter concisus UNSWCD
.......... .......... .......... .......... .......... .......... .......... ..AGAGUUUG
A-U-CC-U-G G-CU-C-AG- A-G-UG-AAC -G-C--UG-G C-GG-C-GU- GCCUAAUACA U-GCA-AGU- C--GAA-CG-
G-------AC ----AAG--- -U--AA---G -A-G---CUU -GC-U--CUU A--------- ---UG-AGUU -AGU-GGC-G
CAC-GGGU-G A-GUA-AU-G -U-AUAGCUA A-U-CU-GC- C-CUA--CA- C--U-A-GAG G-ACAACAGU U-GGAAA-CG
A-CU-GCUAA UACUC--U-A U-A---CU-C C-UCU-C-UA GCA-UA-A-G UUA-GA--UA GGGAAA---G U---------
---------- ---------- ---------- ---------- ---------- ---------- ---------- ----------
---------- ---------- ---------- ---------- ---------- U-UU------ ---------- ----------
---------- ---------- ---------- ---------- ---------- ---------- ---------- ----------
---------- ---------- ---------- -U---C-G-G U-G-UAGGAU GAG-GCUAUA UU-G-U-AUC AGCUAGU-UG
GU-GA-G-GU AAUGGCUC-A CCAAGGCU-A UGACGC-AU- AACUGGUCUG AGAGG-AUGA U-CAGUCACA CU-GGAACUG
AGACACGGUC CAGACUCCUA CGGGAGGCAG CAGUAGGGAA -UAUU-GCUC AAUGGGG-GA AA-CCCUG-A AGCAGCAACG
CCGCGUGGAG GAUGAC-ACU UUU-CGGA-G -CGUAAACUC CUUUU-GUUA GGG-AAGA-A -CA--A---- ----------
---------- --U-GACGGU ACCUAAC-GA AUAAGCACCG GCUAACUCCG UGC-CAG-C- AGC-CGC-GG UAAUACGGAG
-GGUGCAAGC -GUU-ACUCG G-AAUCAC-U GG-GCGUA-- AA-GGAC-GC -GUAGG-CGG AUUAUCAA-G U-CUCUU-GU
GAAA-UCCUA UGG-CUUAAC C-A-UAGAAC UGCUU-GGGA AACUGAUAAU -C-UAGAGUG AGG-GAGAGG CAGAUGG-AA
UU-GGUG-GU --GUA-GGG- GUAAAA-UCC -GUAG-AGA- UCAC-C-AGG -AAU-ACC-C AUU-GCGAA- G-GC-G-AUC
UG-CUGG-AA -C-UCA-AC- UGA-CGCU-A AUGC-G-UGA -AA-G-C-GU GGGG-AGC-A AA--CAGGAU UA-G-AUACC
CUGGUAGU-C -CACGCCC-U AAA-C-GAUG U-A-UA-CUA G-UU-GUUGC -UAAG-CUAG U-C-UUGG-C AGUAA-UGCA
CCUA-ACGGA UU-AAGUAUA -CCGCC-UGG GG-AGUACGG UCGCAAGAUU AAA-ACUCAA A-GGAA-UAG ACGGGG-ACC
C-GCAC-AA- GCGGUGG-AG CAUGUGGUUU AA-UU-CGAA GA-UACGCGA AGAACCUUAC CCG-GA-CUU GA-UAU-C-U
AACAAAUCAU CUAGAGAUA- GAAGAGUGUC --UG--C--U U-G--C--A- -GAAA-UGUU AAGACAGGUG CUGCACGGCU
GUCGUCAGCU CGUGUCGUGA GAUGUUGGGU U-AAGUCCCG -C-AA-CGA- GCGC-A-ACC CACG-UCAU- UAGUUGCU-A
ACAG--UUAG -GCUGAG--C -ACUCU-AAU GAGACUGCCU U-CG-UAA-G GA-GGAGG-A -AG-GUGUGG ACG-ACGUC-
AA-GUCAUCA UGGCCCUUAU GUCCGGG-GC GA-CAC--AC GUGCUAC-AA -UGGC-AU-A UA-C-AAUGA -GA-AGC-AA
-UAUCGCGAG AUGGAG-C-A AA-UCU-AU- AAAA-UAUGU -CC-CAG-UU CGGA--UUGG AG-UC-UGC- AA-CUCG-A-
CUCCA-UGAA -G-CC-GGAA -UCGC-UA-- G-UA-AU-CG -U-A-GA-UC -A-G-CCA-U -GCUACGGUG -AAU-ACGUU
-CCCGGG--U -C-U-UGU-A C-UCAC-C-G -CCC-GU-CA CACCAUGGG- AGUUG-AUUU C-ACU--CGA A---GC-CGG
AAU-ACUAA- --------A- UU------AG -UUAC-CGU- CC--A-CA-G UGGAAUCAGC G--ACU-G-G ----GG-UG-
---------- ---------- ---AA-GUCG UAACAAGGUA A-CCGUAGGA GAACC-UGCG GUUG...... ..........
.......... .......... .
>AF497805.1.1428 ;Campylobacter upsaliensis
.......... .......... .......... .......... .......... .......... .......... ..........
.......... .......... .......... ......UG-G C-GG-C-GU- GCCUAAUACA U-GCA-AGU- C--GAA-CG-
A-------UG ----AAG--- ----CUUU-U -A-G---CUA -GC-U--AGA A-G------- ---UG-GAUU -AGU-GGC-G
CAC-GGGU-G A-GUA-AG-G -U-AUAGUUA A-U-CU-GC- C-CUA--CA- C--U-G-GGG G-ACAACACU U-AGAAA-UG
A-GU-GCUAA UACCC--C-A U-A---CU-C C-UAC-C-UA ACA-UA-A-G UUA-GA--UA GGGAAA---G U---------
---------- ---------- ---------- ---------- ---------- ---------- ---------- ----------
---------- ---------- ---------- ---------- ---------- U-UU------ ---------- ----------
---------- ---------- ---------- ---------- ---------- ---------- ---------- ----------
---------- ---------- ---------- -U---C-G-G U-G-UAGGAU GAG-ACUAUA UA-G-U-AUC AGCUAGU-UG
GU-AA-G-GU AAAGGCUU-A CCAAGGCU-A UGACGC-UU- AACUGGUCUG AGAGG-AUGA U-CAGUCACA CU-GGAACUG
AGACACGGUC CAGACUCCUA CGGGAGGCAG CAGUAGGGAA -UAUU-GCGC AAUGGGG-GA AA-CCCUG-A CGCAGCAACG
CCGCGUGGAG GAUGAC-ACU UUU-CGGA-G -CGUAAACUC CUUUU-CUUU GGG-AAGA-A -UU--U---- ----------
---------- --U-GACGGU ACCAAAG-GA AUAAGCACCG GCUAACUCCG UGC-CAG-C- AGC-CGC-GG UAAUACGGAG
-GGUGCAAGC -GUU-ACUCG G-AAUCAC-U GG-GCGUA-- AA-GGGC-GC -GUAGG-CGG AUUAUCAA-G U-CUCUU-GU
GAAA-UCUAA UGG-CUUAAC C-A-UUAAAC UGCUU-GGGA AACUGAUAGU -C-UAGAGUG AGG-GAGAGG CAGAUGG-AA
UU-GGUG-GU --GUA-GGG- GUAAAA-UCC -GUAG-AUA- UCAC-C-AAG -AAU-ACC-C AUU-GCGAA- G-GC-G-AUC
UG-CUGG-AA -C-UCA-AC- UGA-CGCU-A AGGC-G-CGA -AA-G-C-GU GGGG-AGC-A AA--CAGGAU UA-G-AUACC
CUGGUAGU-C -CACGCCC-U AAA-C-GAUG U-A-UG-CUA G-UU-GUUGG -GGUG-CUAG U-C-AUCU-C AGUAA-UGCA
GCUA-ACGCA UU-AAGCAUA -CCGCC-UGG GG-AGUACGG UCGCAAGAUU AAA-ACUCAA A-GGAA-UAG ACGGGG-ACC
C-GCAC-AA- GCGGUGG-AG CAUGUGGUUU AA-UU-CGAA GC-UACGCGA AGAACCUUAC CUA-GG-CUU GA-UAU-C-C
AACAAAUUCU GUAGAGAUA- CGGAACUGCU --AG--C--U U-G--C--U- -AGAA-UGUU GAGACAGGUG CUGCACGGCU
GUCGUCAGCU CGUGUCGUGA GAUGUUGGGU U-AAGUCCCG -C-AA-CGA- GCGC-A-ACC CUCG-UCCU- UAGUUGCU-A
ACGA--UUCG -GUCGAG--C -ACUCU-AAG GAGACUGCCU U-CG-UAA-G GA-GGAGG-A -AG-GUGGGG ACG-ACGUC-
AA-GUCAUCA UGGCCCUUAC GCCUAGG-GC GA-CAC--AC GUGCUAC-AA -UGGC-AU-A UA-C-AAUGA -GA-CGC-AA
-UACCGCGAG GUGGAG-C-A AA-UCU-AU- AAAA-UAUGU -CC-CAG-UU CGGA--UUGU UC-UC-UGC- AA-CUCG-A-
GAGCA-UGAA -G-CC-GGAA -UCGC-UA-- G-UA-AU-CG -C-A-AA-UC -A-G-CCA-U -GUUGCGGUG -AAU-ACGUU
-CCCGGG--U -C-U-UGU-A C-UCAC-C-G -CCC-GU-CA CACCAUGGG- AGUUG-AUUU C-ACU--CGA A---GU-GGA
AAU-ACUAA- --------A- CU------AG -UUAU-CCC- CC--A-CA-G UGGAAUCAGC G--ACU-G-G ----GG-UG-
---------- ---------- ---AA..... .......... .......... .......... .......... ..........
.......... .......... .
>AF043423.1.1473 ;Campylobacter lanienae
.......... .......... .......... .......... .......... .......... .......... .....GUUUG
A-U-CC-U-G G-CU-C-AG- A-G-UG-AAC -G-C--UG-G C-GG-C-GU- GCCUAAUACA U-GCA-AGU- C--GAA-CG-
G-------AC ----AAG--- -U--AA---G -A-G---CUU -GC-U--C-- U-UA------ ---UG-AGUU -AGU-GGC-G
CAC-GGGU-G A-GUA-AU-G -U-AUAGUUA A-U-CU-GC- C-CUA--UG- C--U-G-GAG G-ACAACAGU U-AGAAA-UG
A-CU-GCUAA UACUC--C-A U-A---CU-C C-UUC-U-UA ACA-CA-A-G UUA-AG--UU GGGAAA---G U---------
---------- ---------- ---------- ---------- ---------- ---------- ---------- ----------
---------- ---------- ---------- ---------- ---------- U-UU--U--- ---------- ----------
---------- ---------- ---------- ---------- ---------- ---------- ---------- ----------
---------- ---------- ---------- -U---C-G-G C-A-UAGGAU GAG-ACUAUA UU-G-U-AUC AGCUAGU-UG
GU-GA-G-GU AAUGGCUC-A CCAAGGCU-A UGACGC-AU- AACUGGUCUG AGAGG-AUGA U-CAGUCACA CU-GGAACUG
AGACACGGUC CAGACUCCUA CGGGAGGCAG CAGUAGGGAA -UAUU-GCUC AAUGGGG-GA AA-CCCUG-A AGCAGCAACG
CCGCGUGGAG GAUGAC-ACU UUU-CGGA-G -CGUAAACUC CUUUU-CUUA GGG-AAGA-A -AU--U---- ----------
---------- --U-GACGGU ACCUAAG-GA AUAAGCACCG GCUAACUCCG UGC-CAG-C- AGC-CGC-GG UAAUACGGAG
-GGUGCAAGC -GUU-ACUCG G-AAUCAC-U GG-GCGUA-- AA-GGAC-GC -GUAGG-CGG AUUAUCAA-G U-CUUUU-GU
GAAA-UCUAA UGG-CUCAAC C-A-UUAAAC UGCUU-GAGA AACUGAUAAU -C-UAGAGUG AGG-GAGAGG CAGAUGG-AA
UU-GGUG-GU --GUA-GGG- GUAAAA-UCC -GUAG-AGA- UCAC-C-AGG -AAU-ACC-C AUU-GCGAA- G-GC-G-AUC
UG-CUAG-AA -C-UCA-AC- UGA-CGCU-A AUGC-G-UGA -AA-G-C-GU GGGG-AGC-A AA--CAGGAU UA-G-AUACC
CUGGUAGU-C -CACGCCC-U AAA-C-GAUG U-A-UA-CUA G-UU-GUUGC -UAUG-CUAG U-C-AUGG-C AGUAA-UGCA
CCUA-ACGGA UU-AAGUAUA -CCGCC-UGG GG-AGUACGG UCGCAAGAUU AAA-ACUCAA A-GGAA-UAG ACGGGG-ACC
C-GCAC-AA- GCGGUGG-AG CAUGUGGUUU AA-UU-CGAU GA-UACGCGA AGAACCUUAC CUG-GG-CUU GA-UAU-C-C
UAAGAACCUC UUAGAGAUA- AGAGGGUGCU --AG--C--U U-G--C--U- -AGAA-CUUA GUGACAGGUG CUGCACGGCU
GUCGUCAGCU CGUGUCGUGA GAUGUUCGGU U-AAGUCCGG -C-AA-CGA- GCGC-A-ACC CACG-UAUU- UAGUUGCU-A
ACAG--UUUG -GCUGAG--C -ACUCU-AAA UAUACUGCCU U-CG-UAA-G GA-GGAGG-A -AG-GUGUGG ACG-ACGUC-
AA-GUCAUCA UGGCCCUUAU GCCCAGG-GC GA-CAC--AC GUGCUAC-AA -UGGC-AU-A UA-C-AAUGA -GA-CGC-AA
-UAUCGUGAG AUGGAG-C-A AA-UCU-AU- AAAA-UAUGU -CC-CAG-UU CGGA--UUGU UC-UC-UGC- AA-CUCG-A-
GAGCA-UGAA -G-CC-GGAA -UCGC-UA-- G-UA-AU-CG -U-A-GA-UC -A-G-CCA-U -GCUACGGUG -AAU-ACGUU
-CCCGGG--U -C-U-UGU-A C-UCAC-C-G -CCC-GU-CA CACCAUGGG- AGUUG-AUUU C-ACU--CGA A---GU-CGG
AAU-GCUAA- --------A- CU------AG -CUAC-CGC- CC--A-CA-G UGGAAUCAGC G--ACU-G-G ----GG-UG-
---------- ---------- ---AA-GUCG UAACAAGGU- -G-UA-CCAA .......... .......... ..........
.......... .......... .
>AF550619.1.1419 ;Campylobacter fetus subsp. fetus
.......... .......... .......... .......... .......... .......... .......... ..........
.......... .......... .......... ......UG-G C-GG-C-GU- GCCUAAUACA U-GCA-AGU- C--GAA-CG-
G-------AG ----UAU--- -U--AAGA-G -A-G---CUU -GC-U--CUU U-UA------ ---AU-ACUU -AGU-GGC-G
CAC-GGGU-G A-GUA-AU-G -U-AUAGUUA A-U-CU-GC- C-CUA--CA- C--U-G-GAG G-ACAACAGU U-AGAAA-UG
A-CU-GCUAA UACUC--C-A U-A---CU-C C-UUC-U-UA ACA-UA-A-G UUA-AG--UC GGGAAA---G U---------
---------- ---------- ---------- ---------- ---------- ---------- ---------- ----------
---------- ---------- ---------- ---------- ---------- U-UU------ ---------- ----------
---------- ---------- ---------- ---------- ---------- ---------- ---------- ----------
---------- ---------- ---------- -U---C-G-G U-G-UAGGAU GAG-ACUAUA UU-G-U-AUC AGCUAGU-UG
GU-AA-G-GU AAUGGCUU-A CCAAGGCU-U UGACGC-AU- AACUGGUCUG AGAGG-AUGA U-CAGUCACA CU-GGAACUG
AGACACGGUC CAGACUCCUA CGGGAGGCAG CAGUAGGGAA -UAUU-GCUC AAUGGGG-GA AA-CCCUG-A AGCAGCAACG
CCGCGUGGAG GAUGAC-ACU UUU-CGGA-G -CGUAAACUC CUUUU-GUUA GGG-AAGA-A -CC--A---- ----------
---------- --U-GACGGU ACCUAAC-GA AUAAGCACCG GCUAACUCCG UGC-CAG-C- AGC-CGC-GG UAAUACGGAG
-GGUGCAAGC -GUU-ACUCG G-AAUCAC-U GG-GCGUA-- AA-GGAC-GC -GUAGG-CGG AUUAUCAA-G U-CUUUU-GU
GAAA-UCUAA CAG-CUUAAC U-G-UUAAAC UGCUU-GAGA AACUGAUAAU -C-UAGAGUG AGG-GAGAGG CAGAUGG-AA
UU-GGUG-GU --GUA-GGG- GUAAAA-UCC -GUAG-AGA- UCAC-C-AGG -AAU-ACC-C AUU-GCGAA- G-GC-G-AUC
UG-CUGG-AA -C-UCA-AC- UGA-CGCU-A AUGC-G-UGA -AA-G-C-GU GGGG-AGC-A AA--CAGGAU UA-G-AUACC
CUGGUAGU-C -CACGCCC-U AAA-C-GAUG U-A-UA-CUA G-UU-GUUGC -UGUG-CUAG U-C-ACGG-C AGUAA-UGCA
CCUA-ACGGA UU-AAGUAUA -CCGCC-UGG GG-AGUACGG UCGCAAGAUU AAA-ACUCAA A-GGAA-UAG ACGGGG-ACC
C-GCAC-AA- GCGGUGG-AG CAUGUGGUUU AA-UU-CGAA GA-UACGCGA AGAACCUUAC CUG-GG-CUU GA-UAU-C-C
AACUAAUCUC UUAGAGAUA- AGAGAGUGCU --AG--C--U U-G--C--U- -AGAA-AGUU GAGACAGGUG CUGCACGGCU
GUCGUCAGCU CGUGUCGUGA GAUGUUGGGU U-AAGUCCCG -C-AA-CGA- GCGC-A-ACC CACG-UAUU- UAGUUGCU-A
ACAG--UUCG -GCUGAG--C -ACUCU-AAA UAGACUGCCU U-CG-CAA-G GA-GGAGG-A -AG-GUGUGG ACG-ACGUC-
AA-GUCAUCA UGGCCCUUAU GCCCAGG-GC GA-CAC--AC GUGCUAC-AA -UGGC-AU-A UA-C-AAUGA -GA-UGC-AA
-UAUCGCGAG AUGGAG-C-A AA-UCU-AU- AAAA-UAUGU -CC-CAG-UU CGGA--UUGG AG-UC-UGC- AA-CUCG-A-
CUCCA-UGAA -G-CC-GGAA -UCGC-UA-- G-UA-AU-CG -U-A-GA-UC -A-G-CCA-U -GCUACGGUG -AAU-ACGUU
-CCCGGG--U -C-U-UGU-A C-UCAC-C-G -CCC-GU-CA CACCAUGGG- AGUUG-AUUU C-ACU--CGA A---GU-CGG
AAU-GCUAA- --------A- CU------AG -CUAC-CGC- CC--A-CA-G UGGAAUCAGC G......... ..........
.......... .......... .......... .......... .......... .......... .......... ..........
.......... .......... .
>AF062491.1.1454 ;Campylobacter hominis
.......... .......... .......... .......... .......... .......... .......... ......UUUG
A-U-CC-U-G G-CU-C-AG- A-G-UG-AAC -G-C--UG-G C-GG-C-GU- GCCUAAUACA U-GCA-AGU- C--GAA-CG-
A-------AC ----GAA--- -----UAA-G -A-G---CUU -GC-U--CUU A--------- ---UA-AGUU -AGU-GGC-G
CAC-GGGU-G A-GUA-AU-A -U-AUAGCUA A-U-CU-GC- C-UCU--UA- G--U-A-GAG G-AUAACAGU C-GGAAA-CG
A-UU-GCUAA UACUC--U-A U-A---CU-U C-UGC-U-UU ACA-UA-A-G UAA-AG--UA GAGAAA---G U---------
---------- ---------- ---------- ---------- ---------- ---------- ---------- ----------
---------- ---------- ---------- ---------- ---------- U-UU------ ---------- ----------
---------- ---------- ---------- ---------- ---------- ---------- ---------- ----------
---------- ---------- ---------- -U---C-G-C U-A-AGAGAU GAG-GCUAUA CU-G-U-AUC AGCUAGU-UG
GU-AA-G-GU AACGGCUU-A CCAAGGCU-A UGACGC-AU- AACUGGUCUG AGAGG-AUGA U-CAGUCACA UU-GGAACUG
AGACACGGUC CAAACUCCUA CGGGAGGCAG CAGUAGGGAA -UAUU-GCGC AAUGGGG-GA AA-CCCUG-A CGCAGCAACG
CCGCGUGGAG GAUGAC-ACU UUU-CGGA-G -CGUAAACUC CUUUU-AUCG GGA-AAGA-A -UA--A---- ----------
---------- --U-GACGGU ACCCGAU-GA AUAAGCACCG GCUAACUCCG UGC-CAG-C- AGC-CGC-GG UAAUACGGAG
-GGUGCAAGC -GUU-ACUCG G-AAUCAC-U GG-GCGUA-- AA-GGGU-GC -GUAGG-UGG AUUAUCAA-G U-CUCUU-GU
GAAA-UCUAA UAG-CUUAAC U-A-UUAAAU UGCUU-GGGA AACUGAUAGU -C-UAGAGUA GGG-GAGAGG CAGAUGG-AA
CU-CUUG-GU --GUA-GGA- GUAAAA-UCC -GUAG-AUA- UCAA-G-AAG -AAU-ACC-U AUU-GCGAA- A-GC-G-AUC
UG-CUAG-AA -C-CUA-AC- UGA-CACU-G AUGC-A-CGA -AA-G-C-GU GGGG-AGC-A AA--CAGGAU UA-G-AUACC
CUGGUAGU-C -CACGCCC-U AAA-C-GAUG U-A-UA-CCG G-UU-GUUGC -UUUG-CUAG U-C-AAGG-C AGUAA-UCCA
GCUA-ACGCA UU-AAGUAUA -CCGCC-UGG GG-AGUACGG UCGCAAGAUU AAA-ACUCAA A-GGAA-UAG ACGGGG-ACC
C-GCAC-AA- GCGGUGG-AG CAUGUGGUUU AA-UU-CGAA GA-UACGCGA AGAACCUUAC CCG-GA-CUU GA-UAU-C-U
AACAAAUCAU CCAGAGAUG- GAAGAGUGUC --UG--C--U U-G--C--A- -GAAA-UGUU AAGACAGGUG CUGCACGGCU
GUCGUCAGCU CGUGUCGUGA GAUGUUGGGU U-AAGUCCCG -C-AA-CGA- GCGC-A-ACC CACG-UAUU- UAGUUGCU-A
ACAG--UUAG -GCUGAGUUC -ACUCU-AAA UAGACUGCCU U-CG-UAA-G GA-GGAGG-A -AG-GUGUGG ACG-ACGUC-
AA-GUCAUCA UGGCCCUUAU GUCCGGG-GC NA-CAC--AC GUGCUAC-AA -UGAC-UU-A UA-C-AAUGA -GA-UGC-AA
-UAUCGCAAG AUGGAG-C-A AA-UCU-AU- AAAA-UAUGU -CC-CAG-UU CGGA--UUGG AG-UC-UGC- AA-CUCG-A-
CUCCA-UGAA -G-CC-GGAA -UCGC-UA-- G-UA-AU-CG -U-A-GA-UC -A-G-CCA-U -GCUACGGUG -AAU-ACGUU
-CCCGGG--U -C-U-UGU-A C-UCAC-C-G -CCC-GU-CA CACCAUGGG- AGUUG-AUUU C-ACU--CGA A---GC-GGG
GAU-GCAAA- --------A- UU------UG -CUAC-CCU- CC--A-CA-G UGGAAUCAGC G--ACU-G-G ----GG-UG-
---------- ---------- ---AA-A... .......... .......... .......... .......... ..........
.......... .......... .
>AF550623.1.1417 ;Campylobacter coli
.......... .......... .......... .......... .......... .......... .......... ..........
.......... .......... .......... ......UG-G C-GG-C-GU- GCCUAAUACA U-GCA-AGU- C--GAA-CG-
A-------UG ----AAG--- ----CUUC-U -A-G---CUU -GC-U--AGA A-G------- ---UG-GAUU -AGU-GGC-G
CAC-GGGU-G A-GUA-AG-G -U-AUAGUUA A-U-CU-GC- C-CUA--CA- C--A-A-GAG G-ACAACAGU U-GGAAA-CG
A-CU-GCUAA UACUC--U-A U-A---CU-C C-UGC-U-UA ACA-CA-A-G UUG-AG--UA GGGAAA---G U---------
---------- ---------- ---------- ---------- ---------- ---------- ---------- ----------
---------- ---------- ---------- ---------- ---------- U-UU------ ---------- ----------
---------- ---------- ---------- ---------- ---------- ---------- ---------- ----------
---------- ---------- ---------- -U---C-G-G U-G-UAGGAU GAG-ACUAUA UA-G-U-AUC AGCUAGU-UG
GU-AA-G-GU AAUGGCUU-A CCAAGGCU-A UGACGC-UU- AACUGGUCUG AGAGG-AUGA U-CAGUCACA CU-GGAACUG
AGACACGGUC CAGACUCCUA CGGGAGGCAG CAGUAGGGAA -UAUU-GCGC AAUGGGG-GA AA-CCCUG-A CGCAGCAACG
CCGCGUGGAG GAUGAC-ACU UUU-CGGA-G -CGUAAACUC CUUUU-CUUA GGG-AAGA-A -UU--C---- ----------
---------- --U-GACGGU ACCUAAG-GA AUAAGCACCG GCUAACUCCG UGC-CAG-C- AGC-CGC-GG UAAUACGGAG
-GGUGCAAGC -GUU-ACUCG G-AAUCAC-U GG-GCGUA-- AA-GGGC-GC -GUAGG-CGG AUUAUCAA-G U-CUCUU-GU
GAAA-UCUAA UGG-CUUAAC C-A-UUAAAC UGCUU-GGGA AACUGAUAGU -C-UAGAGUG AGG-GAGAGG CAGAUGG-AA
UU-GGUG-GU --GUA-GGG- GUAAAA-UCC -GUAG-AUA- UCAC-C-AAG -AAU-ACC-C AUU-GCGAA- G-GC-G-AUC
UG-CUGG-AA -C-UCA-AC- UGA-CGCU-A AGGC-G-CGA -AA-G-C-GU GGGG-AGC-A AA--CAGGAU UA-G-AUACC
CUGGUAGU-C -CACGCCC-U AAA-C-GAUG U-A-CA-CUA G-UU-GUUGG -GGUG-CUAG U-C-AUCU-C AGUAA-UGCA
GCUA-ACGCA UU-AAGUGUA -CCGCC-UGG GG-AGUACGG UCGCAAGAUU AAA-ACUCAA A-GGAA-UAG ACGGGG-ACC
C-GCAC-AA- GCGGUGG-AG CAUGUGGUUU AA-UU-CGAA GA-UACGCGA AGAACCUUAC CUG-GG-CUU GA-UAU-C-C
UAAGAACCUU UUAGAGAUA- AGAGGGUGCU --AG--C--U U-G--C--U- -AGAA-CUUA GAGACAGGUG CUGCACGGCU
GUCGUCAGCU CGUGUCGUGA GAUGUUGGGU U-AAGUCCCG -C-AA-CGA- GCGC-A-ACC CACG-UAUU- UAGUUGCU-A
ACGG--UUCG -GCCGAG--C -ACUCU-AAA UAGACUGCCU U-CG-UAA-G GA-GGAGG-A -AG-GUGUGG ACG-ACGUC-
AA-GUCAUCA UGGCCCUUAU GCCCAGG-GC GA-CAC--AC GUGCUAC-AA -UGGC-AU-A UA-C-AAUGA -GA-CGC-AA
-UACCGCGAG GUGGAG-C-A AA-UCU-AU- AAAA-UAUGU -CC-CAG-UU CGGA--UUGU UC-UC-UGC- AA-CUCG-A-
GAGCA-UGAA -G-CC-GGAA -UCGC-UA-- G-UA-AU-CG -U-A-GA-UC -A-G-CCA-U -GCUACGGUG -AAU-ACGUU
-CCCGGG--U -C-U-UGU-A C-UCAC-C-G -CCC-GU-CA CACCAUGGG- AGUUG-AUUU C-ACU--CGA A---GC-CGG
AAU-ACUAA- --------A- CU------AG -UUAC-CGU- CC--A-CA-G UGGAAUCAGC G......... ..........
.......... .......... .......... .......... .......... .......... .......... ..........
.......... .......... .
>AF097683.1.1419 ;Campylobacter hyointestinalis subsp. lawsonii
.......... .......... .......... .......... .......... .......... .......... ..........
.......... .......... .......... .......G-G C-GG-C-GU- GCCUAAUACA U-GCA-AGU- C--GAA-CG-
G-------AC ----AAG--- -----UAA-G -A-G---CUU -GC-U--CUU A--------- ---UG-AGUU -AGU-GGC-G
CAC-GGGU-G A-GUA-AU-G -U-AUAGUUA A-U-CU-GC- C-CUA--CA- C--U-G-GAG G-ACAACAGU U-AGAAA-UG
A-CU-GCUAA UACUC--C-A U-A---CU-C C-UUC-U-UA GCA-CA-A-G UUA-AG--UC GGGAAA---G U---------
---------- ---------- ---------- ---------- ---------- ---------- ---------- ----------
---------- ---------- ---------- ---------- ---------- U-UU--U--- ---------- ----------
---------- ---------- ---------- ---------- ---------- ---------- ---------- ----------
---------- ---------- ---------- -U---C-G-G U-G-UAGGAU GAG-ACUAUA UU-G-U-AUC AGCUAGU-UG
GU-AA-G-GU AAUGGCUU-A CCAAGGCU-A UGACGC-AU- AACUGGUCUG AGAGG-AUGA U-CAGUCACA CU-GGAACUG
AGACACGGUC CAGACUCCUA CGGGAGGCAG CAGUAGGGAA -UAUU-GCUC AAUGGGG-GA AA-CCCUG-A AGCAGCAACG
CCGCGUGGAG GAUGAC-ACU UUU-CGGA-G -CGUAAACUC CUUUU-CUUA GGG-AAGA-A -UA--A---- ----------
---------- --U-GACGGU ACCUAAG-GA AUAAGCACCG GCUAACUCCG UGC-CAG-C- AGC-CGC-GG UAAUACGGAG
-GGUGCAAGC -GUU-ACUCG G-AAUCAC-U GG-GCGUA-- AA-GGAC-GC -GUAGG-CGG AUUAUCAA-G U-CUUUU-GU
GAAA-UCUAA UGG-CUUAAC C-A-UUAAAC UGCUU-GAGA AACUGAUAAU -C-UAGAGUG AGG-GAGAGG CAGAUGG-AA
CU-GGUG-GU --GUA-GGG- GUAAAA-UCC -GUAG-AGA- UCAC-C-AAG -AAU-ACC-C AUU-GCGAA- G-GC-G-AUC
UG-CUAG-AA -C-UCA-AC- UGA-CGCU-A AUGC-G-UGA -AA-G-C-GU GGGG-AGC-A AA--CAGGAU UA-G-AUACC
CUGGUAGU-C -CACGCCC-U AAA-C-GAUG C-A-UA-CUC G-UU-GUUGC -UCUG-CUAG U-C-AGGG-C AGUAA-UUCA
GCUA-ACGCA UU-AAGUAUG -CCGCC-UGG GG-AGUACGG UCGCAAGAUU AAA-ACUCAA A-GGAA-UAG ACGGGG-ACC
C-GCAC-AA- GCGGUGG-AG CAUGUGGUUU AA-UU-CGAU GA-UACGCGA AGAACCUUAC CUG-GG-CUU GA-UAU-C-C
UAAGAACCUC UUAGAGAUA- AGAGGGUGCU --AG--C--U U-G--C--U- -AGAA-CUUA GAGACAGGUG CUGCACGGCU
GUCGUCAGCU CGUGUCGUGA GAUGUUCGGU U-AAGUCCGG -C-AA-CGA- GCGC-A-ACC CACG-UAUU- UAGUUGCU-A
ACAG--UUCG -GCUGAG--C -ACUCU-AAA UAUACUGCCU U-CG-UAA-G GA-GGAGG-A -AG-GUGUGG ACG-ACGUC-
AA-GUCAUCA UGGCCCUUAU GCCCAGG-GC GA-CAC--AC GUGCUAC-AA -UGGC-AU-A UA-C-AAUGA -GA-CGC-AA
-UACCGCGAG GUGGAG-C-A AA-UCU-AU- AAAA-UAUGU -CC-CAG-UU CGGA--UUGU UC-UC-UGC- AA-CUCG-A-
GAGCA-UGAA -G-CC-GGAA -UCGC-UA-- G-UA-AU-CG -U-A-GA-UC -A-G-CCA-U -GCUACGGUG -AAU-ACGUU
-CCCGGG--U -C-U-UGU-A C-UCAC-C-G -CCC-GU-CA CACCAUGGG- AGUUG-AUUU C-ACU--CGA A---GC-CCA
AAU-ACCAA- --------A- CU------GG -UUAU-GGU- CC--A-CA-G UGGAAUCAGC G--ACU-G.. ..........
.......... .......... .......... .......... .......... .......... .......... ..........
.......... .......... .
>AF550629.1.1417 ;Campylobacter jejuni
.......... .......... .......... .......... .......... .......... .......... ..........
.......... .......... .......... ......UG-G C-GG-C-GU- GCCUAAUACA U-GCA-AGU- C--GAA-CG-
A-------UG ----AAG--- ----CUUC-U -A-G---CUU -GC-U--AGA A-G------- ---UG-GAUU -AGU-GGC-G
CAC-GGGU-G A-GUA-AG-G -U-AUAGUUA A-U-CU-GC- C-CUA--CA- C--A-A-GAG G-ACAACAGU U-GGAAA-CG
A-CU-GCUAA UACUC--U-A U-A---CU-C C-UGC-U-UA ACA-CA-A-G UUG-AG--UA GGGAAA---G U---------
---------- ---------- ---------- ---------- ---------- ---------- ---------- ----------
---------- ---------- ---------- ---------- ---------- U-UU------ ---------- ----------
---------- ---------- ---------- ---------- ---------- ---------- ---------- ----------
---------- ---------- ---------- -U---C-G-G U-G-UAGGAU GAG-ACUAUA UA-G-U-AUC AGCUAGU-UG
GU-AA-G-GU AAUGGCUU-A CCAAGGCU-A UGACGC-UU- AACUGGUCUG AGAGG-AUGA U-CAGUCACA CU-GGAACUG
AGACACGGUC CAGACUCCUA CGGGAGGCAG CAGUAGGGAA -UAUU-GCGC AAUGGGG-GA AA-CCCUG-A CGCAGCAACG
CCGCGUGGAG GAUGAC-ACU UUU-CGGA-G -CGUAAACUC CUUUU-CUUA GGG-AAGA-A -UU--C---- ----------
---------- --U-GACGGU ACCUAAG-GA AUAAGCACCG GCUAACUCCG UGC-CAG-C- AGC-CGC-GG UAAUACGGAG
-GGUGCAAGC -GUU-ACUCG G-AAUCAC-U GG-GCGUA-- AA-GGGC-GC -GUAGG-CGG AUUAUCAA-G U-CUCUU-GU
GAAA-UCUAA UGG-CUUAAC C-A-UUAAAC UGCUU-GGGA AACUGAUAGU -C-UAGAGUG AGG-GAGAGG CAGAUGG-AA
UU-GGUG-GU --GUA-GGG- GUAAAA-UCC -GUAG-AUA- UCAC-C-AAG -AAU-ACC-C AUU-GCGAA- G-GC-G-AUC
UG-CUGG-AA -C-UCA-AC- UGA-CGCU-A AGGC-G-CGA -AA-G-C-GU GGGG-AGC-A AA--CAGGAU UA-G-AUACC
CUGGUAGU-C -CACGCCC-U AAA-C-GAUG U-A-CA-CUA G-UU-GUUGG -GGUG-CUAG U-C-AUCU-C AGUAA-UGCA
GCUA-ACGCA UU-AAGUGUA -CCGCC-UGG GG-AGUACGG UCGCAAGAUU AAA-ACUCAA A-GGAA-UAG ACGGGG-ACC
C-GCAC-AA- GCGGUGG-AG CAUGUGGUUU AA-UU-CGAA GA-UACGCGA AGAACCUUAC CUG-GG-CUU GA-UAU-C-C
UAAGAACCUU AUAGAGAUA- UGAGGGUGCU --AG--C--U U-G--C--U- -AGAA-CUUA GAGACAGGUG CUGCACGGCU
GUCGUCAGCU CGUGUCGUGA GAUGUUGGGU U-AAGUCCCG -C-AA-CGA- GCGC-A-ACC CACG-UAUU- UAGUUGCU-A
ACGG--UUCG -GCCGAG--C -ACUCU-AAA UAGACUGCCU U-CG-UAA-G GA-GGAGG-A -AG-GUGUGG ACG-ACGUC-
AA-GUCAUCA UGGCCCUUAU GCCCAGG-GC GA-CAC--AC GUGCUAC-AA -UGGC-AU-A UA-C-AAUGA -GA-CGC-AA
-UACCGCGAG GUGGAG-C-A AA-UCU-AU- AAAA-UAUGU -CC-CAG-UU CGGA--UUGU UC-UC-UGC- AA-CUCG-A-
GAGCA-UGAA -G-CC-GGAA -UCGC-UA-- G-UA-AU-CG -U-A-GA-UC -A-G-CCA-U -GCUACGGUG -AAU-ACGUU
-CCCGGG--U -C-U-UGU-A C-UCAC-C-G -CCC-GU-CA CACCAUGGG- AGUUG-AUUU C-ACU--CGA A---GC-CGG
AAU-ACUAA- --------A- CU------AG -UUAC-CGU- CC--A-CA-G UGGAAUCAGC G......... ..........
.......... .......... .......... .......... .......... .......... .......... ..........
.......... .......... .
>AF097687.1.1418 ;Campylobacter hyointestinalis subsp. lawsonii
.......... .......... .......... .......... .......... .......... .......... ..........
.......... .......... .......... .......G-G C-GG-C-GU- GCCUAAUACA U-GCA-AGU- C--GAA-CG-
G-------AC ----AAG--- -----UAA-G -A-G---CUU -GC-U--CUU A--------- ---UG-AGUU -AGU-GGC-G
CAC-GGGU-G A-GUA-AU-G -U-AUAGUUA A-U-CU-GC- C-CUG--CA- C--A-G-GAG G-ACAACACU U-AGAAA-UG
A-GU-GCUAA UACUC--C-A U-A---CU-C C-UUC-U-UA ACA-CA-A-G UUA-AG--UU GGGAAA---G U---------
---------- ---------- ---------- ---------- ---------- ---------- ---------- ----------
---------- ---------- ---------- ---------- ---------- U-UU------ ---------- ----------
---------- ---------- ---------- ---------- ---------- ---------- ---------- ----------
---------- ---------- ---------- -U---C-G-G U-G-CAGGAU GAG-ACUAUA UU-G-U-AUC AGCUAGU-UG
GU-AA-G-GU AAUGGCUU-A CCAAGGCU-A UGACGC-AU- AACUGGUCUG AGAGG-AUGA U-CAGUCACA CU-GGAACUG
AGACACGGUC CAGACUCCUA CGGGAGGCAG CAGUAGGGAA -UAUU-GCUC AAUGGGG-GA AA-CCCUG-A AGCAGCAACG
CCGCGUGGAG GAUGAC-ACU UUU-CGGA-G -CGUAAACUC CUUUU-CUUA GGG-AAGA-A -CA--A---- ----------
---------- --U-GACGGU ACCUAAG-GA AUAAGCACCG GCUAACUCCG UGC-CAG-C- AGC-CGC-GG UAAUACGGAG
-GGUGCAAGC -GUU-ACUCG G-AAUCAC-U GG-GCGUA-- AA-GGAC-GC -GUAGG-CGG AUUAUCAA-G U-CUUUU-GU
GAAA-UCUAA UGG-CUUAAC C-A-UUAAAC UGCUU-GAGA AACUGAUAAU -C-UAGAGUG AGG-GAGAGG CAGAUGG-AA
CU-GGUG-GU --GUA-GGG- GUAAAA-UCC -GUAG-AGA- UCAC-C-AAG -AAU-ACC-C AUU-GCGAA- G-GC-G-AUC
UG-CUAG-AA -C-UCA-AC- UGA-CGCU-A AUGC-G-UGA -AA-G-C-GU GGGG-AGC-A AA--CAGGAU UA-G-AUACC
CUGGUAGU-C -CACGCCC-U AAA-C-GAUG C-A-UA-CUC G-UU-GUUGC -UCUG-CUAG U-C-AGGG-C AGUAA-UUCA
GCUA-ACGCA UU-AAGUAUG -CCGCC-UGG GG-AGUACGG UCGCAAGAUU AAA-ACUCAA A-GGAA-UAG ACGGGG-ACC
C-GCAC-AA- GCGGUGG-AG CAUGUGGUUU AA-UU-CGAA GA-UACGCGA AGAACCUUAC CUG-GG-CUU GA-UAU-C-C
UAAGAACCUC UUAGAGAUA- AGAGGGUGCU --AG--C--U U-G--C--U- -AGAA-CUUA GAGACAGGUG CUGCACGGCU
GUCGUCAGCU CGUGUCGUGA GAUGUUCGGU U-AAGUCCGG -C-AA-CGA- GCGC-A-ACC CACG-UAUU- UAGUUGCU-A
ACAG--UUUG -GCUGAG--C -ACUCU-AAA UAUACUGCCU U-CG-UAA-G GA-GGAGG-A -AG-GUGUGG ACG-ACGUC-
AA-GUCAUCA UGGCCCUUAU GCCCAGG-GC GA-CAC--AC GUGCUAC-AA -UGGC-AU-A UA-C-AAUGA -GA-CGC-AA
-UACCGCGAG GUGGAG-C-A AA-UCU-AU- AAAA-UAUGU -CC-CAG-UU CGGA--UUGU UC-UC-UGC- AA-CUCG-A-
GAGCA-UGAA -G-CC-GGAA -UCGC-UA-- G-UA-AU-CG -U-A-GA-UC -A-G-CCA-U -GCUACGGUG -AAU-ACGUU
-CCCGGG--U -C-U-UGU-A C-UCAC-C-G -CCC-GU-CA CACCAUGGG- AGUUG-AUUU C-ACU--CGA A---GC-CCA
AAU-ACCAA- --------A- CU------GG -UUAU-GGU- CC--A-CA-G UGGAAUCAGC G--ACU-G.. ..........
.......... .......... .......... .......... .......... .......... .......... ..........
.......... .......... .
>AF550633.1.1418 ;Campylobacter lari subsp. concheus
.......... .......... .......... .......... .......... .......... .......... ..........
.......... .......... .......... ......UG-G C-GG-C-GU- GCCUAAUACA U-GCA-AGU- C--GAA-CG-
A-------UG ----AAG--- ----CUUU-U -A-G---CUU -GC-U--AGA A-G------- ---UG-GAUU -AGU-GGC-G
CAC-GGGU-G A-GUA-AG-G -U-AUAGUUA A-U-CU-GC- C-CUA--CA- C--A-A-GAG G-ACAACAGU U-GGAAA-CG
A-CU-GCUAA UACUC--U-A U-A---CU-C C-UGC-U-UA ACA-CA-A-G UUG-AG--UA GGGAAA---G U---------
---------- ---------- ---------- ---------- ---------- ---------- ---------- ----------
---------- ---------- ---------- ---------- ---------- U-UU--U--- ---------- ----------
---------- ---------- ---------- ---------- ---------- ---------- ---------- ----------
---------- ---------- ---------- -U---C-G-G U-G-UAGGAU GAG-ACUAUA UA-G-U-AUC AGCUAGU-UG
GU-GA-G-GU AAUGGCUC-A CCAAGGCU-A UGACGC-UU- AACUGGUCUG AGAGG-AUGA U-CAGUCACA CU-GGAACUG
AGACACGGUC CAGACUCCUA CGGGAGGCAG CAGUAGGGAA -UAUU-GCGC AAUGGGG-GA AA-CCCUG-A CGCAGCAACG
CCGCGUGGAG GAUGAC-ACU UUU-CGGA-G -CGUAAACUC CUUUU-CUUA GGG-AAGA-A -UU--C---- ----------
---------- --U-GACGGU ACCUAAG-GA AUAAGCACCG GCUAACUCCG UGC-CAG-C- AGC-CGC-GG UAAUACGGAG
-GGUGCAAGC -GUU-ACUCG G-AAUCAC-U GG-GCGUA-- AA-GGGC-GC -GUAGG-CGG AUUAUCAA-G U-CUCUU-GU
GAAA-UCCAA CGG-CUUAAC C-G-UUGAAC UGCUU-GGGA AACUGGUAGU -C-UAGAGUG AGG-GAGAGG CAGAUGG-AA
UU-GGUG-GU --GUA-GGG- GUAAAA-UCC -GUAG-AUA- UCAC-C-AAG -AAU-ACC-C AUU-GCGAA- G-GC-G-AUC
UG-CUGG-AA -C-UUA-AC- UGA-CGCU-A AGGC-G-CGA -AA-G-C-GU GGGG-AGC-A AA--CAGGAU UA-G-AUACC
CUGGUAGU-C -CACGCCC-U AAA-C-GAUG U-A-CA-CUA G-UU-GUUGG -GGUG-CUAG U-C-AUCU-C AGUAA-UGCA
GCUA-ACGCA UU-AAGUGUA -CCGCC-UGG GG-AGUACGG UCGCAAGAUU AAA-ACUCAA A-GGAA-UAG ACGGGG-ACC
C-GCAC-AA- GCGGUGG-AG CAUGUGGUUU AA-UU-CGAA GA-UACGCGA AGAACCUUAC CUG-GG-CUU GA-UAU-C-C
UAAGAACCUU UUAGAGAUA- AGAGGGUGCU --AG--C--U U-G--C--U- -AGAA-CUUA GAGACAGGUG CUGCACGGCU
GUCGUCAGCU CGUGUCGUGA GAUGUUGGGU U-AAGUCCCG -C-AA-CGA- GCGC-A-ACC CACG-UAUU- UAGUUGCU-A
ACGG--UUCG -GCCGAG--C -ACUCU-AAA UAGACUGCCU U-CG-UAA-G GA-GGAGG-A -AG-GUGUGG ACG-ACGUC-
AA-GUCAUCA UGGCCCUUAU GCCCAGG-GC GA-CAC--AC GUGCUAC-AA -UGGC-AU-A UA-C-AAUGA -GA-CGC-AA
-UACCGCGAG GUGGAG-C-A AA-UCU-AU- AAAA-UAUGU -CC-CAG-UU CGGA--UUGU UC-UC-UGC- AA-CUCG-A-
GAGCA-UGAA -G-CC-GGAA -UCGC-UA-- G-UA-AU-CG -U-A-GA-UC -A-G-CCA-U -GCUACGGUG -AAU-ACGUU
-CCCGGG--U -C-U-UGU-A C-UCAC-C-G -CCC-GU-CA CACCAUGGG- AGUUG-AUUU C-ACU--CGA A---GC-CGG
AAU-ACUAA- --------A- CU------AG -UUAC-CGU- CC--A-CA-G UGGAAUCAGC G......... ..........
.......... .......... .......... .......... .......... .......... .......... ..........
.......... .......... .
>AF097691.1.1419 ;Campylobacter hyointestinalis subsp. hyointestinalis
.......... .......... .......... .......... .......... .......... .......... ..........
.......... .......... .......... .......G-G C-GG-C-GU- GCCUAAUACA U-GCA-AGU- C--GAA-CG-
G-------AC ----AAG--- -----UAA-G -A-G---CUU -GC-U--CUU A--------- ---UG-AGUU -AGU-GGC-G
UAC-GGGU-G A-GUA-AU-G -U-AUAGUUA A-U-CU-GC- C-CUA--CA- C--U-G-GAG G-ACAACAGU U-AGAAA-UG
A-CU-GCUAA UACUC--C-A U-A---CU-C C-UUC-U-UA GCA-CA-A-G UUA-AG--UC GGGAAA---G U---------
---------- ---------- ---------- ---------- ---------- ---------- ---------- ----------
---------- ---------- ---------- ---------- ---------- U-UU--U--- ---------- ----------
---------- ---------- ---------- ---------- ---------- ---------- ---------- ----------
---------- ---------- ---------- -U---C-G-G U-G-UAGGAU GAG-ACUAUA UU-G-U-AUC AGCUAGU-UG
GU-GA-G-GU AAUGGCUU-A CCAAGGCU-A UGACGC-AU- AACUGGUCUG AGAGG-AUGA U-CAGUCACA CU-GGAACUG
AGACACGGUC CAGACUCCUA CGGGAGGCAG CAGUAGGGAA -UAUU-GCUC AAUGGGG-GA AA-CCCUG-A AGCAGCAACG
CCGCGUGGAG GAUGAC-ACU UUU-CGGA-G -CGUAAACUC CUUUU-CUUA GGG-AAGA-A -CA--A---- ----------
---------- --U-GACGGU ACCUAAG-GA AUAAGCACCG GCUAACUCCG UGC-CAG-C- AGC-CGC-GG UAAUACGGAG
-GGUGCAAGC -GUU-ACUCG G-AAUCAC-U GG-GCGUA-- AA-GGAC-GC -GUAGG-CGG AUUAUCAA-G U-CUUUU-GU
GAAA-UCUAA UGG-CUUAAC C-A-UUAAAC UGCUU-GAGA AACUGAUAAU -C-UAGAGUG AGG-GAGAGG CAGAUGG-AA
UU-GGUG-GU --GUA-GGG- GUAAAA-UCC -GUAG-AGA- UCAC-C-AAG -AAU-ACC-C AUU-GCGAA- G-GC-G-AUC
UG-CUGG-AA -C-UUA-AC- UGA-CGCU-A AUGC-G-UGA -AA-G-C-GU GGGG-AGC-A AA--CAGGAU UA-G-AUACC
CUGGUAGU-C -CACGCCC-U AAA-C-GAUG U-A-UA-CUA G-UU-GUUGC -UAUG-CUAG U-C-AUGG-C AGUAA-UGCA
CCUA-ACGGA UU-AAGUAUA -CCGCC-UGG GG-AGUACGG UCGCAAGAUU AAA-ACUCAA A-GGAA-UAG ACGGGG-ACC
C-GCAC-AA- GCGGUGG-AG CAUGUGGUUU AA-UU-CGAA GA-UACGCGA AGAACCUUAC CUG-GG-CUU GA-UAU-C-C
UAAGAACCUC UUAGAGAUA- AGAGGGUGCU --AG--C--U U-G--C--U- -AGAA-CUUA GAGACAGGUG CUGCACGGCU
GUCGUCAGCU CGUGUCGUGA GAUGUUCGGU U-AAGUCCGG -C-AA-CGA- GCGC-A-ACC CACG-UAUU- UAGUUGCU-A
ACAG--UUUG -GCUGAG--C -ACUCU-AAA UAUACUGCCU U-CG-UAA-G GA-GGAGG-A -AG-GUGUGG ACG-ACGUC-
AA-GUCAUCA UGGCCCUUAU GCCCAGG-GC GA-CAC--AC GUGCUAC-AA -UGGC-AU-A UA-C-AAUGA -GA-CGC-AA
-UAUCGCGAG AUGGAG-C-A AA-UCU-AU- AAAA-UAUGU -CC-CAG-UU CGGA--UUGU UC-UC-UGC- AA-CUCG-A-
GAGCA-UGAA -G-CC-GGAA -UCGC-UA-- G-UA-AU-CG -U-A-GA-UC -A-G-CCA-U -GCUACGGUG -AAU-ACGUU
-CCCGGG--U -C-U-UGU-A C-UCAC-C-G -CCC-GU-CA CACCAUGGG- AGUUG-AUUU C-ACU--CGA A---GC-CCA
AAU-ACCAA- --------A- CU------GG -UUAU-GGU- CC--A-CA-G UGGAAUCAGC G--ACU-G.. ..........
.......... .......... .......... .......... .......... .......... .......... ..........
.......... .......... .
>AF550637.1.1647 ;Campylobacter sputorum
.......... .......... .......... .......... .......... .......... .......... ..........
.......... .......... .......... ......UG-G C-GG-C-GU- GCCUAAUACA U-GCA-AGU- C--GAA-CG-
A-------UG ----AAG--- -----UCC-U -A-G---CUU -GC-U--AGG A--------- ---UG-GAUU -AGU-GGC-G
CAC-GGGU-G A-GUA-AU-G -U-AUAGCUA A-U-CU-GC- C-CCA--UA- G--A-G-AGG A-ACAACACU U-AGAAA-UG
A-GU-GCUAA UACCU--C-A U-A---CU-C C-AAU-U-AU ACA-UA-A-G UUU-AA--UU GGGAAA-U-G UAGCUCUU--
AAUAAUAUAU AUC-AAAGAU AAUUUAU-A- -AAUAAAAAA UUAUAAAUAU AACAAUAAGC UUUUUUGAAG CUUUAUAUUA
AUAAAGCG-A AAAAAAGCAA AGCAGUUAGA UUUAAUAAAU UUUUAUAGCA U-UU-AAAAA UACAAAAGAC UUAAUUUUUA
AAUCUAAAUA UAAAUUAUUA CUAAUAUUUU UAAUAGUCA- ---------- ---------- ---------- --UUUAGAAA
UAUCUU-AAU AUAUAUUAUU AAG---AGCU UU---C-G-C U-A-UGGGAU GAG-GCUAUA UU-G-U-AUC AGCUAGU-UG
GU-AA-G-GU AAUGGCUU-A CCAAGGCU-A UGACGC-AU- AACUGGUCUG AGAGG-AUGA U-CAGUCACA CU-GGAACUG
AGACACGGUC CAGACUCCUA CGGGAGGCAG CAGUAGGGAA -UAUU-GCUC AAUGGGG-GA AA-CCCUG-A AGCAGCAACG
CCGCGUGGAG GAUGAC-ACU UUU-CGGA-G -CGUAAACUC CUUUU-CUUU GGG-AAGA-A -UA--A---- ----------
---------- --U-GACGGU ACCAAAG-GA AUAAGCACCG GCUAACUCCG UGC-CAG-C- AGC-CGC-GG UAAUACGGAG
-GGUGCAAGC -GUU-ACUCG G-AAUCAC-U GG-GCGUA-- AA-GGAC-GC -GUAGG-UGG AUAGAUAA-G U-CUCUU-GU
GAAA-UCUAG UAG-CUUAAC U-A-CUAAAC UGCUU-GGGA AACUAUCUAU -C-UAGAGUA AGG-GAGAGG CAGAUGG-AA
UU-CUUG-GU --GUA-GGG- GUAAAA-UCC -GUAG-AUA- UCAA-G-AGG -AAU-ACU-U AUU-GCGAA- G-GC-G-AUC
UG-CUAG-AA -C-UUA-AC- UGA-CACU-A AUGC-G-UGA -AA-G-C-GU GGGG-AGC-A AA--CAGGAU UA-G-AUACC
CUGGUAGU-C -CACGCCC-U AAA-C-GAUG U-A-UA-CUG G-UU-GUUGC -UGUG-CUAG U-C-AUGG-C AGUAA-UCCA
CCUA-ACGGA UU-AAGUAUA -CCGCC-UGG GG-AGUACGG UCGCAAGAUU AAA-ACUCAA A-GGAA-UAG ACGGGG-ACC
C-GCAC-AA- GCGGUGG-AG CAUGUGGUUU AA-UU-CGAA GA-UACGCGA AGAACCUUAC CCG-GA-CUU GA-UAU-C-U
AACAAAUCAU CUAGAGAUA- GAAGAGUGUC --UG--C--U U-G--C--A- -GAAA-UGUU AAGACAGGUG CUGCACGGCU
GUCGUCAGCU CGUGUCGUGA GAUGUUGGGU U-AAGUCCCG -C-AA-CGA- GCGC-A-ACC CACG-UGUU- UAGUUGCU-A
ACAG--UUAG -GCUGAG--C -ACUCU-AAA CAGACUGCCU U-CG-UAA-G GA-GGAGG-A -AG-GUGUGG ACG-ACGUC-
AA-GUCAUCA UGGCCCUUAU GUCCGGG-GC GA-CAC--AC GUGCUAC-AA -UGGC-AU-A UA-C-AAUAA -GA-CGC-AA
-UAUCGCGAG AUGGAG-C-A AA-UCU-AU- AAAA-UAUGU -CC-CAG-UU CGGA--UUGG AG-UC-UGC- AA-CUCG-A-
CUCCA-UGAA -G-CC-GGAA -UCGC-UA-- G-UA-AU-CG -U-A-GA-UC -A-G-CCA-U -GCUACGGUG -AAU-ACGUU
-CCCGGG--U -C-U-UGU-A C-UCAC-C-G -CCC-GU-CA CACCAUGGG- AGUUG-AUUU C-ACU--CGA A---GC-CCA
AAU-ACCAA- --------A- UU------GG -UUAU-GGU- CC--A-CA-G UGGAAUCAGC G......... ..........
.......... .......... .......... .......... .......... .......... .......... ..........
.......... .......... .
>AF219234.1.1461 ;Campylobacter fetus
.......... .......... .......... .......... .......... .......... .......... ...GAGUUUG
A-U-YM-U-G G-CU-C-AG- A-G-UG-AAC -G-C--UG-G C-GG-C-GU- GCCUAAUACA U-GCA-AGU- C--GAA-CG-
G-------AG ----UAU--- -U--AAGA-G -A-G---CUU -GC-U--CUU U-UA------ ---AU-ACUU -AGU-GGC-G
CAC-GGGU-G A-GUA-AU-G -U-AUAGUUA A-U-CU-GC- C-CUA--CA- C--U-G-GAG G-ACAACAGU U-AGAAA-UG
A-CU-GCUAA UACUC--C-A U-A---CU-C C-UUC-U-UA ACA-UA-A-G UUA-AG--UC GGGAAA---G U---------
---------- ---------- ---------- ---------- ---------- ---------- ---------- ----------
---------- ---------- ---------- ---------- ---------- U-UU------ ---------- ----------
---------- ---------- ---------- ---------- ---------- ---------- ---------- ----------
---------- ---------- ---------- -U---C-G-G U-G-UAGGAU GAG-ACUAUA UU-G-U-AUC AGCUAGU-UG
GU-AA-G-GU AAUGGCUU-A CCAAGGCU-U UGACGC-AU- AACUGGUCUG AGAGG-AUGA U-CAGUCACA CU-GGAACUG
AGACACGGUC CAGACUCCUA CGGGAGGCAG CAGUAGGGAA -UAUU-GCUC AAUGGGG-GA AA-CCCUG-A AGCAGCAACG
CCGCGUGGAG GAUGAC-ACU UUU-CGGA-G -CGUAAACUC CUUUU-GUUA GGG-AAGA-A -CC--A---- ----------
---------- --U-GACGGU ACCUAAC-GA AUAAGCACCG GCUAACUCCG UGC-CAG-C- AGC-CGC-GG UAAUACGGAG
-GGUGCAAGC -GUU-ACUCG G-AAUCAC-U GG-GCGUA-- AA-GGAC-GC -GUAGG-CGG AUUAUCAA-G U-CUUUU-GU
GAAA-UCUAA CAG-CUUAAC U-G-UUAAAC UGCUU-GAGA AACUGAUAAU -C-UAGAGUG AGG-GAGAGG CAGAUGG-AA
UU-GGUG-GU --GUA-GGG- GUAAAA-UCC -GUAG-AGA- UCAC-C-AGG -AAU-ACC-C AUU-GCGAA- G-GC-G-AUC
UG-CUGG-AA -C-UCA-AC- UGA-CGCU-A AUGC-G-UGA -AA-G-C-GU GGGG-AGC-A AA--CAGGAU UA-G-AUACC
CUGGUAGU-C -CACGCCC-U AAA-C-GAUG U-A-UA-CUA G-UU-GUUGC -UGUG-CUAG U-C-ACGG-C AGUAA-UGCA
CCUA-ACGGA UU-AAGUAUA -CCGCC-UGG GG-AGUACGG UCGCAAGAUU AAA-ACUCAA A-GGAA-UAG ACGGGG-ACC
C-GCAC-AA- GCGGUGG-AG CAUGUGGUUU AA-UU-CGAA GA-UACGCGA AGAACCUUAC CUG-GG-CUU GA-UAU-C-C
AACUAAUCUC UUAGAGAUA- AGAGAGUGCU --AG--C--U U-G--C--U- -AGAA-AGUU GAGACAGGUG CUGCACGGCU
GUCGUCAGCU CGUGUCGUGA GAUGUUGGGU U-AAGUCCCG -C-AA-CGA- GCGC-A-ACC CACG-UAUU- UAGUUGCU-A
ACAG--UUCG -GCUGAG--C -ACUCU-AAA UAGACUGCCU U-CG-CAA-G GA-GGAGG-A -AG-GUGUGG ACG-ACGUC-
AA-GUCAUCA UGGCCCUUAU GCCCAGG-GC GA-CAC--AC GUGCUAC-AA -UGGC-AU-A UA-C-AAUGA -GA-UGC-AA
-UAUCGCGAG AUGGAG-C-A AA-UCU-AU- AAAA-UAUGU -CC-CAG-UU CGGA--UUGG AG-UC-UGC- AA-CUCG-A-
CUCCA-UGAA -G-CC-GGAA -UCGC-UA-- G-UA-AU-CG -U-A-GA-UC -A-A-CCA-U -GCUACGGUG -AAU-ACGUU
-UCCCGG--U -C-U-UGU-A C-UUAC-C-G -GCC-GU-CA CACCAUGGGA AGUUG-AUUU C-ACU--CGA A---GUCCGG
AAU-GCUAA- --------A- CU------A- -CUAC-CCG- CC--A-CA-G UGGAAUCAGC G--ACU-G-G ----GG-UG-
---------- ---------- ---AA-GU.. .......... .......... .......... .......... ..........
.......... .......... .
>AF550641.1.1417 ;Campylobacter upsaliensis
.......... .......... .......... .......... .......... .......... .......... ..........
.......... .......... .......... ......UG-G C-GG-C-GU- GCCUAAUACA U-GCA-AGU- C--GAA-CG-
A-------UG ----AAG--- ----CUUC-U -A-G---CUU -GC-U--AGA A-G------- ---UG-GAUU -AGU-GGC-G
CAC-GGGU-G A-GUA-AG-G -U-AUAGUUA A-U-CU-GC- C-CUA--CA- C--U-G-GGG G-ACAACACU U-AGAAA-UG
A-GU-GCUAA UACCC--C-A U-A---CU-C C-UAC-C-UA ACA-UA-A-G UUA-GG--UA GGGAAA---G U---------
---------- ---------- ---------- ---------- ---------- ---------- ---------- ----------
---------- ---------- ---------- ---------- ---------- U-UU------ ---------- ----------
---------- ---------- ---------- ---------- ---------- ---------- ---------- ----------
---------- ---------- ---------- -U---C-G-G U-G-UAGGAU GAG-ACUAUA UA-G-U-AUC AGCUAGU-UG
GU-AA-G-GU AAUGGCUU-A CCAAGGCU-A UGACGC-UU- AACUGGUCUG AGAGG-AUGA U-CAGUCACA CU-GGAACUG
AGACACGGUC CAGACUCCUA CGGGAGGCAG CAGUAGGGAA -UAUU-GCGC AAUGGGC-GA AA-GCCUG-A CGCAGCAACG
CCGCGUGGAG GAUGAC-ACU UUU-CGGA-G -CGUAAACUC CUUUU-CUUA GGG-AAGA-A -UU--C---- ----------
---------- --U-GACGGU ACCUAAG-GA AUAAGCACCG GCUAACUCCG UGC-CAG-C- AGC-CGC-GG UAAUACGGAG
-GGUGCAAGC -GUU-ACUCG G-AAUCAC-U GG-GCGUA-- AA-GGGC-GC -GUAGG-CGG AUUAUCAA-G U-CUCUU-GU
GAAA-UCUAG GAG-CUUAAC U-U-CUAAAC UGCUU-GGGA AACUGAUAAU -C-UAGAGUG GGG-GAGAGG CAGAUGG-AA
UU-GGUG-GU --GUA-GGG- GUAAAA-UCC -GUAG-AUA- UCAC-C-AAG -AAU-ACC-C AUU-GCGAA- G-GC-G-AUC
UG-CUGG-AA -C-UCA-AC- UGA-CGCU-A AGGC-G-CGA -AA-G-C-GU GGGG-AGC-A AA--CAGGAU UA-G-AUACC
CUGGUAGU-C -CACGCCC-U AAA-C-GAUG U-A-UG-CUA G-UU-GUUGG -GGUG-CUAG U-C-AUCU-C AGUAA-UGCA
GCUA-ACGCA UU-AAGCAUA -CCGCC-UGG GG-AGUACGG UCGCAAGAUU AAA-ACUCAA A-GGAA-UAG ACGGGG-ACC
C-GCAC-AA- GCGGUGG-AG CAUGUGGUUU AA-UU-CGAA GA-UACGCGA AGAACCUUAC CUA-GG-CUU GA-UAU-C-C
AACAAAUUCU GUAGAGAUA- CGGAAGUGCU --AG--C--U U-G--C--U- -AGAA-UGUU GAGACAGGUG CUGCACGGCU
GUCGUCAGCU CGUGUCGUGA GAUGUUGGGU U-AAGUCCCG -C-AA-CGA- GCGC-A-ACC CUCG-UCCU- UAGUUGCU-A
ACGA--UUCG -GUCGAG--C -ACUCU-AAG GAGACUGCCU U-CG-UAA-G GA-GGAGG-A -AG-GUGGGG ACG-ACGUC-
AA-GUCAUCA UGGCCCUUAC GCCUAGG-GC GA-CAC--AC GUGCUAC-AA -UGGC-AU-A UA-C-AAUGA -GA-CGC-AA
-UACCGCGAG GUGGAG-C-A AA-UCU-AU- AAAA-UAUGU -CC-CAG-UU CGGA--UUGU UC-UC-UGC- AA-CUCG-A-
GAGCA-UGAA -G-CC-GGAA -UCGC-UA-- G-UA-AU-CG -C-A-AA-UC -A-G-CCA-U -GUUGCGGUG -AAU-ACGUU
-CCCGGG--U -C-U-UGU-A C-UCAC-C-G -CCC-GU-CA CACCAUGGG- AGUUG-AUUU C-ACU--CGA A---GU-GGA
AAU-ACUAA- --------A- UG------AG -UUAU-CCC- CC--A-CA-G UGGAAUCAGC G......... ..........
.......... .......... .......... .......... .......... .......... .......... ..........
.......... .......... .
>AF372091.1.1341 ;Campylobacter jejuni
.......... .......... .......... .......... .......... .......... .......... ..........
.......... .......... A-G-UG-AAC -G-C--UG-G C-GG-C-GU- GCCUAAUACA U-GCA-AGU- C--GAA-CG-
A-------UG ----AAG--- ----CUUC-U -A-G---CUU -GC-U--AGA A-G------- ---UG-GAUU -AGU-GGC-G
CAC-GGGU-G A-GUA-AG-G -U-AUAGUUA A-U-CU-GC- C-CUA--CA- C--A-A-GAG G-ACAACAGU U-GGAAA-CG
A-CU-GCUAA UACUC--U-A U-A---CU-C C-UGC-U-UA ACA-CA-A-G UUG-AG--UA GGGAAA---G U---------
---------- ---------- ---------- ---------- ---------- ---------- ---------- ----------
---------- ---------- ---------- ---------- ---------- U-UU------ ---------- ----------
---------- ---------- ---------- ---------- ---------- ---------- ---------- ----------
---------- ---------- ---------- -U---C-G-G U-G-UAGGAU GAG-ACUAUA UA-G-U-AUC AGCUAGU-UG
GU-AA-G-GU AAUGGCUU-A CCAAGGCU-A UGACGC-UU- AACUGGUCUG AGAGG-AUGA U-CAGUCACA CU-GGAACUG
AGACACGGUC CAGACUCCUA CGGGAGGCAG CAGUAGGGAA -UAUU-GCGC AAUGGGG-GA AA-CCCUG-A CGCAGCAACG
CCGCGUGGAG GAUGAC-ACU UUU-CGGA-G -CGUAAACUC CUUUU-CUUA GGG-AAGA-A -UU--C---- ----------
---------- --U-GACGGU ACCUAAG-GA AUAAGCACCG GCUAACUCCG UGC-CAG-C- AGC-CGC-GG UAAUACGGAG
-GGUGCAAGC -GUU-ACUCG G-AAUCAC-U GG-GCGUA-- AA-GGGC-GC -GUAGG-CGG AUUAUCAA-G U-CUCUU-GU
GAAA-UCUAA UGG-CUUAAC C-A-UUAAAC UGCUU-GGGA AACUGAUAGU -C-UAGAGUG AGG-GAGAGG CAGAUGG-AA
UU-GGUG-GU --GUA-GGG- GUAAAA-UCC -GUAG-AUA- UCAC-C-AAG -AAU-ACCCA U-U-GCGAA- G-GC-G-AUC
UG-CUGG-AA -C-UCA-AC- UGA-CGCU-A AGGC-G-CGA -AA-G-C-GU GGGG-AGC-A AA--CAGGAU UA-G-AUACC
CUGGUAGU-C -CACGCCC-U AAA-C-GAUG U-A-CA-CUA G-UU-GUUGG -GGUG-CUAG U-C-AUCU-C AGUAA-UGCA
GCUA-ACGCA UU-AAGUGUA -CCGCC-UGG GG-AGUACGG UCGCAAGAUU AAA-ACUCAA A-GGAA-UAG ACGGGG-ACC
C-GCAC-AA- GCGGUGG-AG CAUGUGGUUU AA-UU-CGAG GA-UACGCGA AGAACCUUAC CUG-GG-CUU GA-UAU-C-C
UAAGAACCUU AUAGAGAUA- UGAGGGUGCU --AG--C--U U-G--C--U- -AGAA-CUUA GAGACAGGUG CUGCACGGCU
GUCGUCAGCU CGUGUCGUGA GAUGUUGGGU U-AAGUCCCG -C-AA-CGA- GCGC-A-ACC CACG-UAUU- UAGUUGCU-A
ACGG--UUCG -GCCGAG--C -ACUCU-AAA UAGACUGCCU U-CG-UAA-G GA-GGAGG-A -AG-GUGUGG ACG-ACGUC-
AA-GUCAUCA UGGCCCUUAU GCCCAGG-GC GA-CAC--AC GUGCUAC-AA -UGGC-AU-A UA-C-AAUGA -GA-CGC-AA
-UACCGCGAG GUGGAG-C-A AA-UCU-AU- AAAA-UAUGU -CC-CAG-UU CGGA--UUGU UC-UC-UGC- AA-CUCG-A-
GAGCA-UGAA -G-CC-GGAA -UCGC-UA-- G-UA-AU-CG -U-A-GA-UC -A-G-CCA-U -GCUACGGUG -AAU-ACGUU
-CCCGGG--U -C-U-U.... .......... .......... .......... .......... .......... ..........
.......... .......... .......... .......... .......... .......... .......... ..........
.......... .......... .......... .......... .......... .......... .......... ..........
.......... .......... .
>AF550645.1.1417 ;Campylobacter upsaliensis
.......... .......... .......... .......... .......... .......... .......... ..........
.......... .......... .......... ......UG-G C-GG-C-GU- GCCUAAUACA U-GCA-AGU- C--GAA-CG-
A-------UG ----AAG--- ----CUUU-U -A-G---CUU -GC-U--AGA A-G------- ---UG-GAUU -AGU-GGC-G
CAC-GGGU-G A-GUA-AG-G -U-AUAGUUA A-U-CU-GC- C-CUA--CA- C--U-G-GGG G-ACAACACU U-AGAAA-UG
A-GU-GCUAA UACCC--C-A U-A---CU-C C-UAU-U-UA ACA-UA-A-G UUA-GA--UA GGGAAA---G U---------
---------- ---------- ---------- ---------- ---------- ---------- ---------- ----------
---------- ---------- ---------- ---------- ---------- U-UU------ ---------- ----------
---------- ---------- ---------- ---------- ---------- ---------- ---------- ----------
---------- ---------- ---------- -U---C-G-G U-G-UAGGAU GAG-ACUAUA UA-G-U-AUC AGCUAGU-UG
GU-AA-G-GU AAAGGCUU-A CCAAGGCU-A UGACGC-UU- AACUGGUCUG AGAGG-AUGA U-CAGUCACA CU-GGAACUG
AGACACGGUC CAGACUCCUA CGGGAGGCAG CAGUAGGGAA -UAUU-GCGC AAUGGGC-GA AA-GCCUG-A CGCAGCAACG
CCGCGUGGAG GAUGAC-ACU UUU-CGGA-G -CGUAAACUC CUUUU-CUUU GGG-AAGA-A -UU--U---- ----------
---------- --U-GACGGU ACCAAAG-GA AUAAGCACCG GCUAACUCCG UGC-CAG-C- AGC-CGC-GG UAAUACGGAG
-GGUGCAAGC -GUU-ACUCG G-AAUCAC-U GG-GCGUA-- AA-GGGC-GC -GUAGG-CGG AUUAUCAA-G U-CUCUU-GU
GAAA-UCUAA UGG-CUUAAC C-A-UUAAAC UGCUU-GGGA AACUGAUAGU -C-UAGAGUG AGG-GAGAGG CAGAUGG-AA
UU-GGUG-GU --GUA-GGG- GUAAAA-UCC -GUAG-AUA- UCAC-C-AAG -AAU-ACC-C AUU-GCGAA- G-GC-G-AUC
UG-CUGG-AA -C-UCA-AC- UGA-CGCU-A AGGC-G-CGA -AA-G-C-GU GGGG-AGC-A AA--CAGGAU UA-G-AUACC
CUGGUAGU-C -CACGCCC-U AAA-C-GAUG U-A-UG-CUA G-UU-GUUGG -GGUG-CUAG U-C-AUCU-C AGUAA-UGCA
GCUA-ACGCA UU-AAGCAUA -CCGCC-UGG GG-AGUACGG UCGCAAGAUU AAA-ACUCAA A-GGAA-UAG ACGGGG-ACC
C-GCAC-AA- GCGGUGG-AG CAUGUGGUUU AA-UU-CGAA GA-UACGCGA AGAACCUUAC CUA-GG-CUU GA-UAU-C-C
AACAAAUUCU GUAGAGAUA- CGGAAGUGCU --AG--C--U U-G--C--U- -AGAA-UGUU GAGACAGGUG CUGCACGGCU
GUCGUCAGCU CGUGUCGUGA GAUGUUGGGU U-AAGUCCCG -C-AA-CGA- GCGC-A-ACC CUCG-UCCU- UAGUUGCU-A
ACGA--UUCG -GUCGAG--C -ACUCU-AAG GAGACUGCCU U-CG-UAA-G GA-GGAGG-A -AG-GUGGGG ACG-ACGUC-
AA-GUCAUCA UGGCCCUUAC GCCUAGG-GC GA-CAC--AC GUGCUAC-AA -UGGC-AU-A UA-C-AAUGA -GA-CGC-AA
-UACCGCGAG GUGGAG-C-A AA-UCU-AU- AAAA-UAUGU -CC-CAG-UU CGGA--UUGU UC-UC-UGC- AA-CUCG-A-
GAGCA-UGAA -G-CC-GGAA -UCGC-UA-- G-UA-AU-CG -C-A-AA-UC -A-G-CCA-U -GUUGCGGUG -AAU-ACGUU
-CCCGGG--U -C-U-UGU-A C-UCAC-C-G -CCC-GU-CA CACCAUGGG- AGUUG-AUUU C-ACU--CGA A---GU-GGA
AAU-ACUAA- --------A- CU------AG -UUAU-CCC- CC--A-CA-G UGGAAUCAGC G......... ..........
.......... .......... .......... .......... .......... .......... .......... ..........
.......... .......... .
>AF393204.1.1341 ;Campylobacter jejuni
.......... .......... .......... .......... .......... .......... .......... ..........
.......... .......... A-G-UG-AAC -G-C--UG-G C-GG-C-GU- GCCUAAUACA U-GCA-AGU- C--GAA-CG-
A-------UG ----AAG--- ----CUUC-U -A-G---CUU -GC-U--AGA A-G------- ---UG-GAUU -AGU-GGC-G
CAC-GGGU-G A-GUA-AG-G -U-AUAGUUA A-U-CU-GC- C-CUA--CA- C--A-A-GAG G-ACAACAGU U-GGAAA-CG
A-CU-GCUAA UACUC--U-A U-A---CU-C C-UGC-U-UA ACA-CA-A-G UUG-AG--UA GGGAAA---G U---------
---------- ---------- ---------- ---------- ---------- ---------- ---------- ----------
---------- ---------- ---------- ---------- ---------- U-UU------ ---------- ----------
---------- ---------- ---------- ---------- ---------- ---------- ---------- ----------
---------- ---------- ---------- -U---C-G-G U-G-UAGGAU GAG-ACUAUA UA-G-U-AUC AGCUAGU-UG
GU-AA-G-GU AAUGGCUU-A CCAAGGCU-A UGACGC-UU- AACUGGUCUG AGAGG-AUGA U-CAGUCACA CU-GGAACUG
AGACACGGUC CAGACUCCUA CGGGAGGCAG CAGUAGGGAA -UAUU-GCGC AAUGGGG-GA AA-CCCUG-A CGCAGCAACG
CCGCGUGGAG GAUGAC-ACU UUU-CGGA-G -CGUAAACUC CUUUU-CUUA GGG-AAGA-A -UU--C---- ----------
---------- --U-GACGGU ACCUAAG-GA AUAAGCACCG GCUAACUCCG UGC-CAG-C- AGC-CGC-GG UAAUACGGAG
-GGUGCAAGC -GUU-ACUCG G-AAUCAC-U GG-GCGUA-- AA-GGGC-GC -GUAGG-CGG AUUAUCAA-G U-CUCUU-GU
GAAA-UCUAA UGG-CUUAAC C-A-UUAAAC UGCUU-GGGA AACUGAUAGU -C-UAGAGUG AGG-GAGAGG CAGAUGG-AA
UU-GGUG-GU --GUA-GGG- GUAAAA-UCC -GUAG-AUA- UCAC-C-AAG -AAU-ACC-C AUU-GCGAA- G-GC-G-AUC
UG-CUGG-AA -C-UCA-AC- UGA-CGCU-A AGGC-G-CGA -AA-G-C-GU GGGG-AGC-A AA--CAGGAU UA-G-AUACC
CUGGUAGU-C -CACGCCC-U AAA-C-GAUG U-A-CA-CUA G-UU-GUUGG -GGUG-CUAG U-C-AUCU-C AGUAA-UGCA
GCUA-ACGCA UU-AAGUGUA -CCGCC-UGG GG-AGUACGG UCGCAAGAUU AAA-ACUCAA A-GGAA-UAG ACGGGG-ACC
C-GCAC-AA- GCGGUGG-AG CAUGUGGUUU AA-UU-CGAA GA-UACGCGA AGAACCUUAC CUG-GG-CUU GA-UAU-C-C
UAAGAACCUU AUAGAGAUA- UGAGGGUGCU --AG--C--U U-G--C--U- -AGAA-CUUA GAGACAGGUG CUGCACGGCU
GUCGUCAGCU CGUGUCGUGA GAUGUUGGGU U-AAGUCCCG -C-AA-CGA- GCGC-A-ACC CACG-UAUU- UAGUUGCU-A
ACGG--UUCG -GCCGAG--C -ACUCU-AAA UAGACUGCCU U-CG-UAA-G GA-GGAGG-A -AG-GUGUGG ACG-ACGUC-
AA-GUCAUCA UGGCCCUUAU GCCCAGG-GC GA-CAC--AC GUGCUAC-AA -UGGC-AU-A UA-C-AAUGA -GA-CGC-AA
-UACCGCGAG GUGGAG-C-A AA-UCU-AU- AAAA-UAUGU -CC-CAG-UU CGGA--UUGU UC-UC-UGC- AA-CUCG-A-
GAGCA-UGAA -G-CC-GGAA -UCGC-UA-- G-UA-AU-CG -U-A-GA-UC -A-G-CCA-U -GCUACGGUG -AAU-ACGUU
-CCCGGG--U -C-U-U.... .......... .......... .......... .......... .......... ..........
.......... .......... .......... .......... .......... .......... .......... ..........
.......... .......... .......... .......... .......... .......... .......... ..........
.......... .......... .
>AF550650.1.1555 ;Campylobacter curvus
.......... .......... .......... .......... .......... .......... .......... ..........
.......... .......... .......... ......UG-G C-GG-C-GU- GCCUAAUACA U-GCA-AGU- C--GAA-CG-
G-------AC ----AAG--- -----UAA-G -A-G---CUU -GC-U--CUU A--------- ---UG-AGUU -AGU-GGC-G
CAC-GGGU-G A-GUA-AU-G -U-AUAGCUA A-U-CU-GC- C-CCA--UA- G--U-G-GAG G-ACAACAGU U-GGAAA-CG
A-CU-GCUAA UACUC--C-A U-A---CU-C C-AUU-U-AU AUA-UA-A-G UAU-AA--AU GGGAAA-G-U CGAACC-C--
-----UAUAU AUU-GUUUAU UUAUCAA-A- ---------- ---------- ---------- ---------- ----------
---------- --------UA CCUACGGCGC AAUCGAAAGU UGCGGUGUGC U-UU-AGGUG GGUCAAGGGA GCGUAGCUCC
UUGUCGCAAA GACGGACUUU GUUCG----- ---------- ---------- ---------- ---------- --UCUGCGAA
GUAAAU-AAU AUAUA----- -GG---GUUU CU---C-G-C U-A-UGGGAU GAG-GCUAUA UC-G-U-AUC AGCUAGU-UG
GU-AA-G-GU AAUGGCUU-A CCAAGGCU-A UGACGC-GU- AACUGGUCUG AGAGG-AUGA U-CAGUCACA CU-GGAACUG
AGACACGGUC CAGACUCCUA CGGGAGGCAG CAGUAGGGAA -UAUU-GCUC AAUGGGG-GA AA-CCCUG-A AGCAGCAACG
CCGCGUGGAG GAUGAC-ACU UUU-CGGA-G -CGUAAACUC CUUUU-CUUG GGG-AAGA-A -AU--U---- ----------
---------- --U-GACGGU ACCCAAG-GA AUAAGCACCG GCUAACUCCG UGC-CAG-C- AGC-CGC-GG UAAUACGGAG
-GGUGCAAGC -GUU-ACUCG G-AAUCAC-U GG-GCGUA-- AA-GGAC-GC -GUAGG-CGG AUUAUCAA-G U-CUCUU-GU
GAAA-UCCAA UGG-CUUAAC C-A-UUGAAC UGCUU-GGGA AACUGAUAAU -C-UAGAGUG AGG-GAGAGG CAGAUGG-AA
UU-GGUG-GU --GUA-GGG- GUAAAA-UCC -GUAG-AGA- UCAC-C-AGG -AAU-ACC-C AUU-GCGAA- G-GC-G-AUC
UG-CUGG-AA -C-UCA-AC- UGA-CGCU-A AUGC-G-UGA -AA-G-C-GU GGGG-AGC-A AA--CAGGAU UA-G-AUACC
CUGGUAGU-C -CACGCCC-U AAA-C-GAUG U-A-UA-CUA G-UU-GUUGC -UGAG-CUAG U-C-UUGG-C AGUAA-UGCA
CCUA-ACGGA UU-AAGUAUA -CCGCC-UGG GG-AGUACGG UCGCAAGAUU AAA-ACUCAA A-GGAA-UAG ACGGGG-ACC
C-GCAC-AA- GCGGUGG-AG CAUGUGGUUU AA-UU-CGAA GA-UACGCGA AGAACCUUAC CCG-GA-CUU GA-UAU-C-U
AACAAAUCAU CUAGAGAUA- GAAGAGUGUC --UG--C--U U-G--C--A- -GAAA-UGUU AAGACAGGUG CUGCACGGCU
GUCGUCAGCU CGUGUCGUGA GAUGUUGGGU U-AAGUCCCG -C-AA-CGA- GCGC-A-ACC CACG-UCAU- UAGUUGCU-A
ACGG--UUCG -GCCGAG--C -ACUCU-AAU GAGACUGCCU U-CG-CAA-G GA-GGAGG-A -AG-GUGUGG ACG-ACGUC-
AA-GUCAUCA UGGCCCUUAU GUCCGGG-GC GA-CAC--AC GUGCUAC-AA -UGGC-AU-A UA-C-AAUGA -GA-CGC-AA
-UAUCGCGAG AUGGAG-C-A AA-UCU-AU- AAAA-UAUGU -CC-CAG-UU CGGA--UUGG AG-UC-UGC- AA-CUCG-A-
CUCCA-UGAA -G-CC-GGAA -UCGC-UA-- G-UA-AU-CG -U-A-GA-UC -A-G-CCA-U -GCUACGGUG -AAU-ACGUU
-CCCGGG--U -C-U-UGU-A C-UCAC-C-G -CCC-GU-CA CACCAUGGG- AGUUG-AUUU C-ACU--CGA A---GC-CCA
AAU-ACCAA- --------A- CC------GG -UUAU-GGU- CC--A-CA-G UGGAAUCAGC G......... ..........
.......... .......... .......... .......... .......... .......... .......... ..........
.......... .......... .
>AF497806.1.1424 ;Campylobacter upsaliensis
.......... .......... .......... .......... .......... .......... .......... ..........
.......... .......... .......... ......UG-G C-GG-C-GU- GCCUAAUACA U-GCA-AGU- C--GAA-CG-
A-------UG ----AAG--- ----CUUU-U -A-G---CUU -GC-U--AGA A-G------- ---UG-GAUU -AGU-GGC-G
CAC-GGGU-G A-GUA-AG-G -U-AUAGUUA A-U-CU-GC- C-CUA--CA- C--U-G-GGG G-ACAACACU U-AGAAA-UG
A-GU-GCUAA UACCC--C-A U-A---CU-C C-UAC-C-UA ACA-UA-A-G UUA-GA--UA GGGAAA---G U---------
---------- ---------- ---------- ---------- ---------- ---------- ---------- ----------
---------- ---------- ---------- ---------- ---------- U-UU------ ---------- ----------
---------- ---------- ---------- ---------- ---------- ---------- ---------- ----------
---------- ---------- ---------- -U---C-G-G U-G-UAGGAU GAG-ACUAUA UA-G-U-AUC AGCUAGU-UG
GU-AA-G-GU AAAGGCUU-A CCAAGGCU-A UGACGC-UU- AACUGGUCUG AGAGG-AUGA U-CAGUCACA CU-GGAACUG
AGACACGGUC CAGACUCCUA CGGGAGGCAG CAGUAGGGAA -UAUU-GCGC AAUGGGG-GA AA-CCCUG-A CGCAGCAACG
CCGCGUGGAG GAUGAC-ACU UUU-CGGA-G -CGUAAACUC CUUUU-CUUU GGG-AAGA-A -UU--U---- ----------
---------- --U-GACGGU ACCAAAG-GA AUAAGCACCG GCUAACUCCG UGC-CAG-C- AGC-CGC-GG UAAUACGGAG
-GGUGCAAGC -GUU-ACUCG G-AAUCAC-U GG-GCGUA-- AA-GGGC-GC -GUAGG-CGG AUUAUCAA-G U-CUCUU-GU
GAAA-UCUAA UGG-CUUAAC C-A-UUAAAC UGCUU-GGGA AACUGAUAGU -C-UAGAGUG AGG-GAGAGG CAGAUGG-AA
UU-GGUG-GU --GUA-GGG- GUAAAA-UCC -GUAG-AUA- UCAC-C-AAG -AAU-ACC-C AUU-GCGAA- G-GC-G-AUC
UG-CUGG-AA -C-UCA-AC- UGA-CGCU-A AGGC-G-CGA -AA-G-C-GU GGGG-AGC-A AA--CAGGAU UA-G-AUACC
CUGGUAGU-C -CACGCCC-U AAA-C-GAUG U-A-UG-CUA G-UU-GUUGG -GGUG-CUAG U-C-AUCU-C AGUAA-UGCA
GCUA-ACGCA UU-AAGCAUA -CCGCC-UGG GG-AGUACGG UCGCAAGAUU AAA-ACUCAA A-GGAA-UAG ACGGGG-ACC
C-GCAC-AA- GCGGUGG-AG CAUGUGGUUU AA-UU-CGAU GA-UACGCGA AGAACCUUAC CUA-GG-CUU GA-UAU-C-C
AACAAAUUCU GUAGAGAUA- CGGAAGUGCU --AG--C--U U-G--C--U- -AGAA-UGUU GAGACAGGUG CUGCACGGCU
GUCGUCAGCU CGUGUCGUGA GAUGUUGGGU U-AAGUCCCG -C-AA-CGA- GCGC-A-ACC CUCG-UCCU- UAGUUGCU-A
ACGA--UUCG -GUCGAG--C -ACUCU-AAG GAGACUGCCU U-CG-UAA-G GA-GGAGG-A -AG-GUGGGG ACG-ACGUC-
AA-GUCAUCA UGGCCCUUAC GCCUAGG-GC GA-CAC--AC GUGCUAC-AA -UGGC-AU-A UA-C-AAUGA -GA-CGC-AA
-UACCGCGAG GUGGAG-C-A AA-UCU-AU- AAAA-UAUGU -CC-CAG-UU CGGA--UUGU UC-UC-UGC- AA-CUCG-A-
GAGCA-UGAA -G-CC-GGAA -UCGC-UA-- G-UA-AU-CG -C-A-AA-UC -A-G-CCA-U -GUUGCGGUG -AAU-ACGUU
-CCCGGG--U -C-U-UGU-A C-UCAC-C-G -CCC-GU-CA CACCAUGGG- AGUUG-AUUU C-ACU--CGA A---GU-GGA
AAU-ACUAA- --------A- CU------AG -UUAU-CCC- CC--A-CA-G UGGAAUCAGC G--ACU-G-G ----GG....
.......... .......... .......... .......... .......... .......... .......... ..........
.......... .......... .
>AF550654.1.1415 ;Campylobacter concisus
.......... .......... .......... .......... .......... .......... .......... ..........
.......... .......... .......... ......UG-G C-GG-C-GU- GCCUAAUACA U-GCA-AGU- C--GAA-CG-
G-------AC ----AAG--- -----UAA-G -A-G---CUU -GC-U--CUU A--------- ---UG-AGUU -AGU-GGC-G
CAC-GGGU-G A-GUA-AU-G -U-AUAGCUA A-U-CU-GC- C-CUA--CA- C--U-A-GAG G-ACAACAGU U-GGAAA-CG
A-CU-GCUAA UACUC--U-A U-A---CU-C C-UGU-C-UG ACA-UA-A-G UUA-GA--UA GGGAAA---G U---------
---------- ---------- ---------- ---------- ---------- ---------- ---------- ----------
---------- ---------- ---------- ---------- ---------- -UUU------ ---------- ----------
---------- ---------- ---------- ---------- ---------- ---------- ---------- ----------
---------- ---------- ---------- -U---C-G-G U-G-UAGGAU GAG-GCUAUA UU-G-U-AUC AGCUAGU-UG
GU-GA-G-GU AAUGGCUC-A CCAAGGCU-A UGACGC-AU- AACUGGUCUG AGAGG-AUGA U-CAGUCACA CU-GGAACUG
AGACACGGUC CAGACUCCUA CGGGAGGCAG CAGUAGGGAA -UAUU-GCUC AAUGGGG-GA AA-CCCUG-A AGCAGCAACG
CCGCGUGGAG GAUGAC-ACU UUU-CGGA-G -CGUAAACUC CUUUU-GUUA GGG-AAGA-A -CA--A---- ----------
---------- --U-GACGGU ACCUAAC-GA AUAAGCACCG GCUAACUCCG UGC-CAG-C- AGC-CGC-GG UAAUACGGAG
-GGUGCAAGC -GUU-ACUCG G-AAUCAC-U GG-GCGUA-- AA-GGAC-GC -GUAGG-CGG AUUAUCAA-G U-CUCUU-GU
GAAA-UCCUA UGG-CUUAAC C-A-UAGAAC UGCUU-GGGA AACUGAUAAU -C-UAGAGUG AGG-GAGAGG CAGAUGG-AA
UU-GGUG-GU --GUA-GGG- GUAAAA-UCC -GUAG-AGA- UCAC-C-AGG -AAU-ACC-C AUU-GCGAA- G-GC-G-AUC
UG-CUGG-AA -C-UCA-AC- UGA-CGCU-A AUGC-G-UGA -AA-G-C-GU GGGG-AGC-A AA--CAGGAU UA-G-AUACC
CUGGUAGU-C -CACGCCC-U AAA-C-GAUG U-A-UA-CUA G-UU-GUUGC -UAAG-CUAG U-C-UUGG-C AGUAA-UGCA
CCUA-ACGGA UU-AAGUAUA -CCGCC-UGG GG-AGUACGG UCGCAAGAUU AAA-ACUCAA A-GGAA-UAG ACGGGG-ACC
C-GCAC-AA- GCGGUGG-AG CAUGUGGUUU AA-UU-CGAA GA-UACGCGA AGAACCUUAC CCG-GA-CUU GA-UAU-C-U
AACAAAUCAU CUAGAGAUA- GAAGAGUGUC --UG--C--U U-G--C--A- -GAAA-UGUU AAGACAGGUG CUGCACGGCU
GUCGUCAGCU CGUGUCGUGA GAUGUUGGGU U-AAGUCCCG -C-AA-CGA- GCGC-A-ACC CACG-UCAU- UAGUUGCU-A
ACAG--UUCG -GCUGAG--C -ACUCU-AAU GAGACUGCCU U-CG-UAA-G GA-GGAGG-A -AG-GUGUGG ACG-ACGUC-
AA-GUCAUCA UGGCCCUUAU GUCCGGG-GC GA-CAC--AC GUGCUAC-AA -UGGC-AU-A UA-C-AAUGA -GA-AGC-AA
-UAUCGCGAG AUGGAG-C-A AA-UCU-AU- AAAA-UAUGU -CC-CAG-UU CGGA--UUGG AG-UC-UGC- AA-CUCG-A-
CUCCA-UGAA -G-CC-GGAA -UCGC-UA-- G-UA-AU-CG -U-A-GA-UC -A-G-CCA-U -GCUACGGUG -AAU-ACGUU
-CCCGGG--U -C-U-UGU-A C-UCAC-C-G -CCC-GU-CA CACCAUGGG- AGUUG-AUUU C-ACU--CGA A---GC-CGG
AAU-ACUAA- --------A- UU------AG -UUAC-CGU- CC--A-CA-G UGGAAUCAGC G......... ..........
.......... .......... .......... .......... .......... .......... .......... ..........
.......... .......... .
>AF550620.1.1417 ;Campylobacter coli
.......... .......... .......... .......... .......... .......... .......... ..........
.......... .......... .......... ......UG-G C-GG-C-GU- GCCUAAUACA U-GCA-AGU- C--GAA-CG-
A-------UG ----AAG--- ----CUUC-U -A-G---CUU -GC-U--AGA A-G------- ---UG-GAUU -AGU-GGC-G
CAC-GGGU-G A-GUA-AG-G -U-AUAGUUA A-U-CU-GC- C-CUA--CA- C--A-A-GAG G-ACAACAGU U-GGAAA-CG
A-CU-GCUAA UACUC--U-A U-A---CU-C C-UGC-U-UA ACA-CA-A-G UUG-AG--UA GGGAAA---G U---------
---------- ---------- ---------- ---------- ---------- ---------- ---------- ----------
---------- ---------- ---------- ---------- ---------- U-UU------ ---------- ----------
---------- ---------- ---------- ---------- ---------- ---------- ---------- ----------
---------- ---------- ---------- -U---C-G-G U-G-UAGGAU GAG-ACUAUA UA-G-U-AUC AGCUAGU-UG
GU-AA-G-GU AAUGGCUU-A CCAAGGCU-A UGACGC-UU- AACUGGUCUG AGAGG-AUGA U-CAGUCACA CU-GGAACUG
AGACACGGUC CAGACUCCUA CGGGAGGCAG CAGUAGGGAA -UAUU-GCGC AAUGGGG-GA AA-CCCUG-A CGCAGCAACG
CCGCGUGGAG GAUGAC-ACU UUU-CGGA-G -CGUAAACUC CUUUU-CUUA GGG-AAGA-A -UU--C---- ----------
---------- --U-GACGGU ACCUAAG-GA AUAAGCACCG GCUAACUCCG UGC-CAG-C- AGC-CGC-GG UAAUACGGAG
-GGUGCAAGC -GUU-ACUCG G-AAUCAC-U GG-GCGUA-- AA-GGGC-GC -GUAGG-CGG AUUAUCAA-G U-CUCUU-GU
GAAA-UCUAA UGG-CUUAAC C-A-UUAAAC UGCUU-GGGA AACUGAUAGU -C-UAGAGUG AGG-GAGAGG CAGAUGG-AA
UU-GGUG-GU --GUA-GGG- GUAAAA-UCC -GUAG-AUA- UCAC-C-AAG -AAU-ACC-C AUU-GCGAA- G-GC-G-AUC
UG-CUGG-AA -C-UCA-AC- UGA-CGCU-A AGGC-G-CGA -AA-G-C-GU GGGG-AGC-A AA--CAGGAU UA-G-AUACC
CUGGUAGU-C -CACGCCC-U AAA-C-GAUG U-A-UA-CUA G-UU-GUUGC -UCUG-CUAG U-C-AGGG-C AGUAA-UGCA
CCUA-ACGGA UU-AAGUAUA -CCGCC-UGG GG-AGUACGG UCGCAAGAUU AAA-ACUCAA A-GGAA-UAG ACGGGG-ACC
C-GCAC-AA- GCGGUGG-AG CAUGUGGUUU AA-UU-CGAU GA-UACGCGA AGAACCUUAC CUG-GG-CUU GA-UAU-C-C
UAAGAACCUC UUAGAGAUA- AGAGGGUGCU --AG--C--U U-G--C--U- -AGAA-CUUA GAGACAGGUG CUGCACGGCU
GUCGUCAGCU CGUGUCGUGA GAUGUUGGGU U-AAGUCCCG -C-AA-CGA- GCGC-A-ACC CACG-UAUU- UAGUUGCU-A
ACGG--UUCG -GCCGAG--C -ACUCU-AAA UAGACUGCCU U-CG-UAA-G GA-GGAGG-A -AG-GUGUGG ACG-AUGUC-
AA-GUCAUCA UGGCCCUUAU GCCCAGG-GC GA-CAC--AC GUGCUAC-AA -UGGC-AU-A UA-C-AAUGA -GA-CGC-AA
-UACCGCGAG GUGGAG-C-A AA-UCU-AU- AAAA-UAUGU -CC-CAG-UU CGGA--UUGU UC-UC-UGC- AA-CUCG-A-
GAGCA-UGAA -G-CC-GGAA -UCGC-UA-- G-UA-AU-CG -U-A-GA-UC -A-G-CCA-U -GCUACGGUG -AAU-ACGUU
-CCCGGG--U -C-U-UGU-A C-UCAC-C-G -CCC-GU-CA CACCAUGGG- AGUUG-AUUU C-ACU--CGA A---GC-CGG
AAU-ACUAA- --------A- CU------AG -UUAC-CGU- CC--A-CA-G UGGAAUCAGC G......... ..........
.......... .......... .......... .......... .......... .......... .......... ..........
.......... .......... .
>AF550658.1.1417 ;Campylobacter gracilis
.......... .......... .......... .......... .......... .......... .......... ..........
.......... .......... .......... ......UG-G C-GG-C-GU- GCCUAAUACA U-GCA-AGU- C--GAA-CG-
G-------AA ----UUU--- ----AAAA-G -A-G---CUU -GC-U--CUU U-U------- ---AA-AUUU -AGU-GGC-G
CAC-GGGU-G A-GUA-AU-A -U-AUAGCUA A-U-CU-GC- C-CCU--UG- C--U-G-GAG G-ACAACAGU U-AGAAA-UG
A-CU-GCUAA UACUC--C-A U-A---CU-C C-UUU-U-UA CCA-UA-A-G AUA-AA--UC GGGAAA---G A---------
---------- ---------- ---------- ---------- ---------- ---------- ---------- ----------
---------- ---------- ---------- ---------- ---------- A-UU------ ---------- ----------
---------- ---------- ---------- ---------- ---------- ---------- ---------- ----------
---------- ---------- ---------- -U---C-G-G C-A-AGGGAU GAG-ACUAUA UC-G-U-AUC AGCUAGU-CG
GU-GG-G-GU AACGGCCU-A CCGAGGCU-A UGACGC-GU- AACUGGUCUG AGAGG-AUGA U-CAGUCACA UU-GGAACUG
AGACACGGUC CAAACUCCUA CGGGAGGCAG CAGUAGGGAA -UAUU-GCGC AAUGGGG-GA AA-CCCUG-A CGCAGCAACG
CCGCGUGGAG GAUGAC-ACU UUU-CGGA-G -CGUAAACUC CUUUU-GUUA GGG-AAGA-A -UA--A---- ----------
---------- --U-GACGGU ACCUAAC-GA AUAAGCACCG GCUAACUCCG UGC-CAG-C- AGC-CGC-GG UAAUACGGAG
-GGUGCAAGC -GUU-ACUCG G-AAUCAC-U GG-GCGUA-- AA-GGAC-GC -GUAGG-CGG AUUAUCAA-G U-CUCUU-GU
GAAA-UCUAA CGG-CUUAAC C-G-UUAAAC UGCUU-GGGA AACUGAUAAU -C-UAGAGUA AGG-GAGAGG CAGAUGG-AA
UU-CUUG-GU --GUA-GGG- GUAAAA-UCC -GUAG-AUA- UCAA-G-AAG -AAU-ACC-U AUU-GCGAA- G-GC-G-AUC
UG-CUGG-AA -C-UUA-AC- UGA-CGCU-A AUGC-G-UGA -AA-G-C-GU GGGG-AGC-A AA--CAGGAU UA-G-AUACC
CUGGUAGU-C -CACGCCC-U AAA-C-GAUG U-A-UA-CCG G-UU-GUUGC -UGUG-CUAG U-C-ACGG-C AGUAA-UCCA
CCUA-ACGGA UU-AAGUAUA -CCGCC-UGG GG-AGUACGG UCGCAAGAUU AAA-ACUCAA A-GGAA-UAG ACGGGG-ACC
C-GCAC-AA- GCGGUGG-AG CAUGUGGUUU AA-UU-CGAA GA-UACGCGA AGAACCUUAC CCG-GA-CUU GA-UAU-C-U
AACAAAUCAU CCAGAGAUG- GAAGAGUGUC --UG--C--U U-G--C--A- -GAAA-UGUU AAGACAGGUG CUGCACGGCU
GUCGUCAGCU CGUGUCGUGA GAUGUUGGGU U-AAGUCCCG -C-AA-CGA- GCGC-A-ACC CACG-UCAU- UAGUUGCU-A
ACGG--UUCG -GCCGAG--C -ACUCU-AAU GAGACUGCCU U-CG-UAA-G GA-GGAGG-A -AG-GUGUGG ACG-ACGUC-
AA-GUCAUCA UGGCCCUUAU GUCCGGG-GC GA-CAC--AC GUGCUAC-AA -UGGC-AU-A UA-C-AAUAA -GA-CGC-AA
-UAUCGUAAG AUGGAG-C-A AA-UCU-AA- AAAA-UAUGU -CU-CAG-UU CGGA--UUGG AG-UC-UGC- AA-CUCG-A-
CUCCA-UGAA -G-CC-GGAA -UCGC-UA-- G-UA-AU-CG -U-A-GA-UC -A-G-CCA-U -GCUACGGUG -AAU-ACGUU
-CCCGGG--U -C-U-UGU-A C-UCAC-C-G -CCC-GU-CA CACCAUGGG- AGUUG-AUUU C-ACU--CGA A---GC-GGG
AAU-GCGAA- --------A- UU------CG -CUAC-CCU- CC--A-CA-G UGGAAUCAGC G......... ..........
.......... .......... .......... .......... .......... .......... .......... ..........
.......... .......... .
>AF550624.1.1417 ;Campylobacter coli
.......... .......... .......... .......... .......... .......... .......... ..........
.......... .......... .......... ......UG-G C-GG-C-GU- GCCUAAUACA U-GCA-AGU- C--GAA-CG-
A-------UG ----AAG--- ----CUUC-U -A-G---CUU -GC-U--AGA A-G------- ---UG-GAUU -AGU-GGC-G
CAC-GGGU-G A-GUA-AG-G -U-AUAGUUA A-U-CU-GC- C-CUA--CA- C--A-A-GAG G-ACAACAGU U-GGAAA-CG
A-CU-GCUAA UACUC--U-A U-A---CU-C C-UGC-U-UA ACA-CA-A-G UUG-AG--UA GGGAAA---G U---------
---------- ---------- ---------- ---------- ---------- ---------- ---------- ----------
---------- ---------- ---------- ---------- ---------- U-UU------ ---------- ----------
---------- ---------- ---------- ---------- ---------- ---------- ---------- ----------
---------- ---------- ---------- -U---C-G-G U-G-UAGGAU GAG-ACUAUA UA-G-U-AUC AGCUAGU-UG
GU-GA-G-GU AAUGGCUC-A CCAAGGCU-A UGACGC-UU- AACUGGUCUG AGAGG-AUGA U-CAGUCACA CU-GGAACUG
AGACACGGUC CAGACUCCUA CGGGAGGCAG CAGUAGGGAA -UAUU-GCGC AAUGGGG-GA AA-CCCUG-A CGCAGCAACG
CCGCGUGGAG GAUGAC-ACU UUU-CGGA-G -CGUAAACUC CUUUU-CUUA GGG-AAGA-A -UU--C---- ----------
---------- --U-GACGGU ACCUAAG-GA AUAAGCACCG GCUAACUCCG UGC-CAG-C- AGC-CGC-GG UAAUACGGAG
-GGUGCAAGC -GUU-ACUCG G-AAUCAC-U GG-GCGUA-- AA-GGAC-GC -GUAGG-CGG AUUAUCAA-G U-CUCUU-GU
GAAA-UCUAA UGG-CUUAAC C-A-UUAAAC UGCUU-GGGA AACUGAUAGU -C-UAGAGUG AGG-GAGAGG CAGAUGG-AA
UU-GGUG-GU --GUA-GGG- GUAAAA-UCC -GUAG-AUA- UCAC-C-AAG -AAU-ACC-C AUU-GCGAA- G-GC-G-AUC
UG-CUGG-AA -C-UCA-AC- UGA-CGCU-A AGGC-G-CGA -AA-G-C-GU GGGG-AGC-A AA--CAGGAU UA-G-AUACC
CUGGUAGU-C -CACGCCC-U AAA-C-GAUG U-A-CA-CUA G-UU-GUUGG -GGUG-CUAG U-C-AUCU-C AGUAA-UGCA
GCUA-ACGCA UU-AAGUGUA -CCGCC-UGG GG-AGUACGG UCGCAAGAUU AAA-ACUCAA A-GGAA-UAG ACGGGG-ACC
C-GCAC-AA- GCGGUGG-AG CAUGUGGUUU AA-UU-CGAA GA-UACGCGA AGAACCUUAC CUG-GG-CUU GA-UAU-C-C
UAAGAACCUU UUAGAGAUA- AGAGGGUGCU --AG--C--U U-G--C--U- -AGAA-CUUA GAGACAGGUG CUGCACGGCU
GUCGUCAGCU CGUGUCGUGA GAUGUUGGGU U-AAGUCCCG -C-AA-CGA- GCGC-A-ACC CACG-UAUU- UAGUUGCU-A
ACGG--UUCG -GCCGAG--C -ACUCU-AAA UAGACUGCCU U-CG-UAA-G GA-GGAGG-A -AG-GUGUGG ACG-ACGUC-
AA-GUCAUCA UGGCCCUUAU GCCCAGG-GC GA-CAC--AC GUGCUAC-AA -UGGC-AU-A UA-C-AAUGA -GA-CGC-AA
-UACCGCGAG GUGGAG-C-A AA-UCU-AU- AAAA-UAUGU -CC-CAG-UU CGGA--UUGU UC-UC-UGC- AA-CUCG-A-
GAGCA-UGAA -G-CC-GGAA -UCGC-UA-- G-UA-AU-CG -U-A-GA-UC -A-G-CCA-U -GCUACGGUG -AAU-ACGUU
-CCCGGG--U -C-U-UGU-A C-UCAC-C-G -CCC-GU-CA CACCAUGGG- AGUUG-AUUU C-ACU--CGA A---GC-CGG
AAU-ACUAA- --------A- CU------AG -UUAC-CGU- CC--A-CA-G UGGAAUCAGC G......... ..........
.......... .......... .......... .......... .......... .......... .......... ..........
.......... .......... .
>AF550662.1.1415 ;Campylobacter mucosalis
.......... .......... .......... .......... .......... .......... .......... ..........
.......... .......... .......... ......UG-G C-GG-C-GU- GCCUAAUACA U-GCA-AGU- C--GAA-CG-
G-------AG ----AUU--- -----AAG-U -A-G---UUU -GC-U--AUU U--------- ---AA-UCUU -AGU-GGC-G
CAC-GGGU-G A-GUA-AU-G -U-AUAGCUA A-U-CU-GC- C-CUA--UG- C--A-G-GAG G-ACAACAGU U-AGAAA-UG
A-CU-GCUAA UACUC--C-A U-A---CU-C C-UUC-U-UA ACA-UA-A-G UUA-AG--UU GGGAAA---G U---------
---------- ---------- ---------- ---------- ---------- ---------- ---------- ----------
---------- ---------- ---------- ---------- ---------- -UUU------ ---------- ----------
---------- ---------- ---------- ---------- ---------- ---------- ---------- ----------
---------- ---------- ---------- -U---C-G-G C-A-UAGGAU GAG-GCUAUA UU-G-U-AUC AGCUAGU-UG
GU-GA-G-GU AAUGGCUC-A CCAAGGCU-A UGACGC-AU- AACUGGUCUG AGAGG-AUGA U-CAGUCACA CU-GGAACUG
AGACACGGUC CAGACUCCUA CGGGAGGCAG CAGUAGGGAA -UAUU-GCUC AAUGGGG-GA AA-CCCUG-A AGCAGCAACG
CCGCGUGGAG GAUGAC-ACU UUU-CGGA-G -CGUAAACUC CUUUU-GUUA GGG-AAGA-A -CC--A---- ----------
---------- --U-GACGGU ACCUAAC-GA AUAAGCACCG GCUAACUCCG UGC-CAG-C- AGC-CGC-GG UAAUACGGGG
-GGUGCAAGC -GUU-ACUCG G-AAUCAC-U GG-GCGUA-- AA-GGAC-GC -GUAGG-CGG AUUAUCAA-G U-CUCUU-GU
GAAA-UCCUA UGG-CUUAAC C-A-UAGAAC UGCUU-GGGA AACUGAUAAU -C-UAGAGUG AGG-GAGAGG CAGAUGG-AA
UU-GGUG-GU --GUA-GGG- GUAAAA-UCC -GUAG-AGA- UCAC-C-AGG -AAU-ACC-C AUU-GCGAA- G-GC-G-AUC
UG-CUGG-AA -C-UCA-AC- UGA-CGCU-A AGGC-G-UGA -AA-G-C-GU GGGG-AGC-A AA--CAGGAU UA-G-AUACC
CUGGUAGU-C -CACGCCC-U AAA-C-GAUG U-A-UA-CUA G-UU-GUUGC -UAAG-CUAG U-C-UUGG-C AGUAA-UGCA
CCUA-ACGGA UU-AAGUAUA -CCGCC-UGG GG-AGUACGG UCGCAAGAUU AAA-ACUCAA A-GGAA-UAG ACGGGG-ACC
C-GCAC-AA- GCGGUGG-AG CAUGUGGUUU AA-UU-CGAA GA-UACGCGA AGAACCUUAC CCG-GA-CUU GA-UAU-C-C
AACGAAUUCU GUAGAGAUA- CGGAAGUGCU --AG--C--U U-G--C--U- -AGAA-UGUU GAGACAGGUG CUGCACGGCU
GUCGUCAGCU CGUGUCGUGA GAUGUUGGGU U-AAGUCCCG -C-AA-CGA- GCGC-A-ACC CACG-UAUU- UAGUUGCU-A
ACGG--UUAG -GCCGAG--C -ACUCU-AAA UAGACUGCCU U-CG-CAA-G GA-GGAGG-A -AG-GUGUGG ACG-ACGUC-
AA-GUCAUCA UGGCCCUUAU GUCCGGG-GC GA-CAC--AC GUGCUAC-AA -UGGC-AU-A UA-C-AAUGA -GA-CGC-AA
-UAUCGCGAG AUGGAG-C-A AA-UCU-AU- AAAA-UAUGU -CC-CAG-UU CGGA--UUGG AG-UC-UGC- AA-CUCG-A-
CUCCA-UGAA -G-CC-GGAA -UCGC-UA-- G-UA-AU-CG -U-A-GA-UC -A-G-CCA-U -GCUACGGUG -AAU-ACGUU
-CCCGGG--U -C-U-UGU-A C-UCAC-C-G -CCC-GU-CA CACCAUGGG- AGUUG-AUUU C-ACU--CGA A---GU-CGG
AAU-GCUAA- --------A- CU------AG -CUAC-CGC- CC--A-CA-G UGGAAUCAGC G......... ..........
.......... .......... .......... .......... .......... .......... .......... ..........
.......... .......... .
>AF550626.1.1417 ;Campylobacter jejuni
.......... .......... .......... .......... .......... .......... .......... ..........
.......... .......... .......... ......UG-G C-GG-C-GU- GCCUAAUACA U-GCA-AGU- C--GAA-CG-
A-------UG ----AAG--- ----CUUC-U -A-G---CUU -GC-U--AGA A-G------- ---UG-GAUU -AGU-GGC-G
CAC-GGGU-G A-GUA-AG-G -U-AUAGUUA A-U-CU-GC- C-CUA--CA- C--A-A-GAG G-ACAACAGU U-GGAAA-CG
A-CU-GCUAA UACUC--U-A U-A---CU-C C-UGC-U-UA ACA-CA-A-G UUG-AG--UA GGGAAA---G U---------
---------- ---------- ---------- ---------- ---------- ---------- ---------- ----------
---------- ---------- ---------- ---------- ---------- U-UU------ ---------- ----------
---------- ---------- ---------- ---------- ---------- ---------- ---------- ----------
---------- ---------- ---------- -U---C-G-G U-G-UAGGAU GAG-ACUAUA UA-G-U-AUC AGCUAGU-UG
GU-AA-G-GU AAUGGCUU-A CCAAGGCU-A UGACGC-UU- AACUGGUCUG AGAGG-AUGA U-CAGUCACA CU-GGAACUG
AGACACGGUC CAGACUCCUA CGGGAGGCAG CAGUAGGGAA -UAUU-GCGC AAUGGGG-GA AA-CCCUG-A CGCAGCAACG
CCGCGUGGAG GAUGAC-ACU UUU-CGGA-G -CGUAAACUC CUUUU-CUUA GGG-AAGA-A -UU--C---- ----------
---------- --U-GACGGU ACCUAAG-GA AUAAGCACCG GCUAACUCCG UGC-CAG-C- AGC-CGC-GG UAAUACGGAG
-GGUGCAAGC -GUU-ACUCG G-AAUCAC-U GG-GCGUA-- AA-GGGC-GC -GUAGG-CGG AUUAUCAA-G U-CUCUU-GU
GAAA-UCUAA UGG-CUUAAC C-A-UUAAAC UGCUU-GGGA AACUGAUAGU -C-UAGAGUG AGG-GAGAGG CAGAUGG-AA
UU-GGUG-GU --GUA-GGG- GUAAAA-UCC -GUAG-AUA- UCAC-C-AAG -AAU-ACC-C AUU-GCGAA- G-GC-G-AUC
UG-CUGG-AA -C-UCA-AC- UGA-CGCU-A AGGC-G-CGA -AA-G-C-GU GGGG-AGC-A AA--CAGGAU UA-G-AUACC
CUGGUAGU-C -CACGCCC-U AAA-C-GAUG U-A-CA-CUA G-UU-GUUGG -GGUG-CUAG U-C-AUCU-C AGUAA-UGCA
GCUA-ACGCA UU-AAGUGUA -CCGCC-UGG GG-AGUACGG UCGCAAGAUU AAA-ACUCAA A-GGAA-UAG ACGGGG-ACC
C-GCAC-AA- GCGGUGG-AG CAUGUGGUUU AA-UU-CGAA GA-UACGCGA AGAACCUUAC CUG-GG-CUU GA-UAU-C-C
UAAGAACCUU UUAGAGAUA- AGAGGGUGCU --AG--C--U U-G--C--U- -AGAA-CUUA GAGACAGGUG CUGCACGGCU
GUCGUCAGCU CGUGUCGUGA GAUGUUGGGU U-AAGUCCCG -C-AA-CGA- GCGC-A-ACC CACG-UAUU- UAGUUGCU-A
ACGG--UUCG -GCCGAG--C -ACUCU-AAA UAGACUGCCU U-CG-UAA-G GA-GGAGG-A -AG-GUGUGG ACG-ACGUC-
AA-GUCAUCA UGGCCCUUAU GCCCAGG-GC GA-CAC--AC GUGCUAC-AA -UGGC-AU-A UA-C-AAUGA -GA-CGC-AA
-UACCGCGAG GUGGAG-C-A AA-UCU-AU- AAAA-UAUGU -CC-CAG-UU CGGA--UUGU UC-UC-UGC- AA-CUCG-A-
GAGCA-UGAA -G-CC-GGAA -UCGC-UA-- G-UA-AU-CG -U-A-GA-UC -A-G-CCA-U -GCUACGGUG -AAU-ACGUU
-CCCGGG--U -C-U-UGU-A C-UCAC-C-G -CCC-GU-CA CACCAUGGG- AGUUG-AUUU C-ACU--CGA A---GC-CGG
AAU-ACUAA- --------A- CU------AG -UUAC-CGU- CC--A-CA-G UGGAAUCAGC G......... ..........
.......... .......... .......... .......... .......... .......... .......... ..........
.......... .......... .
>AFGH01000002.416.1910 ;Campylobacter fetus subsp. venerealis NCTC 10354
.......... .......... .......... .......... .......... .......... .......... ..AGAGUUUG
A-U-CC-U-G G-CU-C-AG- A-G-UG-AAC -G-C--UG-G C-GG-C-GU- GCCUAAUACA U-GCA-AGU- C--GAA-CG-
G-------AG ----UAU--- -U--AAGA-G -A-G---CUU -GC-U--CUU U-UA------ ---AU-ACUU -AGU-GGC-G
CAC-GGGU-G A-GUA-AU-G -U-AUAGUUA A-U-CU-GC- C-CUA--CA- C--U-G-GAG G-ACAACAGU U-AGAAA-UG
A-CU-GCUAA UACUC--C-A U-A---CU-C C-UUC-U-UA ACA-UA-A-G UUA-AG--UC GGGAAA---G U---------
---------- ---------- ---------- ---------- ---------- ---------- ---------- ----------
---------- ---------- ---------- ---------- ---------- U-UU------ ---------- ----------
---------- ---------- ---------- ---------- ---------- ---------- ---------- ----------
---------- ---------- ---------- -U---C-G-G U-G-UAGGAU GAG-ACUAUA UU-G-U-AUC AGCUAGU-UG
GU-AA-G-GU AAUGGCUU-A CCAAGGCU-U UGACGC-AU- AACUGGUCUG AGAGG-AUGA U-CAGUCACA CU-GGAACUG
AGACACGGUC CAGACUCCUA CGGGAGGCAG CAGUAGGGAA -UAUU-GCUC AAUGGGG-GA AA-CCCUG-A AGCAGCAACG
CCGCGUGGAG GAUGAC-ACU UUU-CGGA-G -CGUAAACUC CUUUU-GUUA GGG-AAGA-A -CC--A---- ----------
---------- --U-GACGGU ACCUAAC-GA AUAAGCACCG GCUAACUCCG UGC-CAG-C- AGC-CGC-GG UAAUACGGAG
-GGUGCAAGC -GUU-ACUCG G-AAUCAC-U GG-GCGUA-- AA-GGAC-GC -GUAGG-CGG AUUAUCAA-G U-CUUUU-GU
GAAA-UCUAA CAG-CUUAAC U-G-UUAAAC UGCUU-GAGA AACUGAUAAU -C-UAGAGUG AGG-GAGAGG CAGAUGG-AA
UU-GGUG-GU --GUA-GGG- GUAAAA-UCC -GUAG-AGA- UCAC-C-AGG -AAU-ACC-C AUU-GCGAA- G-GC-G-AUC
UG-CUGG-AA -C-UCA-AC- UGA-CGCU-A AUGC-G-UGA -AA-G-C-GU GGGG-AGC-A AA--CAGGAU UA-G-AUACC
CUGGUAGU-C -CACGCCC-U AAA-C-GAUG U-A-UA-CUA G-UU-GUUGC -UGUG-CUAG U-C-ACGG-C AGUAA-UGCA
CCUA-ACGGA UU-AAGUAUA -CCGCC-UGG GG-AGUACGG UCGCAAGAUU AAA-ACUCAA A-GGAA-UAG ACGGGG-ACC
C-GCAC-AA- GCGGUGG-AG CAUGUGGUUU AA-UU-CGAA GA-UACGCGA AGAACCUUAC CUG-GG-CUU GA-UAU-C-C
AACUAAUCUC UUAGAGAUA- AGAGAGUGCU --AG--C--U U-G--C--U- -AGAA-AGUU GAGACAGGUG CUGCACGGCU
GUCGUCAGCU CGUGUCGUGA GAUGUUGGGU U-AAGUCCCG -C-AA-CGA- GCGC-A-ACC CACG-UAUU- UAGUUGCU-A
ACAG--UUCG -GCUGAG--C -ACUCU-AAA UAGACUGCCU U-CG-CAA-G GA-GGAGG-A -AG-GUGUGG ACG-ACGUC-
AA-GUCAUCA UGGCCCUUAU GCCCAGG-GC GA-CAC--AC GUGCUAC-AA -UGGC-AU-A UA-C-AAUGA -GA-UGC-AA
-UAUCGCGAG AUGGAG-C-A AA-UCU-AU- AAAA-UAUGU -CC-CAG-UU CGGA--UUGG AG-UC-UGC- AA-CUCG-A-
CUCCA-UGAA -G-CC-GGAA -UCGC-UA-- G-UA-AU-CG -U-A-GA-UC -A-G-CCA-U -GCUACGGUG -AAU-ACGUU
-CCCGGG--U -C-U-UGU-A C-UCAC-C-G -CCC-GU-CA CACCAUGGG- AGUUG-AUUU C-ACU--CGA A---GU-CGG
AAU-GCUAA- --------A- CU------AG -CUAC-CGC- CC--A-CA-G UGGAAUCAGC G--ACU-G-G ----GG-UG-
---------- ---------- ---AA-GUCG UAACAAGGUA A-CCGUAGGA GAACC-UGCG GUUG...... ..........
.......... .......... .
>AF550630.1.1417 ;Campylobacter jejuni
.......... .......... .......... .......... .......... .......... .......... ..........
.......... .......... .......... ......UG-G C-GG-C-GU- GCCUAAUACA U-GCA-AGU- C--GAA-CG-
A-------UG ----AAG--- ----CUUU-U -A-G---CUU -GC-U--AGA A-G------- ---UG-GAUU -AGU-GGC-G
CAC-GGGU-G A-GUA-AG-G -U-AUAGUUA A-U-CU-GC- C-CUA--CA- C--A-A-GAG G-ACAACAGU U-GGAAA-CG
A-CU-GCUAA UACUC--U-A U-A---CU-C C-UGC-U-UA ACA-CA-A-G UUG-AG--UA GGGAAA---G U---------
---------- ---------- ---------- ---------- ---------- ---------- ---------- ----------
---------- ---------- ---------- ---------- ---------- U-UU------ ---------- ----------
---------- ---------- ---------- ---------- ---------- ---------- ---------- ----------
---------- ---------- ---------- -U---C-G-G U-G-UAGGAU GAG-ACUAUA UA-G-U-AUC AGCUAGU-UG
GU-AA-G-GU AAUGGCUU-A CCAAGGCU-A UGACGC-UU- AACUGGUCUG AGAGG-AUGA U-CAGUCACA CU-GGAACUG
AGACACGGUC CAGACUCCUA CGGGAGGCAG CAGUAGGGAA -UAUU-GCGC AAUGGGG-GA AA-CCCUG-A CGCAGCAACG
CCGCGUGGAG GAUGAC-ACU UUU-CGGA-G -CGUAAACUC CUUUU-CUUA GGG-AAGA-A -UU--C---- ----------
---------- --U-GACGGU ACCUAAG-GA AUAAGCACCG GCUAACUCCG UGC-CAG-C- AGC-CGC-GG UAAUACGGAG
-GGUGCAAGC -GUU-ACUCG G-AAUCAC-U GG-GCGUA-- AA-GGGC-GC -GUAGG-CGG AUUAUCAA-G U-CUCUU-GU
GAAA-UCUAA UGG-CUUAAC C-A-UUAAAC UGCUU-GGGA AACUGAUAGU -C-UAGAGUG AGG-GAGAGG CAGAUGG-AA
UU-GGUG-GU --GUA-GGG- GUAAAA-UCC -GUAG-AUA- UCAC-C-AAG -AAU-ACC-C AUU-GCGAA- G-GC-G-AUC
UG-CUGG-AA -C-UCA-AC- UGA-CGCU-A AGGC-G-CGA -AA-G-C-GU GGGG-AGC-A AA--CAGGAU UA-G-AUACC
CUGGUAGU-C -CACGCCC-U AAA-C-GAUG U-A-CA-CUA G-UU-GUUGG -GGUG-CUAG U-C-AUCU-C AGUAA-UGCA
GCUA-ACGCA UU-AAGUGUA -CCGCC-UGG GG-AGUACGG UCGCAAGAUU AAA-ACUCAA A-GGAA-UAG ACGGGG-ACC
C-GCAC-AA- GCGGUGG-AG CAUGUGGUUU AA-UU-CGAA GA-UACGCGA AGAACCUUAC CUG-GG-CUU GA-UAU-C-C
UAAGAACCUU UUAGAGAUA- AGAGGGUGCU --AG--C--U U-G--C--U- -AGAA-CUUA GAGACAGGUG CUGCACGGCU
GUCGUCAGCU CGUGUCGUGA GAUGUUGGGU U-AAGUCCCG -C-AA-CGA- GCGC-A-ACC CACG-UAUU- UAGUUGCU-A
ACGG--UUCG -GCCGAG--C -ACUCU-AAA UAGACUGCCU U-CG-UAA-G GA-GGAGG-A -AG-GUGUGG ACG-ACGUC-
AA-GUCAUCA UGGCCCUUAU GCCCAGG-GC GA-CAC--AC GUGCUAC-AA -UGGC-AU-A UA-C-AAUGA -GA-CGC-AA
-UACCGCGAG GUGGAG-C-A AA-UCU-AU- AAAA-UAUGU -CC-CAG-UU CGGA--UUGU UC-UC-UGC- AA-CUCG-A-
GAGCA-UGAA -G-CC-GGAA -UCGC-UA-- G-UA-AU-CG -U-A-GA-UC -A-G-CCA-U -GCUACGGUG -AAU-ACGUU
-CCCGGG--U -C-U-UGU-A C-UCAC-C-G -CCC-GU-CA CACCAUGGG- AGUUG-AUUU C-ACU--CGA A---GC-CGG
AAU-ACUAA- --------A- CU------AG -UUAC-CGU- CC--A-CA-G UGGAAUCAGC G......... ..........
.......... .......... .......... .......... .......... .......... .......... ..........
.......... .......... .
>AAFL01000001.188948.190460 ;Campylobacter coli RM2228
.......... .......... .......... .......... .......... .......... ...UUUUUAU GGAGAGUUUG
A-U-CC-U-G G-CU-C-AG- A-G-UG-AAC -G-C--UG-G C-GG-C-GU- GCCUAAUACA U-GCA-AGU- C--GAA-CG-
A-------UG ----AAG--- ----CUUC-U -A-G---CUU -GC-U--AGA A-G------- ---UG-GAUU -AGU-GGC-G
CAC-GGGU-G A-GUA-AG-G -U-AUAGUUA A-U-CU-GC- C-CUA--CA- C--A-A-GAG G-ACAACAGU U-GGAAA-CG
A-CU-GCUAA UACUC--U-A U-A---CU-C C-UGC-U-UA ACA-CA-A-G UUG-AG--UA GGGAAA---G U---------
---------- ---------- ---------- ---------- ---------- ---------- ---------- ----------
---------- ---------- ---------- ---------- ---------- U-UU------ ---------- ----------
---------- ---------- ---------- ---------- ---------- ---------- ---------- ----------
---------- ---------- ---------- -U---C-G-G U-G-UAGGAU GAG-ACUAUA UA-G-U-AUC AGCUAGU-UG
GU-AA-G-GU AAUGGCUU-A CCAAGGCU-A UGACGC-UU- AACUGGUCUG AGAGG-AUGA U-CAGUCACA CU-GGAACUG
AGACACGGUC CAGACUCCUA CGGGAGGCAG CAGUAGGGAA -UAUU-GCGC AAUGGGG-GA AA-CCCUG-A CGCAGCAACG
CCGCGUGGAG GAUGAC-ACU UUU-CGGA-G -CGUAAACUC CUUUU-CUUA GGG-AAGA-A -UU--C---- ----------
---------- --U-GACGGU ACCUAAG-GA AUAAGCACCG GCUAACUCCG UGC-CAG-C- AGC-CGC-GG UAAUACGGAG
-GGUGCAAGC -GUU-ACUCG G-AAUCAC-U GG-GCGUA-- AA-GGGC-GC -GUAGG-CGG AUUAUCAA-G U-CUCUU-GU
GAAA-UCUAA UGG-CUUAAC C-A-UUAAAC UGCUU-GGGA AACUGAUAGU -C-UAGAGUG AGG-GAGAGG CAGAUGG-AA
UU-GGUG-GU --GUA-GGG- GUAAAA-UCC -GUAG-AUA- UCAC-C-AAG -AAU-ACC-C AUU-GCGAA- G-GC-G-AUC
UG-CUGG-AA -C-UCA-AC- UGA-CGCU-A AGGC-G-CGA -AA-G-C-GU GGGG-AGC-A AA--CAGGAU UA-G-AUACC
CUGGUAGU-C -CACGCCC-U AAA-C-GAUG U-A-CA-CUA G-UU-GUUGG -GGUG-CUAG U-C-AUCU-C AGUAA-UGCA
GCUA-ACGCA UU-AAGUGUA -CCGCC-UGG GG-AGUACGG UCGCAAGAUU AAA-ACUCAA A-GGAA-UAG ACGGGG-ACC
C-GCAC-AA- GCGGUGG-AG CAUGUGGUUU AA-UU-CGAG GA-UACGCGA AGAACCUUAC CUG-GG-CUU GA-UAU-C-C
UAAGAACCUU UUAGAGAUA- AGAGGGUGCU --AG--C--U U-G--C--U- -AGAA-CUUA GAGACAGGUG CUGCACGGCU
GUCGUCAGCU CGUGUCGUGA GAUGUUGGGU U-AAGUCCCG -C-AA-CGA- GCGC-A-ACC CACG-UAUU- UAGUUGCU-A
ACGG--UUCG -GCCGAG--C -ACUCU-AAA UAGACUGCCU U-CG-UAA-G GA-GGAGG-A -AG-GUGUGG ACG-ACGUC-
AA-GUCAUCA UGGCCCUUAU GCCCAGG-GC GA-CAC--AC GUGCUAC-AA -UGGC-AU-A UA-C-AAUGA -GA-CGC-AA
-UACCGCGAG GUGGAG-C-A AA-UCU-AU- AAAA-UAUGU -CC-CAG-UU CGGA--UUGU UC-UC-UGC- AA-CUCG-A-
GAGCA-UGAA -G-CC-GGAA -UCGC-UA-- G-UA-AU-CG -U-A-GA-UC -A-G-CCA-U -GCUACGGUG -AAU-ACGUU
-CCCGGG--U -C-U-UGU-A C-UCAC-C-G -CCC-GU-CA CACCAUGGG- AGUUG-AUUU C-ACU--CGA A---GC-CGG
AAU-ACUAA- --------A- CU------AG -UUAC-CGU- CC--A-CA-G UGGAAUCAGC G--ACU-G-G ----GG-UG-
---------- ---------- ---AA-GUCG UAACAAGGUA A-CCGUAGGA GAACC-UGCG GUUGGAUCAC CUCCU.....
.......... .......... .
>AF550634.1.1417 ;Campylobacter lari subsp. lari
.......... .......... .......... .......... .......... .......... .......... ..........
.......... .......... .......... ......UG-G C-GG-C-GU- GCCUAAUACA U-GCA-AGU- C--GAA-CG-
A-------UG ----AAG--- ----CGAC-U -A-G---CUU -GC-U--AGU U-G------- ---UG-GAUU -AGU-GGC-G
CAC-GGGU-G A-GUA-AG-G -U-AUAGUUA A-U-CU-GC- C-CUA--CA- C--A-A-GAG G-ACAACAGU U-GGAAA-CG
A-CU-GCUAA UACUC--U-A U-A---CU-C C-UGC-U-UA ACA-CA-A-G UUG-AG--UA GGGAAA---G U---------
---------- ---------- ---------- ---------- ---------- ---------- ---------- ----------
---------- ---------- ---------- ---------- ---------- U-UU------ ---------- ----------
---------- ---------- ---------- ---------- ---------- ---------- ---------- ----------
---------- ---------- ---------- -U---C-G-G U-G-UAGGAU GAG-ACUAUA UA-G-U-AUC AGCUAGU-UG
GU-GA-G-GU AAUGGCUC-A CCAAGGCU-A UGACGC-UU- AACUGGUCUG AGAGG-AUGA U-CAGUCACA CU-GGAACUG
AGACACGGUC CAGACUCCUA CGGGAGGCAG CAGUAGGGAA -UAUU-GCGC AAUGGGG-GA AA-CCCUG-A CGCAGCAACG
CCGCGUGGAG GAUGAC-ACU UUU-CGGA-G -CGUAAACUC CUUUU-CUUA GGG-AAGA-A -UU--C---- ----------
---------- --U-GACGGU ACCUAAG-GA AUAAGCACCG GCUAACUCCG UGC-CAG-C- AGC-CGC-GG UAAUACGGAG
-GGUGCAAGC -GUU-ACUCG G-AAUCAC-U GG-GCGUA-- AA-GGGC-GC -GUAGG-CGG AUUAUCAA-G U-CUCUU-GU
GAAA-UCCAA CGG-CUUAAC C-G-UUGAAC UGCUU-GGGA AACUGGUAAU -C-UAGAGUG GGG-GAGAGG CAGAUGG-AA
UU-GGUG-GU --GUA-GGG- GUAAAA-UCC -GUAG-AUA- UCAC-C-AAG -AAU-ACC-C AUU-GCGAA- G-GC-G-AUC
UG-CUGG-AA -C-UUA-AC- UGA-CGCU-A AGGC-G-CGA -AA-G-C-GU GGGG-AGC-A AA--CAGGAU UA-G-AUACC
CUGGUAGU-C -CACGCCC-U AAA-C-GAUG U-A-UG-CUA G-UU-GUUGG -GGUG-CUAG U-C-AUCU-C AGUAA-UGCA
GCUA-ACGCA UU-AAGCAUA -CCGCC-UGG GG-AGUACGG UCGCAAGAUU AAA-ACUCAA A-GGAA-UAG ACGGGG-ACC
C-GCAC-AA- GCGGUGG-AG CAUGUGGUUU AA-UU-CGAA GA-UACGCGA AGAACCUUAC CUG-GG-CUU GA-UAU-C-C
UAAGAACCUU AUAGAGAUA- UGAGGGUGCU --AG--C--U U-G--C--U- -AGAA-CUUA GAGACAGGUG CUGCACGGCU
GUCGUCAGCU CGUGUCGUGA GAUGUUGGGU U-AAGUCCCG -C-AA-CGA- GCGC-A-ACC CACG-UAUU- UAGUUGCU-A
ACAC--UUCG -GGUGAG--C -ACUCU-AAA UAGACUGCCU U-CG-UAA-G GA-GGAGG-A -AG-GUGUGG ACG-ACGUC-
AA-GUCAUCA UGGCCCUUAU GCCCAGG-GC GA-CAC--AC GUGCUAC-AA -UGGC-AU-A UA-C-AAUGA -GA-CGC-AA
-UACCGCGAG GUGGAG-C-A AA-UCU-AU- AAAA-UAUGU -CC-CAG-UU CGGA--UUGU UC-UC-UGC- AA-CUCG-A-
GAGCA-UGAA -G-CC-GGAA -UCGC-UA-- G-UA-AU-CG -U-A-GA-UC -A-G-CCA-U -GCUACGGUG -AAU-ACGUU
-CCCGGG--U -C-U-UGU-A C-UCAC-C-G -CCC-GU-CA CACCAUGGG- AGUUG-AUUU C-ACU--CGA A---GC-CGG
AAU-ACUAA- --------A- CU------AG -UUAC-CGU- CC--A-CA-G UGGAAUCAGC G......... ..........
.......... .......... .......... .......... .......... .......... .......... ..........
.......... .......... .
>AAFL01000009.36153.37665 ;Campylobacter coli RM2228
.......... .......... .......... .......... .......... .......... ...UUUUUAU GGAGAGUUUG
A-U-CC-U-G G-CU-C-AG- A-G-UG-AAC -G-C--UG-G C-GG-C-GU- GCCUAAUACA U-GCA-AGU- C--GAA-CG-
A-------UG ----AAG--- ----CUUC-U -A-G---CUU -GC-U--AGA A-G------- ---UG-GAUU -AGU-GGC-G
CAC-GGGU-G A-GUA-AG-G -U-AUAGUUA A-U-CU-GC- C-CUA--CA- C--A-A-GAG G-ACAACAGU U-GGAAA-CG
A-CU-GCUAA UACUC--U-A U-A---CU-C C-UGC-U-UA ACA-CA-A-G UUG-AG--UA GGGAAA---G U---------
---------- ---------- ---------- ---------- ---------- ---------- ---------- ----------
---------- ---------- ---------- ---------- ---------- U-UU------ ---------- ----------
---------- ---------- ---------- ---------- ---------- ---------- ---------- ----------
---------- ---------- ---------- -U---C-G-G U-G-UAGGAU GAG-ACUAUA UA-G-U-AUC AGCUAGU-UG
GU-AA-G-GU AAUGGCUU-A CCAAGGCU-A UGACGC-UU- AACUGGUCUG AGAGG-AUGA U-CAGUCACA CU-GGAACUG
AGACACGGUC CAGACUCCUA CGGGAGGCAG CAGUAGGGAA -UAUU-GCGC AAUGGGG-GA AA-CCCUG-A CGCAGCAACG
CCGCGUGGAG GAUGAC-ACU UUU-CGGA-G -CGUAAACUC CUUUU-CUUA GGG-AAGA-A -UU--C---- ----------
---------- --U-GACGGU ACCUAAG-GA AUAAGCACCG GCUAACUCCG UGC-CAG-C- AGC-CGC-GG UAAUACGGAG
-GGUGCAAGC -GUU-ACUCG G-AAUCAC-U GG-GCGUA-- AA-GGGC-GC -GUAGG-CGG AUUAUCAA-G U-CUCUU-GU
GAAA-UCUAA UGG-CUUAAC C-A-UUAAAC UGCUU-GGGA AACUGAUAGU -C-UAGAGUG AGG-GAGAGG CAGAUGG-AA
UU-GGUG-GU --GUA-GGG- GUAAAA-UCC -GUAG-AUA- UCAC-C-AAG -AAU-ACC-C AUU-GCGAA- G-GC-G-AUC
UG-CUGG-AA -C-UCA-AC- UGA-CGCU-A AGGC-G-CGA -AA-G-C-GU GGGG-AGC-A AA--CAGGAU UA-G-AUACC
CUGGUAGU-C -CACGCCC-U AAA-C-GAUG U-A-CA-CUA G-UU-GUUGG -GGUG-CUAG U-C-AUCU-C AGUAA-UGCA
GCUA-ACGCA UU-AAGUGUA -CCGCC-UGG GG-AGUACGG UCGCAAGAUU AAA-ACUCAA A-GGAA-UAG ACGGGG-ACC
C-GCAC-AA- GCGGUGG-AG CAUGUGGUUU AA-UU-CGAG GA-UACGCGA AGAACCUUAC CUG-GG-CUU GA-UAU-C-C
UAAGAACCUU UUAGAGAUA- AGAGGGUGCU --AG--C--U U-G--C--U- -AGAA-CUUA GAGACAGGUG CUGCACGGCU
GUCGUCAGCU CGUGUCGUGA GAUGUUGGGU U-AAGUCCCG -C-AA-CGA- GCGC-A-ACC CACG-UAUU- UAGUUGCU-A
ACGG--UUCG -GCCGAG--C -ACUCU-AAA UAGACUGCCU U-CG-UAA-G GA-GGAGG-A -AG-GUGUGG ACG-ACGUC-
AA-GUCAUCA UGGCCCUUAU GCCCAGG-GC GA-CAC--AC GUGCUAC-AA -UGGC-AU-A UA-C-AAUGA -GA-CGC-AA
-UACCGCGAG GUGGAG-C-A AA-UCU-AU- AAAA-UAUGU -CC-CAG-UU CGGA--UUGU UC-UC-UGC- AA-CUCG-A-
GAGCA-UGAA -G-CC-GGAA -UCGC-UA-- G-UA-AU-CG -U-A-GA-UC -A-G-CCA-U -GCUACGGUG -AAU-ACGUU
-CCCGGG--U -C-U-UGU-A C-UCAC-C-G -CCC-GU-CA CACCAUGGG- AGUUG-AUUU C-ACU--CGA A---GC-CGG
AAU-ACUAA- --------A- CU------AG -UUAC-CGU- CC--A-CA-G UGGAAUCAGC G--ACU-G-G ----GG-UG-
---------- ---------- ---AA-GUCG UAACAAGGUA A-CCGUAGGA GAACC-UGCG GUUGGAUCAC CUCCU.....
.......... .......... .
>AF550638.1.1647 ;Campylobacter sputorum
.......... .......... .......... .......... .......... .......... .......... ..........
.......... .......... .......... ......UG-G C-GG-C-GU- GCCUAAUACA U-GCA-AGU- C--GAA-CG-
A-------UG ----AAG--- -----UCC-U -A-G---CUU -GC-U--AGG A--------- ---UG-GAUU -AGU-GGC-G
CAC-GGGU-G A-GUA-AU-G -U-AUAGCUA A-U-CU-GC- C-CCA--UA- G--A-G-AGG A-ACAACACU U-AGAAA-UG
A-GU-GCUAA UACCU--C-A U-A---CU-C C-AAU-U-AU ACA-UA-A-G UUU-AA--UU GGGAAA-U-G UAGCUCUU--
AAUAAUAUAU AUC-AAAGAU AAUUUAU-A- -AAUAAAAAG UUAUAAAUAU AACAAUAAGC UUUUUUGAAG CUUUAUAUUA
AUAAAGCG-A AAAAAAGCAA AGCAGUUAGA UUUAAUAAAU UUUUAUAGCA U-UU-AAAAA UACAAAAGAC UUAAUUUUUA
AAUCUAAAUA UAAAUUAUUA CUAAUAUUUU UAAUAGUCA- ---------- ---------- ---------- --UUUAGAAA
UAUCUU-AAU AUAUAUUAUU AAG---AGCU UU---C-G-C U-A-UGGGAU GAG-GCUAUA UU-G-U-AUC AGCUAGU-UG
GU-AA-G-GU AAUGGCUU-A CCAAGGCU-A UGACGC-AU- AACUGGUCUG AGAGG-AUGA U-CAGUCACA CU-GGAACUG
AGACACGGUC CAGACUCCUA CGGGAGGCAG CAGUAGGGAA -UAUU-GCUC AAUGGGG-GA AA-CCCUG-A AGCAGCAACG
CCGCGUGGAG GAUGAC-ACU UUU-CGGA-G -CGUAAACUC CUUUU-CUUU GGG-AAGA-A -UA--A---- ----------
---------- --U-GACGGU ACCAAAG-GA AUAAGCACCG GCUAACUCCG UGC-CAG-C- AGC-CGC-GG UAAUACGGAG
-GGUGCAAGC -GUU-ACUCG G-AAUCAC-U GG-GCGUA-- AA-GGAC-GC -GUAGG-UGG AUAGAUAA-G U-CUCUU-GU
GAAA-UCUAG UAG-CUUAAC U-A-CUAAAC UGCUU-GGGA AACUAUCUAU -C-UAGAGUA AGG-GAGAGG CAGAUGG-AA
UU-CUUG-GU --GUA-GGG- GUAAAA-UCC -GUAG-AUA- UCAA-G-AGG -AAU-ACU-U AUU-GCGAA- G-GC-G-AUC
UG-CUAG-AA -C-UUA-AC- UGA-CACU-A AUGC-G-UGA -AA-G-C-GU GGGG-AGC-A AA--CAGGAU UA-G-AUACC
CUGGUAGU-C -CACGCCC-U AAA-C-GAUG U-A-UA-CUG G-UU-GUUGC -UGUG-CUAG U-C-AUGG-C AGUAA-UCCA
CCUA-ACGGA UU-AAGUAUA -CCGCC-UGG GG-AGUACGG UCGCAAGAUU AAA-ACUCAA A-GGAA-UAG ACGGGG-ACC
C-GCAC-AA- GCGGUGG-AG CAUGUGGUUU AA-UU-CGAA GA-UACGCGA AGAACCUUAC CCG-GA-CUU GA-UAU-C-U
AACAAAUCAU CUAGAGAUA- GAAGAGUGUC --UG--C--U U-G--C--A- -GAAA-UGUU AAGACAGGUG CUGCACGGCU
GUCGUCAGCU CGUGUCGUGA GAUGUUGGGU U-AAGUCCCG -C-AA-CGA- GCGC-A-ACC CACG-UGUU- UAGUUGCU-A
AUAG--UUAG -GCUGAG--C -ACUCU-AAA CAGACUGCCU U-CG-UAA-G GA-GGAGG-A -AG-GUGUGG ACG-ACGUC-
AA-GUCAUCA UGGCCCUUAU GUCCGGG-GC GA-CAC--AC GUGCUAC-AA -UGGC-AU-A UA-C-AAUAA -GA-CGC-AA
-UAUCGCGAG AUGGAG-C-A AA-UCU-AU- AAAA-UAUGU -CC-CAG-UU CGGA--UUGG AG-UC-UGC- AA-CUCG-A-
CUCCA-UGAA -G-CC-GGAA -UCGC-UA-- G-UA-AU-CG -U-A-GA-UC -A-G-CCA-U -GCUACGGUG -AAU-ACGUU
-CCCGGG--U -C-U-UGU-A C-UCAC-C-G -CCC-GU-CA CACCAUGGG- AGUUG-AUUU C-ACU--CGA A---GC-CCA
AAU-ACCAA- --------A- UU------GG -UUAU-GGU- CC--A-CA-G UGGAAUCAGC G......... ..........
.......... .......... .......... .......... .......... .......... .......... ..........
.......... .......... .
>AF550642.1.1417 ;Campylobacter upsaliensis
.......... .......... .......... .......... .......... .......... .......... ..........
.......... .......... .......... ......UG-G C-GG-C-GU- GCCUAAUACA U-GCA-AGU- C--GAA-CG-
A-------UG ----AAG--- ----CUUU-U -A-G---CUU -GC-U--AGA A-G------- ---UG-GAUU -AGU-GGC-G
CAC-GGGU-G A-GUA-AG-G -U-AUAGUUA A-U-CU-GC- C-CUA--CA- C--U-G-GGG G-ACAACACU U-AGAAA-UG
A-GU-GCUAA UACCC--C-A U-A---CU-U C-UAU-C-UA ACA-UA-A-G UUA-GG--UA GGGAAA---G U---------
---------- ---------- ---------- ---------- ---------- ---------- ---------- ----------
---------- ---------- ---------- ---------- ---------- U-UU------ ---------- ----------
---------- ---------- ---------- ---------- ---------- ---------- ---------- ----------
---------- ---------- ---------- -U---C-G-G U-G-UAGGAU GAG-ACUAUA UA-G-U-AUC AGCUAGU-UG
GU-AA-G-GU AAAGGCUU-A CCAAGGCU-A UGACGC-UU- AACUGGUCUG AGAGG-AUGA U-CAGUCACA CU-GGAACUG
AGACACGGUC CAGACUCCUA CGGGAGGCAG CAGUAGGGAA -UAUU-GCGC AAUGGGC-GA AA-GCCUG-A CGCAGCAACG
CCGCGUGGAG GAUGAC-ACU UUU-CGGA-G -CGUAAACUC CUUUU-CUUU GGG-AAGA-A -UU--U---- ----------
---------- --U-GACGGU ACCAAAG-GA AUAAGCACCG GCUAACUCCG UGC-CAG-C- AGC-CGC-GG UAAUACGGAG
-GGUGCAAGC -GUU-ACUCG G-AAUCAC-U GG-GCGUA-- AA-GGGC-GC -GUAGG-CGG AUUAUCAA-G U-CUCUU-GU
GAAA-UCUAA UGG-CUUAAC C-A-UUAAAC UGCUU-GGGA AACUGAUAGU -C-UAGAGUG AGG-GAGAGG CAGAUGG-AA
UU-GGUG-GU --GUA-GGG- GUAAAA-UCC -GUAG-AUA- UCAC-C-AAG -AAU-ACC-C AUU-GCGAA- G-GC-G-AUC
UG-CUGG-AA -C-UCA-AC- UGA-CGCU-A AGGC-G-CGA -AA-G-C-GU GGGG-AGC-A AA--CAGGAU UA-G-AUACC
CUGGUAGU-C -CACGCCC-U AAA-C-GAUG U-A-UG-CUA G-UU-GUUGG -GGUG-CUAG U-C-AUCU-C AGUAA-UGCA
GCUA-ACGCA UU-AAGCAUA -CCGCC-UGG GG-AGUACGG UCGCAAGAUU AAA-ACUCAA A-GGAA-UAG ACGGGG-ACC
C-GCAC-AA- GCGGUGG-AG CAUGUGGUUU AA-UU-CGAA GA-UACGCGA AGAACCUUAC CUA-GG-CUU GA-UAU-C-C
AACAAAUUCU GUAGAGAUA- CGGAAGUGCU --AG--C--U U-G--C--U- -AGAA-UGUU GAGACAGGUG CUGCACGGCU
GUCGUCAGCU CGUGUCGUGA GAUGUUGGGU U-AAGUCCCG -C-AA-CGA- GCGC-A-ACC CUCG-UCCU- UAGUUGCU-A
ACGA--UUCG -GUCGAG--C -ACUCU-AAG GAGACUGCCU U-CG-UAA-G GA-GGAGG-A -AG-GUGGGG ACG-ACGUC-
AA-GUCAUCA UGGCCCUUAC GCCUAGG-GC GA-CAC--AC GUGCUAC-AA -UGGC-AU-A UA-C-AAUGA -GA-CGC-AA
-UACCGCGAG GUGGAG-C-A AA-UCU-AU- AAAA-UAUGU -CC-CAG-UU CGGA--UUGU UC-UC-UGC- AA-CUCG-A-
GAGCA-UGAA -G-CC-GGAA -UCGC-UA-- G-UA-AU-CG -C-A-AA-UC -A-G-CCA-U -GUUGCGGUG -AAU-ACGUU
-CCCGGG--U -C-U-UGU-A C-UCAC-C-G -CCC-GU-CA CACCAUGGG- AGUUG-AUUU C-ACU--CGA A---GU-GGA
AAU-ACUAA- --------A- CU------AG -UUAU-CCC- CC--A-CA-G UGGAAUCAGC G......... ..........
.......... .......... .......... .......... .......... .......... .......... ..........
.......... .......... .
>AF550646.1.1417 ;Campylobacter helveticus
.......... .......... .......... .......... .......... .......... .......... ..........
.......... .......... .......... ......UG-G C-GG-C-GU- GCCUAAUACA U-GCA-AGU- C--GAA-CG-
A-------UG ----AAG--- ----CUUU-U -A-G---CUU -GC-U--AGA A-G------- ---UG-GAUU -AGU-GGC-G
CAC-GGGU-G A-GUA-AG-G -U-AUAGUUA A-U-CU-GC- C-CUA--CA- C--U-G-GGG G-ACAACACU U-AGAAA-UG
A-GU-GCUAA UACCC--C-A U-A---CU-C C-UAU-U-UA GCA-UA-A-G UUA-GA--UA GGGAAA---G U---------
---------- ---------- ---------- ---------- ---------- ---------- ---------- ----------
---------- ---------- ---------- ---------- ---------- U-UU------ ---------- ----------
---------- ---------- ---------- ---------- ---------- ---------- ---------- ----------
---------- ---------- ---------- -U---C-G-G U-G-UAGGAU GAG-ACUAUA UA-G-U-AUC AGCUAGU-UG
GU-AA-G-GU AAAGGCUU-A CCAAGGCU-A UGACGC-UU- AACUGGUCUG AGAGG-AUGA U-CAGUCACA CU-GGAACUG
AGACACGGUC CAGACUCCUA CGGGAGGCAG CAGUAGGGAA -UAUU-GCGC AAUGGGG-GA AA-CCCUG-A CGCAGCAACG
CCGCGUGGAG GAUGAC-ACU UUU-CGGA-G -CGUAAACUC CUUUU-CUUU GGG-AAGA-A -UU--U---- ----------
---------- --U-GACGGU ACCAAAG-GA AUAAGCACCG GCUAACUCCG UGC-CAG-C- AGC-CGC-GG UAAUACGGAG
-GGUGCAAGC -GUU-ACUCG G-AAUCAC-U GG-GCGUA-- AA-GGGC-GC -GUAGG-CGG AUUAUCAA-G U-CUCUU-GU
GAAA-UCUAA UGG-CUUAAC C-A-UUAAAC UGCUU-GGGA AACUGAUAGU -C-UAGAGUG AGG-GAGAGG CAGAUGG-AA
UU-GGUG-GU --GUA-GGG- GUAAAA-UCC -GUAG-AUA- UCAC-C-AAG -AAU-ACC-C AUU-GCGAA- G-GC-G-AUC
UG-CUGG-AA -C-UUA-AC- UGA-CGCU-A AGGC-G-CGA -AA-G-C-GU GGGG-AGC-A AA--CAGGAU UA-G-AUACC
CUGGUAGU-C -CACGCCC-U AAA-C-GAUG U-A-UG-CUA G-UU-GUUGG -GAUG-CUAG U-C-AUCU-C AGUAA-UGCA
GCUA-ACGCA UU-AAGCAUA -CCGCC-UGG GG-AGUACGG UCGCAAGAUU AAA-ACUCAA A-GGAA-UAG ACGGGG-ACC
C-GCAC-AA- GCGGUGG-AG CAUGUGGUUU AA-UU-CGAG GA-UACGCGA AGAACCUUAC CUG-GG-CUU GA-UAU-C-C
UAAGAACCUU AUAGAGAUA- UGAGGGUGCU --AG--C--U U-G--C--U- -AGAA-CUUA GAGACAGGUG CUGCACGGCU
GUCGUCAGCU CGUGUCGUGA GAUGUUGGGU U-AAGUCCCG -C-AA-CGA- GCGC-A-ACC CUCG-UCCU- UAGUUGCU-A
ACGA--UUCG -GUCGAG--C -ACUCU-AAG GAGACUGCCU U-CG-UAA-G GA-GGAGG-A -AG-GUGGGG ACG-ACGUC-
AA-GUCAUCA UGGCCCUUAC GCCCAGG-GC GA-CAC--AC GUGCUAC-AA -UGGC-AU-A UA-C-AAUGA -GA-CGC-AA
-UACCGCGAG GUGGAG-C-A AA-UCU-AU- AAAA-UAUGU -CC-CAG-UU CGGA--UUGU UC-UC-UGC- AA-CUCG-A-
GAGCA-UGAA -G-CC-GGAA -UCGC-UA-- G-UA-AU-CG -U-G-AA-UC -A-G-CCA-U -GUCACGGUG -AAU-ACGUU
-CCCGGG--U -C-U-UGU-A C-UCAC-C-G -CCC-GU-CA CACCAUGGG- AGUUG-AUUU C-ACU--CGA A---GU-GGA
AAU-ACUAA- --------A- CU------AG -UUAU-CCC- CC--A-CA-G UGGAAUCAGC G......... ..........
.......... .......... .......... .......... .......... .......... .......... ..........
.......... .......... .
>AF550651.1.1555 ;Campylobacter curvus
.......... .......... .......... .......... .......... .......... .......... ..........
.......... .......... .......... ......UG-G C-GG-C-GU- GCCUAAUACA U-GCA-AGU- C--GAA-CG-
G-------AC ----AAG--- -----UAA-G -A-G---CUU -GC-U--CUU A--------- ---UG-AGUU -AGU-GGC-G
CAC-GGGU-G A-GUA-AU-G -U-AUAGCUA A-U-CU-GC- C-CCA--UA- G--U-G-GAG G-ACAACAGU U-GGAAA-CG
A-CU-GCUAA UACUC--C-A U-A---CU-C C-AUU-U-AU AUA-UA-A-G UAU-AA--AU GGGAAA-G-U CGAACC-C--
-----UAUAU AUU-GUUUAU UUAUCAA-A- ---------- ---------- ---------- ---------- ----------
---------- --------UA CCUACGGCGC AACCGAAAGU UGCGGUGUGC U-UU-AGGUG GGUCAAGGGA GCGUAGCUCC
UUGUCGCAAA GACGGACUUU GUUCG----- ---------- ---------- ---------- ---------- --UCUGCGAA
GUAAAU-AAU AUAUA----- -GG---GUUU CU---C-G-C U-A-UGGGAU GAG-GCUAUA UC-G-U-AUC AGCUAGU-UG
GU-AA-G-GU AAUGGCUU-A CCAAGGCU-A UGACGC-GU- AACUGGUCUG AGAGG-AUGA U-CAGUCACA CU-GGAACUG
AGACACGGUC CAGACUCCUA CGGGAGGCAG CAGUAGGGAA -UAUU-GCUC AAUGGGG-GA AA-CCCUG-A AGCAGCAACG
CCGCGUGGAG GAUGAC-ACU UUU-CGGA-G -CGUAAACUC CUUUU-CUUG GGG-AAGA-A -AU--U---- ----------
---------- --U-GACGGU ACCCAAG-GA AUAAGCACCG GCUAACUCCG UGC-CAG-C- AGC-CGC-GG UAAUACGGAG
-GGUGCAAGC -GUU-ACUCG G-AAUCAC-U GG-GCGUA-- AA-GGAC-GC -GUAGG-CGG AUUAUCAA-G U-CUCUU-GU
GAAA-UCCAA UGG-CUUAAC C-A-UUGAAC UGCUU-GAGA AACUGAUAAU -C-UAGAGUG AGG-GAGAGG CAGAUGG-AA
UU-GGUG-GU --GUA-GGG- GUAAAA-UCC -GUAG-AGA- UCAC-C-AGG -AAU-ACC-C AUU-GCGAA- G-GC-G-AUC
UG-CUGG-AA -C-UCA-AC- UGA-CGCU-A AUGC-G-UGA -AA-G-C-GU GGGG-AGC-A AA--CAGGAU UA-G-AUACC
CUGGUAGU-C -CACGCCC-U AAA-C-GAUG U-A-UA-CUA G-UU-GUUGC -UGAG-CUAG U-C-UUGG-C AGUAA-UGCA
CCUA-ACGGA UU-AAGUAUA -CCGCC-UGG GG-AGUACGG UCGCAAGAUU AAA-ACUCAA A-GGAA-UAG ACGGGG-ACC
C-GCAC-AA- GCGGUGG-AG CAUGUGGUUU AA-UU-CGAA GA-UACGCGA AGAACCUUAC CCG-GA-CUU GA-UAU-C-U
AACAAAUCAU CUAGAGAUA- GAAGAGUGUC --UG--C--U U-G--C--A- -GAAA-UGUU AAGACAGGUG CUGCACGGCU
GUCGUCAGCU CGUGUCGUGA GAUGUUGGGU U-AAGUCCCG -C-AA-CGA- GCGC-A-ACC CACG-UCAU- UAGUUGCU-A
ACGG--UUCG -GCCGAG--C -ACUCU-AAU GAGACUGCCU U-CG-CAA-G GA-GGAGG-A -AG-GUGUGG ACG-ACGUC-
AA-GUCAUCA UGGCCCUUAU GUCCGGG-GC GA-CAC--AC GUGCUAC-AA -UGGC-AU-A UA-C-AAUGA -GA-CGC-AA
-UAUCGCGAG AUGGAG-C-A AA-UCU-AU- AAAA-UAUGU -CC-CAG-UU CGGA--UUGG AG-UC-UGC- AA-CUCG-A-
CUCCA-UGAA -G-CC-GGAA -UCGC-UA-- G-UA-AU-CG -U-A-GA-UC -A-G-CCA-U -GCUACGGUG -AAU-ACGUU
-CCCGGG--U -C-U-UGU-A C-UCAC-C-G -CCC-GU-CA CACCAUGGG- AGUUG-AUUU C-ACU--CGA A---GC-CCA
AAU-ACCAA- --------A- CC------GG -UUAU-GGU- CC--A-CA-G UGGAAUCAGC G......... ..........
.......... .......... .......... .......... .......... .......... .......... ..........
.......... .......... .
>AF550655.1.1415 ;Campylobacter showae
.......... .......... .......... .......... .......... .......... .......... ..........
.......... .......... .......... ......UG-G C-GG-C-GU- GCCUAAUACA U-GCA-AGU- C--GAA-CG-
G-------AG ----AUU--- -----AAG-U -A-G---CUU -GC-U--AUU U--------- ---AA-UCUU -AGU-GGC-G
CAC-GGGU-G A-GUA-AU-A -U-AUAGCUA A-C-UU-GC- C-CAU--UA- C--U-A-AGG G-ACAACAGU U-GGAAA-CG
A-CU-GCUAA UACCU--U-A U-A---CU-C C-GUA-U-CU AUA-UA-A-G UAG-GU--AC GGGAAA---G U---------
---------- ---------- ---------- ---------- ---------- ---------- ---------- ----------
---------- ---------- ---------- ---------- ---------- -UUU------ ---------- ----------
---------- ---------- ---------- ---------- ---------- ---------- ---------- ----------
---------- ---------- ---------- -U---C-G-G U-A-AUGGAU AGG-GCUAUA UC-G-U-AUC AGCUAGU-UG
GU-AA-G-GU AACGGCUU-A CCAAGGCU-A UGACGC-GU- AACUGGUCUG AGAGG-AUGA U-CAGUCACA CU-GGAACUG
AGACACGGUC CAGACUCCUA CGGGAGGCAG CAGUAGGGAA -UAUU-GCUC AAUGGGG-GA AA-CCCUG-A AGCAGCAACG
CCGCGUGGAG GAUGAC-ACU UUU-CGGA-G -CGUAAACUC CUUUU-CUUG GGA-AAGA-A -UU--A---- ----------
---------- --U-GACGGU ACCCAAG-GA AUAAGCACCG GCUAACUCCG UGC-CAG-C- AGC-CGC-GG UAAUACGGAG
-GGUGCAAGC -GUU-ACUCG G-AAUCAC-U GG-GCGUA-- AA-GGAC-GC -GUAGG-CGG AUUAUCAA-G U-CUCUU-GU
GAAA-UCUAA CGG-CUUAAC C-G-UUAAAC UGCUU-GGGA AACUGAUAAU -C-UAGAGUA AGG-GAGAGG CAGAUGG-AA
UU-CUUG-GU --GUA-GGG- GUAAAA-UCC -GUAG-AGA- UCAA-G-AAG -AAU-ACC-C AUU-GCGAA- A-GC-G-AUC
UG-CUGG-AA -C-UUA-AC- UGA-CGCU-A AUGC-G-UGA -AA-G-C-GU GGGG-AGC-A AA--CAGGAU UA-G-AUACC
CUGGUAGU-C -CACGCCC-U AAA-C-GAUG U-A-UA-CUA G-UU-GUUGC -UUCG-CUAG U-C-GAGG-C AGUAA-UGCA
CCUA-ACGGA UU-AAGUAUA -CCGCC-UGG GG-AGUACGG UCGCAAGAUU AAA-ACUCAA A-GGAA-UAG ACGGGG-ACC
C-GCAC-AA- GCGGUGG-AG CAUGUGGUUU AA-UU-CGAA GA-UACGCGA AGAACCUUAC CCG-GA-CUU GA-UAU-C-U
AACAAAUCAU CCAGAGAUG- GAAGAGUGUC --UG--C--U U-G--C--A- -GAAA-UGUU AAGACAGGUG CUGCACGGCU
GUCGUCAGCU CGUGUCGUGA GAUGUUGGGU U-AAGUCCCG -C-AA-CGA- GCGC-A-ACC CACG-UCAU- UAGUUGCU-A
ACGG--UUCG -GCCGAG--C -ACUCU-AAU GAGACUGCCU U-CG-CAA-G GA-GGAGG-A -AG-GUGUGG ACG-ACGUC-
AA-GUCAUCA UGGCCCUUAU GUCCGGG-GC GA-CAC--AC GUGCUAC-AA -UGGC-GU-A UA-C-AAUGA -GA-CGC-AA
-UAUCGCGAG AUGGAG-C-A AA-UCU-AU- AAAA-UACGU -CC-CAG-UU CGGA--UUGG AG-UC-UGC- AA-CUCG-A-
CUCCA-UGAA -G-CC-GGAA -UCGC-UA-- G-UA-AU-CG -U-A-GA-UC -A-G-CCA-U -GCUACGGUG -AAU-ACGUU
-CCCGGG--U -C-U-UGU-A C-UCAC-C-G -CCC-GU-CA CACCAUGGG- AGUUG-AUUU C-ACU--CGA A---GC-CCA
AAU-ACCAA- --------A- CC------GG -UUAU-GGU- CC--A-CA-G UGGAAUCAGC G......... ..........
.......... .......... .......... .......... .......... .......... .......... ..........
.......... .......... .
>AF550659.1.1604 ;Campylobacter rectus
.......... .......... .......... .......... .......... .......... .......... ..........
.......... .......... .......... ......UG-G C-GG-C-GU- GCCUAAUACA U-GCA-AGU- C--GAA-CG-
G-------AG ----AUU--- -----AAG-U -A-G---CUU -GC-U--AUU U--------- ---AA-UCUU -AGU-GGC-G
CAC-GGGU-G A-GUA-AU-A -U-AUAGCUA A-U-CU-GC- C-CUA--CA- C--U-A-GAG G-ACAACAGU U-GGAAA-CG
A-CU-GCUAA UACUC--U-A U-A---CU-C C-UUC-U-AA GCA-UA-A-G CUU-AG--UC GGGAAA---G UUAAU--A-A
AAUUUGCUUU UUGGUUUCAU CUUGAG---- ---------- -----AGAUA UGGACGUAUA ACAACUAAAU UGAUACGCCG
AUGUGGCAAA CAUCGGUGUG CUUUAGGUGG GUCAAGGGAG CGCUUGCGCU UCUUGUCGCA AAGAAAGGCU UUGCCUUUCU
GCGAAGUCCG UA-------- ---------- ---------- ---------- ---------- ---------- ----UUUGUC
AAGAUGAAAU CUUGCAAAUG -UAU--UUUU -U---C-G-G U-G-UAGGAU GAG-GCUAUA UC-G-U-AUC AGCUAGU-UG
GU-AG-G-GU AACGGCCU-A CCAAGGCU-A UGACGC-GU- AACUGGUCUG AGAGG-AUGA U-CAGUCACA CU-GGAACUG
AGACACGGUC CAGACUCCUA CGGGAGGCAG CAGUAGGGAA -UAUU-GCUC AAUGGGG-GA AA-CCCUG-A AGCAGCAACG
CCGCGUGGAG GAUGAC-ACU UUU-CGGA-G -CGUAAACUC CUUUU-CUUG GGA-AAGA-A -UU--A---- ----------
---------- --U-GACGGU ACCCAAG-GA AUAAGCACCG GCUAACUCCG UGC-CAG-C- AGC-CGC-GG UAAUACGGAG
-GGUGCAAGC -GUU-ACUCG G-AAUCAC-U GG-GCGUA-- AA-GGAC-GC -GUAGG-CGG AUUAUCAA-G U-CUCUU-GU
GAAA-UCUAA CGG-CUUAAC C-G-UUAAAC UGCUU-GGGA AACUGAUAAU -C-UAGAGUA AGG-GAGAGG CAGAUGG-AA
UU-CUUG-GU --GUA-GGG- GUAAAA-UCC -GUAG-AGA- UCAA-G-AAG -AAU-ACC-C AUU-GCGAA- A-GC-G-AUC
UG-CUGG-AA -C-UUA-AC- UGA-CGCU-A AUGC-G-UGA -AA-G-C-GU GGGG-AGC-A AA--CAGGAU UA-G-AUACC
CUGGUAGU-C -CACGCCC-U AAA-C-GAUG U-A-UA-CUA G-UU-GUUGC -UUCG-CUAG U-C-GAGG-C AGUAA-UGCA
CCUA-ACGGA UU-AAGUAUA -CCGCC-UGG GG-AGUACGG UCGCAAGAUU AAA-ACUCAA A-GGAA-UAG ACGGGG-ACC
C-GCAC-AA- GCGGUGG-AG CAUGUGGUUU AA-UU-CGAA GA-UACGCGA AGAACCUUAC CCG-GA-CUU GA-UAU-C-U
AACAAAUCAU CCAGAGAUG- GAAGAGUGUC --UG--C--U U-G--C--A- -GAAA-UGUU AAGACAGGUG CUGCACGGCU
GUCGUCAGCU CGUGUCGUGA GAUGUUGGGU U-AAGUCCCG -C-AA-CGA- GCGC-A-ACC CACG-UCAU- UAGUUGCU-A
ACGG--UUCG -GCCGAG--C -ACUCU-AAU GAGACUGCCU U-CG-UAA-G GA-GGAGG-A -AG-GUGUGG ACG-ACGUC-
AA-GUCAUCA UGGCCCUUAU GUCCGGG-GC GA-CAC--AC GUGCUAC-AA -UGGC-GU-A UA-C-AAUGA -GA-CGC-AA
-UAUCGCGAG AUGGAG-C-A AA-UCU-AU- AAAA-UACGU -CC-CAG-UU CGGA--UUGG AG-UC-UGC- AA-CUCG-A-
CUCCA-UGAA -G-CC-GGAA -UCGC-UA-- G-UA-AU-CG -U-A-GA-UC -A-G-CCA-U -GCUACGGUG -AAU-ACGUU
-CCCGGG--U -C-U-UGU-A C-UCAC-C-G -CCC-GU-CA CACCAUGGG- AGUUG-AUUU C-ACU--CGA A---GC-CCA
AAU-ACCAA- --------A- UC------GG -UUAU-GGU- CC--A-CA-G UGGAAUCAGC G......... ..........
.......... .......... .......... .......... .......... .......... .......... ..........
.......... .......... .
>AF550663.1.1415 ;Campylobacter mucosalis
.......... .......... .......... .......... .......... .......... .......... ..........
.......... .......... .......... ......UG-G C-GG-C-GU- GCCUAAUACA U-GCA-AGU- C--GAA-CG-
G-------AG ----AUU--- -----AAG-U -A-G---CUU -GC-U--AUU U--------- ---AA-UCUU -AGU-GGC-G
CAC-GGGU-G A-GUA-AU-G -U-AUAGCUA A-U-CU-GC- C-CUA--UG- C--A-G-GAG G-ACAACAGU U-AGAAA-UG
A-CU-GCUAA UACUC--C-A U-A---CU-C C-UUC-U-UA ACA-UA-A-G UUA-AG--UC GGGAAA---G U---------
---------- ---------- ---------- ---------- ---------- ---------- ---------- ----------
---------- ---------- ---------- ---------- ---------- -UUU------ ---------- ----------
---------- ---------- ---------- ---------- ---------- ---------- ---------- ----------
---------- ---------- ---------- -U---C-G-G C-A-UAGGAU GAG-GCUAUA UU-G-U-AUC AGCUAGU-UG
GU-GA-G-GU AAUGGCUC-A CCAAGGCU-A UGACGC-AU- AACUGGUCUG AGAGG-AUGA U-CAGUCACA CU-GGAACUG
AGACACGGUC CAGACUCCUA CGGGAGGCAG CAGUAGGGAA -UAUU-GCUC AAUGGGG-GA AA-CCCUG-A AGCAGCAACG
CCGCGUGGAG GAUGAC-ACU UUU-CGGA-G -CGUAAACUC CUUUU-GUUA GGG-AAGA-A -CC--A---- ----------
---------- --U-GACGGU ACCUAAC-GA AUAAGCACCG GCUAACUCCG UGC-CAG-C- AGC-CGC-GG UAAUACGGGG
-GGUGCAAGC -GUU-ACUCG G-AAUCAC-U GG-GCGUA-- AA-GGAC-GC -GUAGG-CGG AUUAUCAA-G U-CUCUU-GU
GAAA-UCCUA UGG-CUUAAC C-A-UAGAAC UGCUU-GGGA AACUGAUAAU -C-UAGAGUG AGG-GAGAGG CAGAUGG-AA
UU-GGUG-GU --GUA-GGG- GUAAAA-UCC -GUAG-AGA- UCAC-C-AGG -AAU-ACC-C AUU-GCGAA- G-GC-G-AUC
UG-CUGG-AA -C-UCA-AC- UGA-CGCU-A AGGC-G-UGA -AA-G-C-GU GGGG-AGC-A AA--CAGGAU UA-G-AUACC
CUGGUAGU-C -CACGCCC-U AAA-C-GAUG U-A-UA-CUA G-UU-GUUGC -UAAG-CUAG U-C-UUGG-C AGUAA-UGCA
CCUA-ACGGA UU-AAGUAUA -CCGCC-UGG GG-AGUACGG UCGCAAGAUU AAA-ACUCAA A-GGAA-UAG ACGGGG-ACC
C-GCAC-AA- GCGGUGG-AG CAUGUGGUUU AA-UU-CGAA GA-UACGCGA AGAACCUUAC CCG-GA-CUU GA-UAU-C-C
AACGAAUUCU GUAGAGAUA- CGGAAGUGCU --AG--C--U U-G--C--U- -AGAA-UGUU GAGACAGGUG CUGCACGGCU
GUCGUCAGCU CGUGUCGUGA GAUGUUGGGU U-AAGUCCCG -C-AA-CGA- GCGC-A-ACC CACG-UAUU- UAGUUGCU-A
ACGG--UUAG -GCCGAG--C -ACUCU-AAA UAGACUGCCU U-CG-CAA-G GA-GGAGG-A -AG-GUGUGG ACG-ACGUC-
AA-GUCAUCA UGGCCCUUAU GUCCGGG-GC GA-CAC--AC GUGCUAC-AA -UGGC-AU-A UA-C-AAUGA -GA-CGC-AA
-UAUCGCGAG AUGGAG-C-A AA-UCU-AU- AAAA-UAUGU -CC-CAG-UU CGGA--UUGG AG-UC-UGC- AA-CUCG-A-
CUCCA-UGAA -G-CC-GGAA -UCGC-UA-- G-UA-AU-CG -U-A-GA-UC -A-G-CCA-U -GCUACGGUG -AAU-ACGUU
-CCCGGG--U -C-U-UGU-A C-UCAC-C-G -CCC-GU-CA CACCAUGGG- AGUUG-AUUU C-ACU--CGA A---GU-CGG
AAU-GCUAA- --------A- CU------AG -CUAC-CGC- CC--A-CA-G UGGAAUCAGC G......... ..........
.......... .......... .......... .......... .......... .......... .......... ..........
.......... .......... .
>AGTE01000022.4245.5737 ;Campylobacter jejuni subsp. jejuni NW
.......... .......... .......... .......... .......... .......... .......... ..AGAGUUUG
A-U-CC-U-G G-CU-C-AG- A-G-UG-AAC -G-C--UG-G C-GG-C-GU- GCCUAAUACA U-GCA-AGU- C--GAA-CG-
A-------UG ----AAG--- ----CUUC-U -A-G---CUU -GC-U--AGA A-G------- ---UG-GAUU -AGU-GGC-G
CAC-GGGU-G A-GUA-AG-G -U-AUAGUUA A-U-CU-GC- C-CUA--CA- C--A-A-GAG G-ACAACAGU U-GGAAA-CG
A-CU-GCUAA UACUC--U-A U-A---CU-C C-UGC-U-UA ACA-CA-A-G UUG-AG--UA GGGAAA---G U---------
---------- ---------- ---------- ---------- ---------- ---------- ---------- ----------
---------- ---------- ---------- ---------- ---------- U-UU------ ---------- ----------
---------- ---------- ---------- ---------- ---------- ---------- ---------- ----------
---------- ---------- ---------- -U---C-G-G U-G-UAGGAU GAG-ACUAUA UA-G-U-AUC AGCUAGU-UG
GU-AA-G-GU AAUGGCUU-A CCAAGGCU-A UGACGC-UU- AACUGGUCUG AGAGG-AUGA U-CAGUCACA CU-GGAACUG
AGACACGGUC CAGACUCCUA CGGGAGGCAG CAGUAGGGAA -UAUU-GCGC AAUGGGG-GA AA-CCCUG-A CGCAGCAACG
CCGCGUGGAG GAUGAC-ACU UUU-CGGA-G -CGUAAACUC CUUUU-CUUA GGG-AAGA-A -UU--C---- ----------
---------- --U-GACGGU ACCUAAG-GA AUAAGCACCG GCUAACUCCG UGC-CAG-C- AGC-CGC-GG UAAUACGGAG
-GGUGCAAGC -GUU-ACUCG G-AAUCAC-U GG-GCGUA-- AA-GGGC-GC -GUAGG-CGG AUUAUCAA-G U-CUCUU-GU
GAAA-UCUAA UGG-CUUAAC C-A-UUAAAC UGCUU-GGGA AACUGAUAGU -C-UAGAGUG AGG-GAGAGG CAGAUGG-AA
UU-GGUG-GU --GUA-GGG- GUAAAA-UCC -GUAG-AUA- UCAC-C-AAG -AAU-ACC-C AUU-GCGAA- G-GC-G-AUC
UG-CUGG-AA -C-UCA-AC- UGA-CGCU-A AGGC-G-CGA -AA-G-C-GU GGGG-AGC-A AA--CAGGAU UA-G-AUACC
CUGGUAGU-C -CACGCCC-U AAA-C-GAUG U-A-CA-CUA G-UU-GUUGG -GGUG-CUAG U-C-AUCU-C AGUAA-UGCA
GCUA-ACGCA UU-AAGUGUA -CCGCC-UGG GG-AGUACGG UCGCAAGAUU AAA-ACUCAA A-GGAA-UAG ACGGGG-ACC
C-GCAC-AA- GCGGUGG-AG CAUGUGGUUU AA-UU-CGAA GA-UACGCGA AGAACCUUAC CUG-GG-CUU GA-UAU-C-C
UAAGAACCUU UUAGAGAUA- AGAGGGUGCU --AG--C--U U-G--C--U- -AGAA-CUUA GAGACAGGUG CUGCACGGCU
GUCGUCAGCU CGUGUCGUGA GAUGUUGGGU U-AAGUCCCG -C-AA-CGA- GCGC-A-ACC CACG-UAUU- UAGUUGCU-A
ACGG--UUCG -GCCGAG--C -ACUCU-AAA UAGACUGCCU U-CG-UAA-G GA-GGAGG-A -AG-GUGUGG ACG-ACGUC-
AA-GUCAUCA UGGCCCUUAU GCCCAGG-GC GA-CAC--AC GUGCUAC-AA -UGGC-AU-A UA-C-AAUGA -GA-CGC-AA
-UACCGCGAG GUGGAG-C-A AA-UCU-AU- AAAA-UAUGU -CC-CAG-UU CGGA--UUGU UC-UC-UGC- AA-CUCG-A-
GAGCA-UGAA -G-CC-GGAA -UCGC-UA-- G-UA-AU-CG -U-A-GA-UC -A-G-CCA-U -GCUACGGUG -AAU-ACGUU
-CCCGGG--U -C-U-UGU-A C-UCAC-C-G -CCC-GU-CA CACCAUGGG- AGUUG-AUUU C-ACU--CGA A---GC-CGG
AAU-ACUAA- --------A- CU------AG -UUAC-CGU- CC--A-CA-G UGGAAUCAGC G--ACU-G-G ----GG-UG-
---------- ---------- ---AA-GUCG UAACAAGGUA A-CCGUAGGA GAACC-UGCG GUUG...... ..........
.......... .......... .
>AIMI01000003.430.1946 ;Campylobacter coli 111-3
.......... .......... .......... .......... .......... .......... ...UUUUUAU GGAGAGUUUG
A-U-CC-U-G G-CU-C-AG- A-G-UG-AAC -G-C--UG-G C-GG-C-GU- GCCUAAUACA U-GCA-AGU- C--GAA-CG-
A-------UG ----AAG--- ----CUUC-U -A-G---CUU -GC-U--AGA A-G------- ---UG-GAUU -AGU-GGC-G
CAC-GGGU-G A-GUA-AG-G -U-AUAGUUA A-U-CU-GC- C-CUA--CA- C--A-A-GAG G-ACAACAGU U-GGAAA-CG
A-CU-GCUAA UACUC--U-A U-A---CU-C C-UGC-U-UA ACA-CA-A-G UUG-AG--UA GGGAAA---G U---------
---------- ---------- ---------- ---------- ---------- ---------- ---------- ----------
---------- ---------- ---------- ---------- ---------- U-UU------ ---------- ----------
---------- ---------- ---------- ---------- ---------- ---------- ---------- ----------
---------- ---------- ---------- -U---C-G-G U-G-UAGGAU GAG-ACUAUA UA-G-U-AUC AGCUAGU-UG
GU-GA-G-GU AAUGGCUC-A CCAAGGCU-A UGACGC-UU- AACUGGUCUG AGAGG-AUGA U-CAGUCACA CU-GGAACUG
AGACACGGUC CAGACUCCUA CGGGAGGCAG CAGUAGGGAA -UAUU-GCGC AAUGGGG-GA AA-CCCUG-A CGCAGCAACG
CCGCGUGGAG GAUGAC-ACU UUU-CGGA-G -CGUAAACUC CUUUU-CUUA GGG-AAGA-A -UU--C---- ----------
---------- --U-GACGGU ACCUAAG-GA AUAAGCACCG GCUAACUCCG UGC-CAG-C- AGC-CGC-GG UAAUACGGAG
-GGUGCAAGC -GUU-ACUCG G-AAUCAC-U GG-GCGUA-- AA-GGGC-GC -GUAGG-CGG AUUAUCAA-G U-CUCUU-GU
GAAA-UCUAA UGG-CUUAAC C-A-UUAAAC UGCUU-GGGA AACUGAUAGU -C-UAGAGUG AGG-GAGAGG CAGAUGG-AA
UU-GGUG-GU --GUA-GGG- GUAAAA-UCC -GUAG-AUA- UCAC-C-AAG -AAU-ACC-C AUU-GCGAA- G-GC-G-AUC
UG-CUGG-AA -C-UCA-AC- UGA-CGCU-A AGGC-G-CGA -AA-G-C-GU GGGG-AGC-A AA--CAGGAU UA-G-AUACC
CUGGUAGU-C -CACGCCC-U AAA-C-GAUG U-A-CA-CUA G-UU-GUUGG -GGUG-CUAG U-C-AUCU-C AGUAA-UGCA
GCUA-ACGCA UU-AAGUGUA -CCGCC-UGG GG-AGUACGG UCGCAAGAUU AAA-ACUCAA A-GGAA-UAG ACGGGG-ACC
C-GCAC-AA- GCGGUGG-AG CAUGUGGUUU AA-UU-CGAG GA-UACGCGA AGAACCUUAC CUG-GG-CUU GA-UAU-C-C
UAAGAACCUU UUAGAGAUA- AGAGGGUGCU --AG--C--U U-G--C--U- -AGAA-CUUA GAGACAGGUG CUGCACGGCU
GUCGUCAGCU CGUGUCGUGA GAUGUUGGGU U-AAGUCCCG -C-AA-CGA- GCGC-A-ACC CACG-UAUU- UAGUUGCU-A
ACGG--UUCG -GCCGAG--C -ACUCU-AAA UAGACUGCCU U-CG-UAA-G GA-GGAGG-A -AG-GUGUGG ACG-ACGUC-
AA-GUCAUCA UGGCCCUUAU GCCCAGG-GC GA-CAC--AC GUGCUAC-AA -UGGC-AU-A UA-C-AAUGA -GA-CGC-AA
-UACCGCGAG GUGGAG-C-A AA-UCU-AU- AAAA-UAUGU -CC-CAG-UU CGGA--UUGU UC-UC-UGC- AA-CUCG-A-
GAGCA-UGAA -G-CC-GGAA -UCGC-UA-- G-UA-AU-CG -U-A-GA-UC -A-G-CCA-U -GCUACGGUG -AAU-ACGUU
-CCCGGG--U -C-U-UGU-A C-UCAC-C-G -CCC-GU-CA CACCAUGGG- AGUUG-AUUU C-ACU--CGA A---GC-CGG
AAU-ACUAA- --------A- CU------AG -UUAC-CGU- CC--A-CA-G UGGAAUCAGC G--ACU-G-G ----GG-UG-
---------- ---------- ---AA-GUCG UAACAAGGUA A-CCGUAGGA GAACC-UGCG GUUGGAUCAC CUCCUUUCU.
.......... .......... .
>AASL01000001.692940.694452 ;Campylobacter jejuni subsp. jejuni 81-176
.......... .......... .......... .......... .......... .......... .....UUUAU GGAGAGUUUG
A-U-CC-U-G G-CU-C-AG- A-G-UG-AAC -G-C--UG-G C-GG-C-GU- GCCUAAUACA U-GCA-AGU- C--GAA-CG-
A-------UG ----AAG--- ----CUUU-U -A-G---CUU -GC-U--AGA A-G------- ---UG-GAUU -AGU-GGC-G
CAC-GGGU-G A-GUA-AG-G -U-AUAGUUA A-U-CU-GC- C-CUA--CA- C--A-A-GAG G-ACAACAGU U-GGAAA-CG
A-CU-GCUAA UACUC--U-A U-A---CU-C C-UGC-U-UA ACA-CA-A-G UUG-AG--UA GGGAAA---G U---------
---------- ---------- ---------- ---------- ---------- ---------- ---------- ----------
---------- ---------- ---------- ---------- ---------- U-UU------ ---------- ----------
---------- ---------- ---------- ---------- ---------- ---------- ---------- ----------
---------- ---------- ---------- -U---C-G-G U-G-UAGGAU GAG-ACUAUA UA-G-U-AUC AGCUAGU-UG
GU-AA-G-GU AAUGGCUU-A CCAAGGCU-A UGACGC-UU- AACUGGUCUG AGAGG-AUGA U-CAGUCACA CU-GGAACUG
AGACACGGUC CAGACUCCUA CGGGAGGCAG CAGUAGGGAA -UAUU-GCGC AAUGGGG-GA AA-CCCUG-A CGCAGCAACG
CCGCGUGGAG GAUGAC-ACU UUU-CGGA-G -CGUAAACUC CUUUU-CUUA GGG-AAGA-A -UU--C---- ----------
---------- --U-GACGGU ACCUAAG-GA AUAAGCACCG GCUAACUCCG UGC-CAG-C- AGC-CGC-GG UAAUACGGAG
-GGUGCAAGC -GUU-ACUCG G-AAUCAC-U GG-GCGUA-- AA-GGGC-GC -GUAGG-CGG AUUAUCAA-G U-CUCUU-GU
GAAA-UCUAA UGG-CUUAAC C-A-UUAAAC UGCUU-GGGA AACUGAUAGU -C-UAGAGUG AGG-GAGAGG UAGAUGG-AA
UU-GGUG-GU --GUA-GGG- GUAAAA-UCC -GUAG-AUA- UCAC-C-AAG -AAU-ACC-C AUU-GCGAA- G-GC-G-AUC
UG-CUGG-AA -C-UCA-AC- UGA-CGCU-A AGGC-G-CGA -AA-G-C-GU GGGG-AGC-A AA--CAGGAU UA-G-AUACC
CUGGUAGU-C -CACGCCC-U AAA-C-GAUG U-A-CA-CUA G-UU-GUUGG -GAUG-CUAG U-C-AUCU-C AGUAA-UGCA
GCUA-ACGCA UU-AAGUGUA -CCGCC-UGG GG-AGUACGG UCGCAAGAUU AAA-ACUCAA A-GGAA-UAG ACGGGG-ACC
C-GCAC-AA- GCGGUGG-AG CAUGUGGUUU AA-UU-CGAA GA-UACGCGA AGAACCUUAC CUG-GG-CUU GA-UAU-C-C
UAAGAACCUU AUAGAGAUA- UGAGGGUGCU --AG--C--U U-G--C--U- -AGAA-CUUA GAGACAGGUG CUGCACGGCU
GUCGUCAGCU CGUGUCGUGA GAUGUUGGGU U-AAGUCCCG -C-AA-CGA- GCGC-A-ACC CACG-UAUU- UAGUUGCU-A
ACGG--UUCG -GCCGAG--C -ACUCU-AAA UAGACUGCCU U-CG-UAA-G GA-GGAGG-A -AG-GUGUGG ACG-ACGUC-
AA-GUCAUCA UGGCCCUUAU GCCCAGG-GC GA-CAC--AC GUGCUAC-AA -UGGC-AU-A UA-C-AAUGA -GA-CGC-AA
-UACCGCGAG GUGGAG-C-A AA-UCU-AU- AAAA-UAUGU -CC-CAG-UU CGGA--UUGU UC-UC-UGC- AA-CUCG-A-
GAGCA-UGAA -G-CC-GGAA -UCGC-UA-- G-UA-AU-CG -U-A-GA-UC -A-G-CCA-U -GCUACGGUG -AAU-ACGUU
-CCCGGG--U -C-U-UGU-A C-UCAC-C-G -CCC-GU-CA CACCAUGGG- AGUUG-AUUU C-ACU--CGA A---GC-CGG
AAU-ACUAA- --------A- CU------AG -UUAC-CGU- CC--A-CA-G UGGAAUCAGC G--ACU-G-G ----GG-UG-
---------- ---------- ---AA-GUCG UAACAAGGUA A-CCGUAGGA GAACC-UGCG GUUGGAUCAC CUCCUUU...
.......... .......... .
>AIML01000029.440.1932 ;Campylobacter coli 2548
.......... .......... .......... .......... .......... .......... .......... ..AGAGUUUG
A-U-CC-U-G G-CU-C-AG- A-G-UG-AAC -G-C--UG-G C-GG-C-GU- GCCUAAUACA U-GCA-AGU- C--GAA-CG-
A-------UG ----AAG--- ----CUUC-U -A-G---CUU -GC-U--AGA A-G------- ---UG-GAUU -AGU-GGC-G
CAC-GGGU-G A-GUA-AG-G -U-AUAGUUA A-U-CU-GC- C-CUA--CA- C--A-A-GAG G-ACAACAGU U-GGAAA-CG
A-CU-GCUAA UACUC--U-A U-A---CU-C C-UGC-U-UA ACA-CA-A-G UUG-AG--UA GGGAAA---G U---------
---------- ---------- ---------- ---------- ---------- ---------- ---------- ----------
---------- ---------- ---------- ---------- ---------- U-UU------ ---------- ----------
---------- ---------- ---------- ---------- ---------- ---------- ---------- ----------
---------- ---------- ---------- -U---C-G-G U-G-UAGGAU GAG-ACUAUA UA-G-U-AUC AGCUAGU-UG
GU-AA-G-GU AAUGGCUU-A CCAAGGCU-A UGACGC-UU- AACUGGUCUG AGAGG-AUGA U-CAGUCACA CU-GGAACUG
AGACACGGUC CAGACUCCUA CGGGAGGCAG CAGUAGGGAA -UAUU-GCGC AAUGGGG-GA AA-CCCUG-A CGCAGCAACG
CCGCGUGGAG GAUGAC-ACU UUU-CGGA-G -CGUAAACUC CUUUU-CUUA GGG-AAGA-A -UU--C---- ----------
---------- --U-GACGGU ACCUAAG-GA AUAAGCACCG GCUAACUCCG UGC-CAG-C- AGC-CGC-GG UAAUACGGAG
-GGUGCAAGC -GUU-ACUCG G-AAUCAC-U GG-GCGUA-- AA-GGGC-GC -GUAGG-CGG AUUAUCAA-G U-CUCUU-GU
GAAA-UCUAA UGG-CUUAAC C-A-UUAAAC UGCUU-GGGA AACUGAUAGU -C-UAGAGUG AGG-GAGAGG CAGAUGG-AA
UU-GGUG-GU --GUA-GGG- GUAAAA-UCC -GUAG-AUA- UCAC-C-AAG -AAU-ACC-C AUU-GCGAA- G-GC-G-AUC
UG-CUGG-AA -C-UCA-AC- UGA-CGCU-A AGGC-G-CGA -AA-G-C-GU GGGG-AGC-A AA--CAGGAU UA-G-AUACC
CUGGUAGU-C -CACGCCC-U AAA-C-GAUG U-A-CA-CUA G-UU-GUUGG -GGUG-CUAG U-C-AUCU-C AGUAA-UGCA
GCUA-ACGCA UU-AAGUGUA -CCGCC-UGG GG-AGUACGG UCGCAAGAUU AAA-ACUCAA A-GGAA-UAG ACGGGG-ACC
C-GCAC-AA- GCGGUGG-AG CAUGUGGUUU AA-UU-CGAA GA-UACGCGA AGAACCUUAC CUG-GG-CUU GA-UAU-C-C
UAAGAACCUU UUAGAGAUA- AGAGGGUGCU --AG--C--U U-G--C--U- -AGAA-CUUA GAGACAGGUG CUGCACGGCU
GUCGUCAGCU CGUGUCGUGA GAUGUUGGGU U-AAGUCCCG -C-AA-CGA- GCGC-A-ACC CACG-UAUU- UAGUUGCU-A
ACGG--UUCG -GCCGAG--C -ACUCU-AAA UAGACUGCCU U-CG-UAA-G GA-GGAGG-A -AG-GUGUGG ACG-ACGUC-
AA-GUCAUCA UGGCCCUUAU GCCCAGG-GC GA-CAC--AC GUGCUAC-AA -UGGC-AU-A UA-C-AAUGA -GA-CGC-AA
-UACCGCGAG GUGGAG-C-A AA-UCU-AU- AAAA-UAUGU -CC-CAG-UU CGGA--UUGU UC-UC-UGC- AA-CUCG-A-
GAGCA-UGAA -G-CC-GGAA -UCGC-UA-- G-UA-AU-CG -U-A-GA-UC -A-G-CCA-U -GCUACGGUG -AAU-ACGUU
-CCCGGG--U -C-U-UGU-A C-UCAC-C-G -CCC-GU-CA CACCAUGGG- AGUUG-AUUU C-ACU--CGA A---GC-CGG
AAU-ACUAA- --------A- CU------AG -UUAC-CGU- CC--A-CA-G UGGAAUCAGC G--ACU-G-G ----GG-UG-
---------- ---------- ---AA-GUCG UAACAAGGUA A-CCGUAGGA GAACC-UGCG GUUG...... ..........
.......... .......... .
>AB076677.1.1467 ;Campylobacter lanienae
.......... .......... .......... .......... .......... .......... .......... .AAGAGUUUG
A-U-CC-U-G G-CU-C-AG- A-G-UG-AAC -G-C--UG-G C-GG-C-GU- GCCUAAUACA U-GCA-AGU- C--GAA-CG-
G-------AC ----AAG--- -U--AA---G -A-G---CUU -GC-U--C-- U-UA------ ---UG-AGUU -AGU-GGC-G
CAC-GGGU-G A-GUA-AU-G -U-AUAGUUA A-U-CU-GC- C-CUA--CA- C--U-G-GAG G-ACAACAGU U-AGAAA-UG
A-CU-GCUAA UACUC--C-A U-A---CU-C C-UUC-U-UA ACA-UA-A-G UUA-AG--UU GGGAAA---G U---------
---------- ---------- ---------- ---------- ---------- ---------- ---------- ----------
---------- ---------- ---------- ---------- ---------- U-UU--U--- ---------- ----------
---------- ---------- ---------- ---------- ---------- ---------- ---------- ----------
---------- ---------- ---------- -U---C-G-G U-G-UAGGAU GAG-ACUAUA UU-G-U-AUC AGCUAGU-UG
GU-GA-G-GU AAUGGCUC-A CCAAGGCU-A UGACGC-AU- AACUGGUCUG AGAGG-AUGA U-CAGUCACA CU-GGAACUG
AGACACGGUC CAGACUCCUA CGGGAGGCAG CAGUAGGGAA -UAUU-GCUC AAUGGGG-GA AA-CCCUG-A AGCAGCAACG
CCGCGUGGAG GAUGAC-ACU UUU-CGGA-G -CGUAAACUC CUUUU-CUUA GGG-AAGA-A -AU--U---- ----------
---------- --U-GACGGU ACCUAAG-GA AUAAGCACCG GCUAACUCCG UGC-CAG-C- AGC-CGC-GG UAAUACGGAG
-GGUGCAAGC -GUU-ACUCG G-AAUCAC-U GG-GCGUA-- AA-GGAC-GC -GUAGG-CGG AUUAUCAA-G U-CUUUU-GU
GAAA-UCUAA UGG-CUCAAC C-A-UUAAAC UGCUU-GAGA AACUGAUAAU -C-UAGAGUG AGG-GAGAGG CAGAUGG-AA
UU-GGUG-GU --GUA-GGG- GUAAAA-UCC -GUAG-AGA- UCAC-C-AGG -AAU-ACC-C AUU-GCGAA- G-GC-G-AUC
UG-CUAG-AA -C-UCA-AC- UGA-CGCU-A AUGC-G-UGA -AA-G-C-GU GGGG-AGC-A AA--CAGGAU UA-G-AUACC
CUGGUAGU-C -CACGCCC-U AAA-C-GAUG U-A-UA-CUA G-UU-GUUGC -UAUG-CUAG U-C-AUGG-C AGUAA-UGCA
CCUA-ACGGA UU-AAGUAUA -CCGCC-UGG GG-AGUACGG UCGCAAGAUU AAA-ACUCAA A-GGAA-UAG ACGGGG-ACC
C-GCAC-AA- GCGGUGG-AG CAUGUGGUUU AA-UU-CGAU GA-UACGCGA AGAACCUUAC CUG-GG-CUU GA-UAU-C-C
UAAGAACCUU GUAGAGAUA- CGAGGGUGCU --AG--C--U U-G--C--U- -AGAA-CUUA GUGACAGGUG CUGCACGGCU
GUCGUCAGCU CGUGUCGUGA GAUGUUCGGU U-AAGUCCGG -C-AA-CGA- GCGC-A-ACC CACG-UAUU- UAGUUGCU-A
ACAG--UUUG -GCUGAG--C -ACUCU-AAA UAUACUGCCU U-CG-UAA-G GA-GGAGG-A -AG-GUGUGG ACG-ACGUC-
AA-GUCAUCA UGGCCCUUAU GCCCAGG-GC GA-CAC--AC GUGCUAC-AA -UGGC-AU-A UA-C-AAUGA -GA-CGC-AA
-UAUCGUGAG AUGGAG-C-A AA-UCU-AU- AAAA-UAUGU -CC-CAG-UU CGGA--UUGU UC-UC-UGC- AA-CUCG-A-
GAGCA-UGAA -G-CC-GGAA -UCGC-UA-- G-UA-AU-CG -U-A-GA-UC -A-G-CCA-U -GCUACGGUG -AAU-ACGUU
-CCCGGG--U -C-U-UGU-A C-UCAC-C-G -CCC-GU-CA CACCAUGGG- AGUUG-AUUU C-ACU--CGA A---GU-CGG
AAU-GCUAA- --------A- CU------AG -CUAC-CGC- CC--A-CA-G UGGAAUCAGC G--ACU-G-G ----GG-UG-
---------- ---------- ---AA-GUCG UAACAA.... .......... .......... .......... ..........
.......... .......... .
>AB181361.1.1436 ;Campylobacter lari
.......... .......... .......... .......... .......... .......... .......... ..........
.......... .......... A-G-UG-AAC -G-C--UG-G C-GG-C-GU- GCCUAAUACA U-GCA-AGU- C--GAA-CG-
A-------UG ----AAG--- ----CUUU-U -A-G---CUU -GC-U--AGA A-G------- ---UG-GAUU -AGU-GGC-G
CAC-GGGU-G A-GUA-AG-G -U-AUAGUUA A-U-CU-GC- C-CUA--CA- C--A-A-GAG G-ACAACAGU U-GGAAA-CG
A-CU-GCUAA UACUC--U-A U-A---CU-C C-UGC-U-UA ACA-CA-A-G UUG-AG--UA GGGAAA---G U---------
---------- ---------- ---------- ---------- ---------- ---------- ---------- ----------
---------- ---------- ---------- ---------- ---------- U-UU--U--- ---------- ----------
---------- ---------- ---------- ---------- ---------- ---------- ---------- ----------
---------- ---------- ---------- -U---C-G-G U-G-UAGGAU GAG-ACUAUA UA-G-U-AUC AGCUAGU-UG
GU-GA-G-GU AAUGGCUC-A CCAAGGCU-A UGACGC-UU- AACUGGUCUG AGAGG-AUGA U-CAGUCACA CU-GGAACUG
AGACACGGUC CAGACUCCUA CGGGAGGCAG CAGUAGGGAA -UAUU-GCGC AAUGGGG-GA AA-CCCUG-A CGCAGCAACG
CCGCGUGGAG GAUGAC-ACU UUU-CGGA-G -CGUAAACUC CUUUU-CUUA GGG-AAGA-A -UU--C---- ----------
---------- --U-GACGGU ACCUAAG-GA AUAAGCACCG GCUAACUCCG UGC-CAG-C- AGC-CGC-GG UAAUACGGAG
-GGUGCAAGC -GUU-ACUCG G-AAUCAC-U GG-GCGUA-- AA-GGGC-GC -GUAGG-CGG AUUAUCAA-G U-CUCUU-GU
GAAA-UCCAA CGG-CUUAAC C-G-UUGAAC UGCUU-GGGA AACUGGUAGU -C-UAGAGUG AGG-GAGAGG CAGAUGG-AA
UU-GGUG-GU --GUA-GGG- GUAAAA-UCC -GUAG-AUA- UCAC-C-AAG -AAU-ACC-C AUU-GCGAA- G-GC-G-AUC
UG-CUGG-AA -C-UUA-AC- UGA-CGCU-A AGGC-G-CGA -AA-G-C-GU GGGG-AGC-A AA--CAGGAU UA-G-AUACC
CUGGUAGU-C -CACGCCC-U AAA-C-GAUG U-A-CA-CUA G-UU-GUUGG -GGUG-CUAG U-C-AUCU-C AGUAA-UGCA
GCUA-ACGCA UU-AAGUGUA -CCGCC-UGG GG-AGUACGG UCGCAAGAUU AAA-ACUCAA A-GGAA-UAG ACGGGG-ACC
C-GCAC-AA- GCGGUGG-AG CAUGUGGUUU AA-UU-CGAA GA-UACGCGA AGAACCUUAC CUG-GG-CUU GA-UAU-C-C
UAAGAACCUU UUAGAGAUA- AGAGGGUGCU --AG--C--U U-G--C--U- -AGAA-CUUA GAGACAGGUG CUGCACGGCU
GUCGUCAGCU CGUGUCGUGA GAUGUUGGGU U-AAGUCCCG -C-AA-CGA- GCGC-A-ACC CACG-UAUU- UAGUUGCU-A
ACGG--UUCG -GCCGAG--C -ACUCU-AAA UAGACUGCCU U-CG-UAA-G GA-GGAGG-A -AG-GUGUGG ACG-ACGUC-
AA-GUCAUCA UGGCCCUUAU GCCCAGG-GC GA-CAC--AC GUGCUAC-AA -UGGC-AU-A UA-C-AAUGA -GA-CGC-AA
-UACCGCGAG GUGGAG-C-A AA-UCU-AU- AAAA-UAUGU -CC-CAG-UU CGGA--UUGU UC-UC-UGC- AA-CUCG-A-
GAGCA-UGAA -G-CC-GGAA -UCGC-UA-- G-UA-AU-CG -U-A-GA-UC -A-G-CCA-U -GCUACGGUG -AAU-ACGUU
-CCCGGG--U -C-U-UGU-A C-UCAC-C-G -CCC-GU-CA CACCAUGGG- AGUUG-AUUU C-ACU--CGA A---GC-CGG
AAU-ACUAA- --------A- CU------AG -UUAC-CGU- CC--A-CA-G UGGAAUCAGC G--ACU-G-G ----GG-UG.
.......... .......... .......... .......... .......... .......... .......... ..........
.......... .......... .
>AB181365.1.1434 ;Campylobacter lari
.......... .......... .......... .......... .......... .......... .......... ..........
.......... .......... A-G-UG-AAC -G-C--UG-G C-GG-C-GU- GCCUAAUACA U-GCA-AGU- C--GAA-CG-
A-------UG ----AAG--- ----CUUU-U -A-G---CUU -GC-U--AGA A-G------- ---UG-GAUU -AGU-GGC-G
CAC-GGGU-G A-GUA-AG-G -U-AUAGUUA A-U-CU-GC- C-CUA--CA- C--A-A-GAG G-ACAACAGU U-GGAAA-CG
A-CU-GCUAA UACUC--U-A U-A---CU-C C-UGC-U-UA ACA-UA-A-G UUG-AG--UA GGGAAA---G U---------
---------- ---------- ---------- ---------- ---------- ---------- ---------- ----------
---------- ---------- ---------- ---------- ---------- U-UU------ ---------- ----------
---------- ---------- ---------- ---------- ---------- ---------- ---------- ----------
---------- ---------- ---------- -U---C-G-G U-G-UAGGAU GAG-ACUAUA UA-G-U-AUC AGCUAGU-UG
GU-GA-G-GU AAUGGCUC-A CCAAGGCU-A UGACGC-UU- AACUGGUCUG AGAGG-AUGA U-CAGUCACA CU-GGAACUG
AGACACGGUC CAGACUCCUA CGGGAGGCAG CAGUAGGGAA -UAUU-GCGC AAUGGGG-GA AA-CCCUG-A CGCAGCAACG
CCGCGUGGAG GAUGAC-ACU UUU-CGGA-G -CGUAAACUC CUUUU-CUUA GGG-AAGA-A -UU--C---- ----------
---------- --U-GACGGU ACCUAAG-GA AUAAGCACCG GCUAACUCCG UGC-CAG-C- AGC-CGC-GG UAAUACGGAG
-GGUGCAAGC -GUU-ACUCG G-AAUCAC-U GG-GCGUA-- AA-GGGC-GC -GUAGG-CGG AUUAUCAA-G U-CUCUU-GU
GAAA-UCCAA CGG-CUUAAC C-G-UUGAAC UGCUU-GGGA AACUGGUAGU -C-UAGAGUG AGG-GAGAGG CAGAUGG-AA
UU-GGUG-GU --GUA-GGG- GUAAAA-UCC -GUAG-AUA- UCAC-C-AAG -AAU-ACC-C AUU-GCGAA- G-GC-G-AUC
UG-CUGG-AA -C-UUA-AC- UGA-CGCU-A AGGC-G-CGA -AA-G-C-GU GGGG-AGC-A AA--CAGGAU UA-G-AUACC
CUGGUAGU-C -CACGCCC-U AAA-C-GAUG U-A-CA-CUA G-UU-GUUGG -GGUG-CUAG U-C-AUCU-C AGUAA-UGCA
GCUA-ACGCA UU-AAGUGUA -CCGCC-UGG GG-AGUACGG UCGCAAGAUU AAA-ACUCAA A-GGAA-UAG ACGGGG-ACC
--GCAC-AA- GCGGUGG-AG CAUGUGGUUU AA-UU-CGAA GA-UACGCGA AGAACCUUAC CUG-GG-CUU GA-UAU-C-C
UAAGAACCUC UUAGAGAUA- AGAGGGUGCU --AG--C--U U-G--C--U- -AGAA-CUUA GAGACAGGUG CUGCACGGCU
GUCGUCAGCU CGUGUCGUGA GAUGUUGGGU U-AAGUCCCG -C-AA-CGA- GCGC-A-ACC CACG-UAUU- UAGUUGCU-A
ACGG--UUCG -GCCGAG--C -ACUCU-AAA UAGACUGCCU U-CG-UAA-G GA-GGAGG-A -AG-GUGUGG ACG-ACGUC-
AA-GUCAUCA UGGCCCUUAU GCCCAGG-GC GA-CAC--AC GUGCUAC-AA -UGGC-AU-A UA-C-AAUGA -GA-CGC-AA
-UACCGCGAG GUGGAG-C-A AA-UCU-AU- AAAA-UAUGU -CC-CAG-UU CGGA--UUGU UC-UC-UGC- AA-CUCG-A-
GAGCA-UGAA -G-CC-GGAA -UCGC-UA-- G-UA-AU-CG -U-A-GA-UC -A-G-CCA-U -GCUACGGUG -AAU-ACGUU
-CCCGGG--U -C-U-UGU-A C-UCAC-C-G -CCC-GU-CA CACCAUGGG- AGUUG-AUUU C-ACU--CGA A---GC-CGG
AAU-ACUAA- --------A- CU------AG -UUAC-CGU- CC--A-CA-G UGGAAUCAGC G--ACU-G-G ----GG-UG.
.......... .......... .......... .......... .......... .......... .......... ..........
.......... .......... .
>AB181369.1.1435 ;Campylobacter lari
.......... .......... .......... .......... .......... .......... .......... ..........
.......... .......... A-G-UG-AAC -G-C--UG-G C-GG-C-GU- GCCUAAUACA U-GCA-AGU- C--GAA-CG-
A-------UG ----AAG--- ----CAAC-U -A-G---CUU -GC-U--AGU U-G------- ---UG-GAUU -AGU-GGC-G
CAC-GGGU-G A-GUA-AG-G -U-AUAGUUA A-U-CU-GC- C-CUA--CA- C--A-A-GAG G-ACAACAGU U-GGAAA-CG
G-CU-GCUAA UACUC--U-A U-A---CU-C C-UGC-U-UA ACA-CA-A-G UUG-AG--UA GGGAAA---G U---------
---------- ---------- ---------- ---------- ---------- ---------- ---------- ----------
---------- ---------- ---------- ---------- ---------- U-UU------ ---------- ----------
---------- ---------- ---------- ---------- ---------- ---------- ---------- ----------
---------- ---------- ---------- -U---C-G-G U-G-UAGGAU GAG-ACUAUA UA-G-U-AUC AGCUAGU-UG
GU-GA-G-GU AAUGGCUC-A CCAAGGCU-A UGACGC-UU- AACUGGUCUG AGAGG-AUGA U-CAGUCACA CU-GGAACUG
AGACACGGUC CAGACUCCUA CGGGAGGCAG CAGUAGGGAA -UAUU-GCGC AAUGGGG-GA AA-CCCUG-A CGCAGCAACG
CCGCGUGGAG GAUGAC-ACU UUU-CGGA-G -CGUAAACUC CUUUU-CUUA GGG-AAGA-A -UU--C---- ----------
---------- --U-GACGGU ACCUAAG-GA AUAAGCACCG GCUAACUCCG UGC-CAG-C- AGC-CGC-GG UAAUACGGAG
-GGUGCAAGC -GUU-ACUCG G-AAUCAC-U GG-GCGUA-- AA-GGGC-GC -GUAGG-CGG AUUAUCAA-G U-CUCUU-GU
GAAA-UCCAA CGG-CUUAAC C-G-UUGAAC UGCUU-GGGA AACUGGUAAU -C-UAGAGUG GGG-GAGAGG CAGAUGG-AA
UU-GGUG-GU --GUA-GGG- GUAAAA-UCC -GUAG-AUA- UCAC-C-AAG -AAU-ACC-C AUU-GCGAA- G-GC-G-AUC
UG-CUGG-AA -C-UUA-AC- UGA-CGCU-A AGGC-G-CGA -AA-G-C-GU GGGG-AGC-A AA--CAGGAU UA-G-AUACC
CUGGUAGU-C -CACGCCC-U AAA-C-GAUG U-A-UG-CUA G-UU-GUUGG -GGUG-CUAG U-C-AUCU-C AGUAA-UGCA
GCUA-ACGCA UU-AAGCAUA -CCGCC-UGG GG-AGUACGG UCGCAAGAUU AAA-ACUCAA A-GGAA-UAG ACGGGG-ACC
C-GCAC-AA- GCGGUGG-AG CAUGUGGUUU AA-UU-CGAA GA-UACGCGA AGAACCUUAC CUG-GG-CUU GA-UAU-C-C
UAAGAACCUU AUAGAGAUA- UGAGGGUGCU --AG--C--U U-G--C--U- -AGAA-CUUA GAGACAGGUG CUGCACGGCU
GUCGUCAGCU CGUGUCGUGA GAUGUUGGGU U-AAGUCCCG -C-AA-CGA- GCGC-A-ACC CACG-UAUU- UAGUUGCU-A
ACAC--UUCG -GGUGAG--C -ACUCU-AAA UAGACUGCCU U-CG-UAA-G GA-GGAGG-A -AG-GUGUGG ACG-ACGUC-
AA-GUCAUCA UGGCCCUUAU GCCCAGG-GC GA-CAC--AC GUGCUAC-AA -UGGC-AU-A UA-C-AAUGA -GA-CGC-AA
-UACCGCGAG GUGGAG-C-A AA-UCU-AU- AAAA-UAUGU -CC-CAG-UU CGGA--UUGU UC-UC-UGC- AA-CUCG-A-
GAGCA-UGAA -G-CC-GGAA -UCGC-UA-- G-UA-AU-CG -U-A-GA-UC -A-G-CCA-U -GCUACGGUG -AAU-ACGUU
-CCCGGG--U -C-U-UGU-A C-UCAC-C-G -CCC-GU-CA CACCAUGGG- AGUUG-AUUU C-ACU--CGA A---GC-CGG
AAU-ACUAA- --------A- CU------AG -UUAC-CGU- CC--A-CA-G UGGAAUCAGC G--ACU-G-G ----GG-UG.
.......... .......... .......... .......... .......... .......... .......... ..........
.......... .......... .
>AB301958.1.1370 ;Campylobacter hyointestinalis subsp. hyointestinalis
.......... .......... .......... .......... .......... .......... .......... ..........
.......... .......... .......... .......... .......... .......... .......... C--GAA-CG-
G-------AG ----UAU--- -U--AAGA-G -A-G---CUU -GC-U--CUU U-UA------ ---AU-ACUU -AGU-GGC-G
CAC-GGGU-G A-GUA-AU-G -U-AUAGUUA A-U-CU-GC- C-CUA--CA- C--U-G-GAG G-ACAACAGU U-AGAAA-UG
A-CU-GCUAA UACUC--C-A U-A---CU-C C-UUC-U-UA ACA-UA-A-G UUA-AG--UU GGGAAA---G U---------
---------- ---------- ---------- ---------- ---------- ---------- ---------- ----------
---------- ---------- ---------- ---------- ---------- U-UU--U--- ---------- ----------
---------- ---------- ---------- ---------- ---------- ---------- ---------- ----------
---------- ---------- ---------- -U---C-G-G U-G-UAGGAU GAG-ACUAUA UU-G-U-AUC AGCUAGU-UG
GU-AA-G-GU AAUGGCUU-A CCAAGGCU-U UGACGC-AU- AACUGGUCUG AGAGG-AUGA U-CAGUCACA CU-GGAACUG
AGACACGGUC CAGACUCCUA CGGGAGGCAG CAGUAGGGAA -UAUU-GCUC AAUGGGG-GA AA-CCCUG-A AGCAGCAACG
CCGCGUGGAG GAUGAC-ACU UUU-CGGA-G -CGUAAACUC CUUUU-GUUG GGG-AAGA-A -CC--A---- ----------
---------- --U-GACGGU ACCCAAC-GA AUAAGCACCG GCUAACUCCG UGC-CAG-C- AGC-CGC-GG UAAUACGGAG
-GGUGCAAGC -GUU-ACUCG G-AAUCAC-U GG-GCGUA-- AA-GGAC-GC -GUAGG-CGG AUUAUCAA-G U-CUUUU-GU
GAAA-UCUAA UGG-CUUAAC C-A-UUAAAC UGCUU-GAGA AACUGAUAAU -C-UAGAGUG AGG-GAGAGG CAGAUGG-AA
UU-GGUG-GU --GUA-GGG- GUAAAA-UCC -GUAG-AGA- UCAC-C-AGG -AAU-ACC-C AUU-GCGAA- G-GC-G-AUC
UG-CUGG-AA -C-UUA-AC- UGA-CGCU-A AUGC-G-UGA -AA-G-C-GU GGGG-AGC-A AA--CAGGAU UA-G-AUACC
CUGGUAGU-C -CACGCCC-U AAA-C-GAUG U-A-UA-CUA G-UU-GUUGC -UGUG-CUAG U-C-AUGG-C AGUAA-UGCA
CCUA-ACGGA UU-AAGUAUA -CCGCC-UGG GG-AGUACGG UCGCAAGAUU AAA-ACUCAA A-GGAA-UAG ACGGGG-ACC
C-GCAC-AA- GCGGUGG-AG CAUGUGGUUU AA-UU-CGAA GA-UACGCGA AGAACCUUAC CUG-GG-CUU GA-UAU-C-C
UAAUAACAUC UUAGAGAUA- AGAUAGUGCU --UG--U--U U-A--C--A- -AGAA-AUUA GUGACAGGUG CUGCACGGCU
GUCGUCAGCU CGUGUCGUGA GAUGUUGGGU U-AAGUCCCG -C-AA-CGA- GCGC-A-ACC CACG-UAUU- UAGUUGCU-A
ACAG--UUCG -GCUGAG--C -ACUCU-AAA UAGACUGCCU U-CG-UAA-G GA-GGAGG-A -AG-GUGUGG ACG-ACGUC-
AA-GUCAUCA UGGCCCUUAU GCCCAGG-GC GA-CAC--AC GUGCUAC-AA -UGGC-AU-A UA-C-AAUGA -GA-UGC-AA
-UAUCGCGAG AUGGAG-C-A AA-UCU-AU- AAAA-UAUGU -CC-CAG-UU CGGA--UUGC UC-UC-UGC- AA-CUCG-A-
GAGCA-UGAA -G-CC-GGAA -UCGC-UA-- G-UA-AU-CG -U-A-GA-UC -A-G-CCA-U -GCUACGGUG -AAU-ACGUU
-CCCGGG--U -C-U-UGU-A C-UCAC-C-G -CCC-GU-CA CACCAUGGG- AGUUG-AUUU C-ACU--CGA A---GU-CGG
AAU-GCUAA- --------A- UU------AG .......... .......... .......... .......... ..........
.......... .......... .......... .......... .......... .......... .......... ..........
.......... .......... .
>AB301962.1.1374 ;Campylobacter hyointestinalis subsp. hyointestinalis
.......... .......... .......... .......... .......... .......... .......... ..........
.......... .......... .......... .......... .......... .........A U-GCA-AGU- C--GAA-CG-
G-------AC ----AAG--- -U--AA---G -A-G---CUU -GC-U--C-- U-UA------ ---UG-AGUU -AGU-GGC-G
CAC-GGGU-G A-GUA-AU-G -U-AUAGUUA A-U-CU-GC- C-CUA--CA- C--U-G-GAG G-ACAACAGU U-AGAAA-UG
A-CU-GCUAA UACUC--C-A U-A---CU-C C-UUC-U-UA ACA-UA-A-G UUA-AG--UC GGGAAA---G U---------
---------- ---------- ---------- ---------- ---------- ---------- ---------- ----------
---------- ---------- ---------- ---------- ---------- U-UU------ ---------- ----------
---------- ---------- ---------- ---------- ---------- ---------- ---------- ----------
---------- ---------- ---------- -U---C-G-G U-G-UAGGAU GAG-ACUAUA UU-G-U-AUC AGCUAGU-UG
GU-GA-G-GU AAUGGCUC-A CCAAGGCU-U UGACGC-AU- AACUGGUCUG AGAGG-AUGA U-CAGUCACA CU-GGAACUG
AGACACGGUC CAGACUCCUA CGGGAGGCAG CAGUAGGGAA -UAUU-GCUC AAUGGGG-GA AA-CCCUG-A AGCAGCAACG
CCGCGUGGAG GAUGAC-ACU UUU-CGGA-G -CGUAAACUC CUUUU-GUUG GGG-AAGA-A -CC--A---- ----------
---------- --U-GACGGU ACCCAAC-GA AUAAGCACCG GCUAACUCCG UGC-CAG-C- AGC-CGC-GG UAAUACGGAG
-GGUGCAAGC -GUU-ACUCG G-AAUCAC-U GG-GCGUA-- AA-GGAC-GC -GUAGG-CGG AUUAUCAA-G U-CUUUU-GU
GAAA-UCUAA UGG-CUUAAC C-A-UUAAAC UGCUU-GAGA AACUGAUAAU -C-UAGAGUG AGG-GAGAGG CAGAUGG-AA
UU-GGUG-GU --GUA-GGG- GUAAAA-UCC -GUAG-AGA- UCAC-C-AGG -AAU-ACC-C AUU-GCGAA- G-GC-G-AUC
UG-CUGG-AA -C-UUA-AC- UGA-CGCU-A AUGC-G-UGA -AA-G-C-GU GGGG-AGC-A AA--CAGGAU UA-G-AUACC
CUGGUAGU-C -CACGCCC-U AAA-C-GAUG U-A-UA-CUG G-UU-GUUGC -UAUG-CUAG U-C-AUGG-C AGUAA-UCCA
CCUA-ACGGA UU-AAGUAUA -CCGCC-UGG GG-AGUACGG UCGCAAGAUU AAA-ACUCAA A-GGAA-UAG ACGGGG-ACC
C-GCAC-AA- GCGGUGG-AG CAUGUGGUUU AA-UU-CGAU GA-UACGCGA AGAACCUUAC CUA-GG-CUU GA-UAU-C-C
AACAAAUCUC UUAGAGAUA- AGAGAGUGCU --AG--C--U U-G--C--U- -AGAA-UGUU GAGACAGGUG CUGCACGGCU
GUCGUCAGCU CGUGUCGUGA GAUGUUGGGU U-AAGUCCCG -C-AA-CGA- GCGC-A-ACC CACG-UAUU- UAGUUGCU-A
ACGG--UUCG -GCCGAG--C -ACUCU-AAA UAGACUGCCU U-CG-UAA-G GA-GGAGG-A -AG-GUGUGG ACG-ACGUU-
AA-GUCAUCA UGGCCCUUAU GCCUAGG-GC GA-CAC--AC GUGCUAC-AA -UGGC-AU-A UA-C-AAUGA -GA-CGC-AA
-UAUCGCGAG AUGGAG-C-A AA-UCU-AU- AAAA-UAUGU -CC-CAG-UU CGGA--UUGU UC-UC-UGC- AA-CUCG-A-
GAGCA-UGAA -G-CC-GGAA -UCGC-UA-- G-UA-AU-CG -U-A-GA-UC -A-G-CCA-U -GCUACGGUG -AAU-ACGUU
-CCCGGG--U -C-U-UGU-A C-UCAC-C-G -CCC-GU-CA CACCAUGGG- AGUUG-AUUU C-ACU--CGA A---GC-CGG
AAU-GCUAA- --------A- CU------AG -C........ .......... .......... .......... ..........
.......... .......... .......... .......... .......... .......... .......... ..........
.......... .......... .
>AB542728.1.1388 ;Campylobacter coli
.......... .......... .......... .......... .......... .......... .......... ..........
.......... .......... .......... .......G-G C-GG-C-GU- GCCUAAUACA U-GCA-AGU- C--GAA-CG-
A-------UG ----AAG--- ----CUUC-U -A-G---CUU -GC-U--AGA A-G------- ---UG-GAUU -AGU-GGC-G
CAC-GGGU-G A-GUA-AG-G -U-AUAGUUA A-U-CU-GC- C-CUA--CA- C--A-A-GAG G-ACAACAGU U-GGAAA-CG
A-CU-GCUAA UACUC--U-A U-A---CU-C C-UGC-U-UA ACA-CA-A-G UUG-AG--UA GGGAAA---G U---------
---------- ---------- ---------- ---------- ---------- ---------- ---------- ----------
---------- ---------- ---------- ---------- ---------- U-UU------ ---------- ----------
---------- ---------- ---------- ---------- ---------- ---------- ---------- ----------
---------- ---------- ---------- -U---C-G-G U-G-UAGGAU GAG-ACUAUA UA-G-U-AUC AGCUAGU-UG
GU-AA-G-GU AAUGGCUU-A CCAAGGCU-A UGACGC-UU- AACUGGUCUG AGAGG-AUGA U-CAGUCACA CU-GGAACUG
AGACACGGUC CAGACUCCUA CGGGAGGCAG CAGUAGGGAA -UAUU-GCGC AAUGGGG-GA AA-CCCUG-A CGCAGCAACG
CCGCGUGGAG GAUGAC-ACU UUU-CGGA-G -CGUAAACUC CUUUU-CUUA GGG-AAGA-A -UU--C---- ----------
---------- --U-GACGGU ACCUAAG-GA AUAAGCACCG GCUAACUCCG UGC-CAG-C- AGC-CGC-GG UAAUACGGAG
-GGUGCAAGC -GUU-ACUCG G-AAUCAC-U GG-GCGUA-- AA-GGGC-GC -GUAGG-CGG AUUAUCAA-G U-CUCUU-GU
GAAA-UCUAA UGG-CUUAAC C-A-UUAAAC UGCUU-GGGA AACUGAUAGU -C-UAGAGUG AGG-GAGAGG CAGAUGG-AA
UU-GGUG-GU --GUA-GGG- GUAAAA-UCC -GUAG-AUA- UCAC-C-AAG -AAU-ACC-C AUU-GCGAA- G-GC-G-AUC
UG-CUGG-AA -C-UCA-AC- UGA-CGCU-A AGGC-G-CGA -AA-G-C-GU GGGG-AGC-A AA--CAGGAU UA-G-AUACC
CUGGUAGU-C -CACGCCC-U AAA-C-GAUG U-A-CA-CUA G-UU-GUUGG -GGUG-CUAG U-C-AUCU-C AGUAA-UGCA
GCUA-ACGCA UU-AAGUGUA -CCGCC-UGG GG-AGUACGG UCGCAAGAUU AAA-ACUCAA A-GGAA-UAG ACGGGG-ACC
C-GCAC-AA- GCGGUGG-AG CAUGUGGUUU AA-UU-CGAA GA-UACGCGA AGAACCUUAC CUG-GG-CUU GA-UAU-C-C
UAAGAACCUU UUAGAGAUA- AGAGGGUGCU --AG--C--U U-G--C--U- -AGAA-CUUA GAGACAGGUG CUGCACGGCU
GUCGUCAGCU CGUGUCGUGA GAUGUUGGGU U-AAGUCCCG -C-AA-CGA- GCGC-A-ACC CACG-UAUU- UAGUUGCU-A
ACGG--UUCG -GCCGAG--C -ACUCU-AAA UAGACUGCCU U-CG-UAA-G GA-GGAGG-A -AG-GUGUGG ACG-ACGUC-
AA-GUCAUCA UGGCCCUUAU GCCCAGG-GC GA-CAC--AC GUGCUAC-AA -UGGC-AU-A UA-C-AAUGA -GA-CGC-AA
-UACCGCGAG GUGGAG-C-A AA-UCU-AU- AAAA-UAUGU -CC-CAG-UU CGGA--UUGU UC-UC-UGC- AA-CUCG-A-
GAGCA-UGAA -G-CC-GGAA -UCGC-UA-- G-UA-AU-CG -U-A-GA-UC -A-G-CCA-U -GCUACGGUG -AAU-ACGUU
-CCCGGG--U -C-U-UGU-A C-UCAC-C-G -CCC-GU-CA CACCAUGGG- AGUUG-AUUU C-ACU--CGA A---GC-CGG
AAU-ACUAA- --------A. .......... .......... .......... .......... .......... ..........
.......... .......... .......... .......... .......... .......... .......... ..........
.......... .......... .
>AB587650.1.1459 ;Campylobacter coli
.......... .......... .......... .......... .......... .......... .......... ..........
.......... .......... .......... .......... .......GU- GCCUAAUACA U-GCA-AGU- C--GAA-CG-
A-------UG ----AAG--- ----CUUC-U -A-G---CUU -GC-U--AGA A-G------- ---UG-GAUU -AGU-GGC-G
CAC-GGGU-G A-GUA-AG-G -U-AUAGUUA A-U-CU-GC- C-CUA--CA- C--A-A-GAG G-ACAACAGU U-GGAAA-CG
A-CU-GCUAA UACUC--U-A U-A---CU-C C-UGC-U-UA ACA-CA-A-G UUG-AG--UA GGGAAA---G U---------
---------- ---------- ---------- ---------- ---------- ---------- ---------- ----------
---------- ---------- ---------- ---------- ---------- U-UU------ ---------- ----------
---------- ---------- ---------- ---------- ---------- ---------- ---------- ----------
---------- ---------- ---------- -U---C-G-G U-G-UAGGAU GAG-ACUAUA UA-G-U-AUC AGCUAGU-UG
GU-AA-G-GU AAUGGCUU-A CCAAGGCU-A UGACGC-UU- AACUGGUCUG AGAGG-AUGA U-CAGUCACA CU-GGAACUG
AGACACGGUC CAGACUCCUA CGGGAGGCAG CAGUAGGGAA -UAUU-GCGC AAUGGGG-GA AA-CCCUG-A CGCAGCAACG
CCGCGUGGAG GAUGAC-ACU UUU-CGGA-G -CGUAAACUC CUUUU-CUUA GGG-AAGA-A -UU--C---- ----------
---------- --U-GACGGU ACCUAAG-GA AUAAGCACCG GCUAACUCCG UGC-CAG-C- AGC-CGC-GG UAAUACGGAG
-GGUGCAAGC -GUU-ACUCG G-AAUCAC-U GG-GCGUA-- AA-GGGC-GC -GUAGG-CGG AUUAUCAA-G U-CUCUU-GU
GAAA-UCUAA UGG-CUUAAC C-A-UUAAAC UGCUU-GGGA AACUGAUAGU -C-UAGAGUG AGG-GAGAGG CAGAUGG-AA
UU-GGUG-GU --GUA-GGG- GUAAAA-UCC -GUAG-AUA- UCAC-C-AAG -AAU-ACC-C AUU-GCGAA- G-GC-G-AUC
UG-CUGG-AA -C-UCA-AC- UGA-CGCU-A AGGC-G-CGA -AA-G-C-GU GGGG-AGC-A AA--CAGGAU UA-G-AUACC
CUGGUAGU-C -CACGCCC-U AAA-C-GAUG U-A-CA-CUA G-UU-GUUGA -GGUG-CUAG U-C-AUCU-C AGUAA-UGCA
GCUA-ACGCA UU-AAGUGUA -CCGCC-UGG GG-AGUACGG UCGCAAGAUU AAA-ACUCAA A-GGAA-UAG ACGGGG-ACC
C-GCAC-AA- GCGGUGG-AG CAUGUGGUUU AA-UU-CGAA GA-UACGCGA AGAACCUUAC CUG-GG-CUU GA-UAU-C-C
UAAGAACCUU UUAGAGAUA- AGAGGGUGCU --AG--C--U U-G--C--U- -AGAA-CUUA GAGACAGGUG CUGCACGGCU
GUCGUCAGCU CGUGUCGUGA GAUGUUGGGU U-AAGUCCCG -C-AA-CGA- GCGC-A-ACC CACG-UAUU- UAGUUGCU-A
ACGG--UUCG -GCCGAG--C -ACUCU-AAA UAGACUGCCU U-CG-UAA-G GA-GGAGG-A -AG-GUGUGG ACG-ACGUC-
AA-GUCAUCA UGGCCCUUAU GCCCAGG-GC GA-CAC--AC GUGCUAC-AA -UGGC-AU-A UA-C-AAUGA -GA-CGC-AA
-UACCGCGAG GUGGAG-C-A AA-UCU-AU- AAAA-UAUGU -CC-CAG-UU CGGA--UUGU UC-UC-UGC- AA-CUCG-A-
GAGCA-UGAA -G-CC-GGAA -UCGC-UA-- G-UA-AU-CG -U-A-GA-UC -A-G-CCA-U -GCUACGGUG -AAU-ACGUU
-CCCGGG--U -C-U-UGU-A C-UCAC-C-G -CCC-GU-CA CACCAUGGG- AGUUG-AUUU C-ACU--CGA A---GC-CGG
AAU-ACUAA- --------A- CU------AG -UUAC-CGU- CC--A-CA-G UGGAAUCAGC G--ACU-G-G ----GG-UG-
---------- ---------- ---AA-GUCG UAACAAGGUA A-CCGUAGGA GAACC-UGCG GCUGGA.... ..........
.......... .......... .
>AB587654.1.1470 ;Campylobacter coli
.......... .......... .......... .......... .......... .......... .......... ..........
.......... .......... .......... .......... .....C-GU- GCCUAAUACA U-GCA-AGU- C--GAA-CG-
A-------UG ----AAG--- ----CUUC-U -A-G---CUU -GC-U--AGA A-G------- ---UG-GAUU -AGU-GGC-G
CAC-GGGU-G A-GUA-AG-G -U-AUAGUUA A-U-CU-GC- C-CUA--CA- C--A-A-GAG G-ACAACAGU U-GGAAA-CG
A-CU-GCUAA UACUC--U-A U-A---CU-C C-UGC-U-UG ACA-CA-A-G UUG-AG--UA GGGAAA---G U---------
---------- ---------- ---------- ---------- ---------- ---------- ---------- ----------
---------- ---------- ---------- ---------- ---------- U-UU------ ---------- ----------
---------- ---------- ---------- ---------- ---------- ---------- ---------- ----------
---------- ---------- ---------- -U---C-G-G U-G-UAGGAU GAG-ACUAUA UA-G-U-AUC AGCUAGU-UG
GU-GA-G-GU AAUGGCUC-A CCAAGGCU-A UGACGC-UU- AACUGGUCUG AGAGG-AUGA U-CAGUCACA CU-GGAACUG
AGACACGGUC CAGACUCCUA CGGGAGGCAG CAGUAGGGAA -UAUU-GCGC AAUGGGG-GA AA-CCCUG-A CGCAGCAACG
CCGCGUGGAG GAUGAC-ACU UUU-CGGA-G -CGUAAACUC CUUUU-CUUA GGG-AAGA-A -UU--C---- ----------
---------- --U-GACGGU ACCUAAG-GA AUAAGCACCG GCUAACUCCG UGC-CAG-C- AGC-CGC-GG UAAUACGGAG
-GGUGCAAGC -GUU-ACUCG GUAAUC-C-U GG-GCGUA-- AA-GGGC-GC -GUAGG-CGG AUUAUCAA-G U-CUCUU-GU
GAAA-UCUAA UGG-CUUAAC C-A-UUAAAC UGCUU-GGGA AACUGAUAGU -C-UAGAGUG AGG-GAGAGG CAGAUGG-AA
UU-GGUG-GU --GUA-GGG- GUAAAA-UCC -GUAG-AUA- UCAC-C-AAG -AAU-ACC-C AUU-GCGAA- G-GC-G-AUC
UG-CUGG-AA -C-UCA-AC- UGA-CGCU-A AGGC-G-CGA -AA-G-C-GU GGGG-AGC-A AA--CAGGAU UA-G-AUACC
CUGGUAGU-C -CACGCCC-U AAA-C-GAUG U-A-CA-CUA G-UU-GUUGG -GGUG-CUAG U-C-AUCU-C AGUAA-UGCA
GCUA-ACGCA UU-AAGUGUA -CCGCC-UGG GG-AGUACGG UCGCAAGAUU AAA-ACUCAA A-GGAA-UAG ACGGGG-ACC
C-GCAC-AA- GCGGUGG-AG CAUGUGGUUU AA-UU-CGAA GA-UACGCGA AGAACCUUAC CUG-GG-CUU GA-UAU-C-C
UAAGAACCUU AUAGAGAUA- UGAGGGUGCU --AG--C--U U-G--C--U- -AGAA-CUUA GAGACAGGUG CUGCACGGCU
GUCGUCAGCU CGUGUCGUGA GAUGUUGGGU U-AAGUCCCG -C-AA-CGA- GCGC-A-ACC CACG-UAUU- UAGUUGCU-A
ACGG--UUCG -GCCGAG--C -ACUCU-AAA UAGACUGCCU U-CG-UAA-G GA-GGAGG-A -AG-GUGUGG ACG-ACGUC-
AA-GUCAUCA UGGCCCUUAU GCCCAGG-GC GA-CAC--AC GUGCUAC-AA -UGGC-AU-A UA-C-AAUGA -GA-CGC-AA
-UACCGCGAG GUGGAG-C-A AA-UCU-AU- AAAA-UAUGU -CC-CAG-UU CGGA--UUGU UC-UC-UGC- AA-CUCG-A-
GAGCA-UGAA -G-CC-GGAA -UCGC-UA-- G-UA-AU-CG -U-A-GA-UC -A-G-CCA-U -GCUACGGUG -AAU-ACGUU
-CCCGGG--U -C-U-UGU-A C-UCAC-C-G -CCC-GU-CA CACCAUGGG- AGUUG-AUUU C-ACU--CGA A---GC-CGG
AAU-ACUAA- --------A- CU------AG -UUAC-CGU- CC--A-CA-G UGGAAUCAGC G--ACU-G-G ----GG-UG-
---------- ---------- ---AA-GUCG UAACAAGGUA A-CCGUAGGA GAACC-UGCG GCUGGAUCAC CUCCUU....
.......... .......... .
>AB595133.1.1472 ;Campylobacter rectus
.......... .......... .......... .......... .......... .......... .......... ..AGAGUUUG
A-U-CC-U-G G-CU-C-AG- A-G-UG-AAC -G-C--UG-G C-GG-C-GU- GCCUAAUACA U-GCA-AGU- C--GAA-CG-
G-------AG ----AUU--- -----AAG-U -A-G---CUU -GC-U--AUU U--------- ---AA-UCUU -AGU-GGC-G
CAC-GGGU-G A-GUA-AU-A -U-AUAGCUA A-U-CU-GC- C-CUA--CA- C--U-A-GAG G-ACAACAGU U-GGAAA-CG
A-CU-GCUAA UACUC--U-A U-A---CU-C C-UUC-U-UU ACA-UA-A-G UUA-AG--UC GGGAAA---G U---------
---------- ---------- ---------- ---------- ---------- ---------- ---------- ----------
---------- ---------- ---------- ---------- ---------- U-UU------ ---------- ----------
---------- ---------- ---------- ---------- ---------- ---------- ---------- ----------
---------- ---------- ---------- -U---C-G-G U-G-UAGGAU GAG-GCUAUA UC-G-U-AUC AGCUAGU-UG
GU-AG-G-GU AACGGCCU-A CCAAGGCU-A UGACGC-GU- AACUGGUCUG AGAGG-AUGA U-CAGUCACA CU-GGAACUG
AGACACGGUC CAGACUCCUA CGGGAGGCAG CAGUAGGGAA -UAUU-GCUC AAUGGGG-GA AA-CCCUG-A AGCAGCAACG
CCGCGUGGAG GAUGAC-ACU UUU-CGGA-G -CGUAAACUC CUUUU-CUUG GGA-AAGA-A -UU--A---- ----------
---------- --U-GACGGU ACCCAAG-GA AUAAGCACCG GCUAACUCCG UGC-CAG-C- AGC-CGC-GG UAAUACGGAG
-GGUGCAAGC -GUU-ACUCG G-AAUCAC-U GG-GCGUA-- AA-GGAC-GC -GUAGG-CGG AUUAUCAA-G U-CUCUU-GU
GAAA-UCUAA CGG-CUUAAC C-G-UUAAAC UGCUU-GGGA AACUGAUAAU -C-UAGAGUA AGG-GAGAGG CAGAUGG-AA
UU-CUUG-GU --GUA-GGG- GUAAAA-UCC -GUAG-AGA- UCAA-G-AAG -AAU-ACC-C AUU-GCGAA- A-GC-G-AUC
UG-CUGG-AA -C-UUA-AC- UGA-CGCU-A AUGC-G-UGA -AA-G-C-GU GGGG-AGC-A AA--CAGGAU UA-G-AUACC
CUGGUAGU-C -CACGCCC-U AAA-C-GAUG U-A-UA-CUA G-UU-GUUGC -UUCG-CUAG U-C-GAGG-C AGUAA-UGCA
CCUA-ACGGA UU-AAGUAUA -CCGCC-UGG GG-AGUACGG UCGCAAGAUU AAA-ACUCAA A-GGAA-UAG ACGGGG-ACC
C-GCAC-AA- GCGGUGG-AG CAUGUGGUUU AA-UU-CGAA GA-UACGCGA AGAACCUUAC CCG-GA-CUU GA-UAU-C-U
AACAAAUCAU CCAGAGAUG- GAAGAGUGUC --UG--C--U U-G--C--A- -GAAA-UGUU AAGACAGGUG CUGCACGGCU
GUCGUCAGCU CGUGUCGUGA GAUGUUGGGU U-AAGUCCCG -C-AA-CGA- GCGC-A-ACC CACG-UCAU- UAGUUGCU-A
ACGG--UUCG -GCCGAG--C -ACUCU-AAU GAGACUGCCU U-CG-UAA-G GA-GGAGG-A -AG-GUGUGG ACG-ACGUC-
AA-GUCAUCA UGGCCCUUAU GUCCGGG-GC GA-CAC--AC GUGCUAC-AA -UGGC-GU-A UA-C-AAUAA -GA-CGC-AA
-UAUCGCGAG AUGGAG-C-A AA-UCU-AU- AAAA-UACGU -CC-CAG-UU CGGA--UUGG AG-UC-UGC- AA-CUCG-A-
CUCCA-UGAA -G-CC-GGAA -UCGC-UA-- G-UA-AU-CG -U-A-GA-UC -A-G-CCA-U -GCUACGGUG -AAU-ACGUU
-CCCGGG--U -C-U-UGU-A C-UCAC-C-G -CCC-GU-CA CACCAUGGG- AGUUG-AUUU C-ACU--CGA A---GC-CCA
AAU-ACCAA- --------A- CC------GG -UUAU-GGU- CC--A-CA-G UGGAAUCAGC G--ACU-G-G ----GG-UG-
---------- ---------- ---AA-GUCG UAACAAGGUA A-CC...... .......... .......... ..........
.......... .......... .
>AB615410.1.1398 ;Campylobacter coli
.......... .......... .......... .......... .......... .......... .......... ..........
.......... .......... .......... .......... ........U- GCCUAAUACA U-GCA-AGU- C--GAA-CG-
A-------UG ----AAG--- ----CUUC-U -A-G---CUU -GC-U--AGA A-G------- ---UG-GAUU -AGU-GGC-G
CAC-GGGU-G A-GUA-AG-G -U-AUAGUUA A-U-CU-GC- C-CUA--CA- C--A-A-GAG G-ACAACAGU U-GGAAA-CG
A-CU-GCUAA UACUC--U-A U-A---CU-C C-UGC-U-UA ACA-CA-A-G UUG-AG--UA GGGAAA---G U---------
---------- ---------- ---------- ---------- ---------- ---------- ---------- ----------
---------- ---------- ---------- ---------- ---------- U-UU------ ---------- ----------
---------- ---------- ---------- ---------- ---------- ---------- ---------- ----------
---------- ---------- ---------- -U---C-G-G U-G-UAGGAU GAG-ACUAUA UA-G-U-AUC AGCUAGU-UG
GU-AA-G-GU AAUGGCUU-A CCAAGGCU-A UGACGC-UU- AACUGGUCUG AGAGG-AUGA U-CAGUCACA CU-GGAACUG
AGACACGGUC CAGACUCCUA CGGGAGGCAG CAGUAGGGAA -UAUU-GCGC AAUGGGG-GA AA-CCCUG-A CGCAGCAACG
CCGCGUGGAG GAUGAC-ACU UUU-CGGA-G -CGUAAACUC CUUUU-CUUA GGG-AAGA-A -UU--C---- ----------
---------- --U-GACGGU ACCUAAG-GA AUAAGCACCG GCUAACUCCG UGC-CAG-C- AGC-CGC-GG UAAUACGGAG
-GGUGCAAGC -GUU-ACUCG G-AAUCAC-U GG-GCGUA-- AA-GGGC-GC -GUAGG-CGG AUUAUCAA-G U-CUCUU-GU
GAAA-UCUAA UGG-CUUAAC C-A-UUAAAC UGCUU-GGGA AACUGAUAGU -C-UAGAGUG AGG-GAGAGG CAGAUGG-AA
UU-GGUG-GU --GUA-GGG- GUAAAA-UCC -GUAG-AUA- UCAC-C-AAG -AAU-ACC-C AUU-GCGAA- G-GC-G-AUC
UG-CUGG-AA -C-UCA-AC- UGA-CGCU-A AGGC-G-CGA -AA-G-C-GU GGGG-AGC-A AA--CAGGAU UA-G-AUACC
CUGGUAGU-C -CACGCCC-U AAA-C-GAUG U-A-CA-CUA G-UU-GUUGG -GGUG-CUAG U-C-AUCU-C AGUAA-UGCA
GCUA-ACGCA UU-AAGUGUA -CCGCC-UGG GG-AGUACGG UCGCAAGAUU AAA-ACUCAA A-GGAA-UAG ACGGGG-ACC
C-GCAC-AA- GCGGUGG-AG CAUGUGGUUU AA-UU-CGAA GA-UACGCGA AGAACCUUAC CUG-GG-CUU GA-UAU-C-C
UAAGAACCUU UUAGAGAUA- AGAGGGUGCU --AG--C--U U-G--C--U- -AGAA-CUUA GAGACAGGUG CUGCACGGCU
GUCGUCAGCU CGUGUCGUGA GAUGUUGGGU U-AAGUCCCG -C-AA-CGA- GCGC-A-ACC CACG-UAUU- UAGUUGCU-A
ACGG--UUCG -GCCGAG--C -ACUCU-AAA UAGACUGCCU U-CG-UAA-G GA-GGAGG-A -AG-GUGUGG ACG-ACGUC-
AA-GUCAUCA UGGCCCUUAU GCCCAGG-GC GA-CAC--AC GUGCUAC-AA -UGGC-AU-A UA-C-AAUGA -GA-CGC-AA
-UACCGCGAG GUGGAG-C-A AA-UCU-AU- AAAA-UAUGU -CC-CAG-UU CGGA--UUGU UC-UC-UGC- AA-CUCG-A-
GAGCA-UGAA -G-CC-GGAA -UCGC-UA-- G-UA-AU-CG -U-A-GA-UC -A-G-CCA-U -GCUACGGUG -AAU-ACGUU
-CCCGGG--U -C-U-UGU-A C-UCAC-C-G -CCC-GU-CA CACCAUGGG- AGUUG-AUUU C-ACU--CGA A---GC-CGG
AAU-ACUAA- --------A- CU------AG -UUAC-CGU- CC--A-CA-G .......... .......... ..........
.......... .......... .......... .......... .......... .......... .......... ..........
.......... .......... .
>AB615416.1.1448 ;Campylobacter coli
.......... .......... .......... .......... .......... .......... .......... ..........
.......... .......... .......... .......... .....C-GU- GCCUAAUACA U-GCA-AGU- C--GAA-CG-
A-------UG ----AAG--- ----CUUC-U -A-G---CUU -GC-U--AGA A-G------- ---UG-GAUU -AGU-GGC-G
CAC-GGGU-G A-GUA-AG-G -U-AUAGUUA A-U-CU-GC- C-CUA--CA- C--A-A-GAG G-ACAACAGU U-GGAAA-CG
A-CU-GCUAA UACUC--U-A U-A---CU-C C-UGC-U-UA ACA-CA-A-G UUG-AG--UA GGGAAA---G U---------
---------- ---------- ---------- ---------- ---------- ---------- ---------- ----------
---------- ---------- ---------- ---------- ---------- U-UU------ ---------- ----------
---------- ---------- ---------- ---------- ---------- ---------- ---------- ----------
---------- ---------- ---------- -U---C-G-G U-G-UAGGAU GAG-ACUAUA UA-G-U-AUC AGCUAGU-UG
GU-AA-G-GU AAUGGCUU-A CCAAGGCU-A UGACGC-UU- AACUGGUCUG AGAGG-AUGA U-CAGUCACA CU-GGAACUG
AGACACGGUC CAGACUCCUA CGGGAGGCAG CAGUAGGGAA -UAUU-GCGC AAUGGGG-GA AA-CCCUG-A CGCAGCAACG
CCGCGUGGAG GAUGAC-ACU UUU-CGGA-G -CGUAAACUC CUUUU-CUUA GGG-AAGA-A -UU--C---- ----------
---------- --U-GACGGU ACCUAAG-GA AUAAGCACCG GCUAACUCCG UGC-CAG-C- AGC-CGC-GG UAAUACGGAG
-GGUGCAAGC -GUU-ACUCG G-AAUCAC-U GG-GCGUA-- AA-GGGC-GC -GUAGG-CGG AUUAUCAA-G U-CUCUU-GU
GAAA-UCUAA UGG-CUUAAC C-A-UUAAAC UGCUU-GGGA AACUGAUAGU -C-UAGAGUG AGG-GAGAGG CAGAUGG-AA
UU-GGUG-GU --GUA-GGG- GUAAAA-UCC -GUAG-AUA- UCAC-C-AAG -AAU-ACC-C AUU-GCGAA- G-GC-G-AUC
UG-CUGG-AA -C-UCA-AC- UGA-CGCU-A AGGC-G-CGA -AA-G-C-GU GGGG-AGC-A AA--CAGGAU UA-G-AUACC
CUGGUAGU-C -CACGCCC-U AAA-C-GAUG U-A-CA-CUA G-UU-GUUGG -GGUG-CUAG U-C-AUCU-C AGUAA-UGCA
GCUA-ACGCA UU-AAGUGUA -CCGCC-UGG GG-AGUACGG UCGCAAGAUU AAA-ACUCAA A-GGAA-UAG ACGGGG-ACC
C-GCAC-AA- GCGGUGG-AG CAUGUGGUUU AA-UU-CGAA GA-UACGCGA AGAACCUUAC CUG-GG-CUU GA-UAU-C-C
UAAGAACCUU UUAGAGAUA- AGAGGGUGCU --AG--C--U U-G--C--U- -AGAA-CUUA GAGACAGGUG CUGCACGGCU
GUCGUCAGCU CGUGUCGUGA GAUGUUGGGU U-AAGUCCCG -C-AA-CGA- GCGC-A-ACC CACG-UAUU- UAGUUGCU-A
ACGG--UUCG -GCCGAG--C -ACUCU-AAA UAGACUGCCU U-CG-UAA-G GA-GGAGG-A -AG-GUGUGG ACG-ACGUC-
AA-GUCAUCA UGGCCCUUAU GCCCAGG-GC GA-CAC--AC GUGCUAC-AA -UGGC-AU-A UA-C-AAUGA -GA-CGC-AA
-UACCGCGAG GUGGAG-C-A AA-UCU-AU- AAAA-UAUGU -CC-CAG-UU CGGA--UUGU UC-UC-UGC- AA-CUCG-A-
GAGCA-UGAA -G-CC-GGAA -UCGC-UA-- G-UA-AU-CG -U-A-GA-UC -A-G-CCA-U -GCUACGGUG -AAU-ACGUU
-CCCGGG--U -C-U-UGU-A C-UCAC-C-G -CCC-GU-CA CACCAUGGG- AGUUG-AUUU C-ACU--CGA A---GC-CGG
AAU-ACUAA- --------A- CU------AG -UUAC-CGU- CC--A-CA-G UGGAAUCAGC G--ACU-G-G ----GG-UG-
---------- ---------- ---AA-GUCG UAACAAGGUA A-CCGUAGGA GAA....... .......... ..........
.......... .......... .
>AB615420.1.1445 ;Campylobacter coli
.......... .......... .......... .......... .......... .......... .......... ..........
.......... .......... .......... .G-C--UG-G C-GG-C-GU- GCCUAAUACA U-GCA-AGU- C--GAA-CG-
A-------UG ----AAG--- ----CUUC-U -A-G---CUU -GC-U--AGA A-G------- ---UG-GAUU -AGU-GGC-G
CAC-GGGU-G A-GUA-AG-G -U-AUAGUUA A-U-CU-GC- C-CUA--CA- C--A-A-GAG G-ACAACAGU U-GGAAA-CG
A-CU-GCUAA UACUC--U-A U-A---CU-C C-UGC-U-UA ACA-CA-A-G UUG-AG--UA GGGAAA---G U---------
---------- ---------- ---------- ---------- ---------- ---------- ---------- ----------
---------- ---------- ---------- ---------- ---------- U-UU------ ---------- ----------
---------- ---------- ---------- ---------- ---------- ---------- ---------- ----------
---------- ---------- ---------- -U---C-G-G U-G-UAGGAU GAG-ACUAUA UA-G-U-AUC AGCUAGU-UG
GU-AA-G-GU AAUGGCUU-A CCAAGGCU-A UGACGC-UU- AACUGGUCUG AGAGG-AUGA U-CAGUCACA CU-GGAACUG
AGACACGGUC CAGACUCCUA CGGGAGGCAG CAGUAGGGAA -UAUU-GCGC AAUGGGG-GA AA-CCCUG-A CGCAGCAACG
CCGCGUGGAG GAUGAC-ACU UUU-CGGA-G -CGUAAACUC CUUUU-CUUA GGG-AAGA-A -UU--C---- ----------
---------- --U-GACGGU ACCUAAG-GA AUAAGCACCG GCUAACUCCG UGC-CAG-C- AGC-CGC-GG UAAUACGGAG
-GGUGCAAGC -GUU-ACUCG G-AAUCAC-U GG-GCGUA-- AA-GGGC-GC -GUAGG-CGG AUUAUCAA-G U-CUCUU-GU
GAAA-UCUAA UGG-CUUAAC C-A-UUAAAC UGCUU-GGGA AACUGAUAGU -C-UAGAGUG AGG-GAGAGG CAGAUGG-AA
UU-GGUG-GU --GUA-GGG- GUAAAA-UCC -GUAG-AUA- UCAC-C-AAG -AAU-ACC-C AUU-GCGAA- G-GC-G-AUC
UG-CUGG-AA -C-UCA-AC- UGA-CGCU-A AGGC-G-CGA -AA-G-C-GU GGGG-AGC-A AA--CAGGAU UA-G-AUACC
CUGGUAGU-C -CACGCCC-U AAA-C-GAUG U-A-CA-CUA G-UU-GUUGG -GGUG-CUAG U-C-AUCU-C AGUAA-UGCA
GCUA-ACGCA UU-AAGUGUA -CCGCC-UGG GG-AGUACGG UCGCAAGAUU AAA-ACUCAA A-GGAA-UAG ACGGGG-ACC
C-GCAC-AA- GCGGUGG-AG CAUGUGGUUU AA-UU-CGAA GA-UACGCGA AGAACCUUAC CUG-GG-CUU GA-UAU-C-C
UAAGAACCUC UUAGAGAUA- AGAGGGUGCU --AG--C--U U-G--C--U- -AGAA-CUUA GAGACAGGUG CUGCACGGCU
GUCGUCAGCU CGUGUCGUGA GAUGUUGGGU U-AAGUCCCG -C-AA-CGA- GCGC-A-ACC CACG-UAUU- UAGUUGCU-A
ACGG--UUCG -GCCGAG--C -ACUCU-AAA UAGACUGCCU U-CG-UAA-G GA-GGAGG-A -AG-GUGUGG ACG-ACGUC-
AA-GUCAUCA UGGCCCUUAU GCCCAGG-GC GA-CAC--AC GUGCUAC-AA -UGGC-AU-A UA-C-AAUGA -GA-CGC-AA
-UACCGCGAG GUGGAG-C-A AA-UCU-AU- AAAA-UAUGU -CC-CAG-UU CGGA--UUGU UC-UC-UGC- AA-CUCG-A-
GAGCA-UGAA -G-CC-GGAA -UCGC-UA-- G-UA-AU-CG -U-A-GA-UC -A-G-CCA-U -GCUACGGUG -AAU-ACGUU
-CCCGGG--U -C-U-UGU-A C-UCAC-C-G -CCC-GU-CA CACCAUGGG- AGUUG-AUUU C-ACU--CGA A---GC-CGG
AAU-ACUAA- --------A- CU------AG -UUAC-CGU- CC--A-CA-G UGGAAUCAGC G--ACU-G-G ----GG-UG-
---------- ---------- ---AA-GUCG UAACAAGGUA A......... .......... .......... ..........
.......... .......... .
>AB907623.1.1387 ;Campylobacter lari
.......... .......... .......... .......... .......... .......... .........A ACAGAGUUUG
A-U-CC-U-G G-CU-C-AG- A-G-UG-AAC -G-C--UG-G C-GG-C-GU- GCCUAAUACA U-GCA-AGU- C--GAA-CG-
A-------UG ----AAG--- ----CUUU-U -A-G---CUU -GC-U--AGA A-G------- ---UG-GAUU -AGU-GGC-G
CAC-GGGU-G A-GUA-AG-G -U-AUAGUUA A-U-CU-GC- C-CUA--CA- C--A-A-GAG G-ACAACAGU U-GGAAA-CG
A-CU-GCUAA UACUC--U-A U-A---CU-C C-UAC-U-UA ACA-CA-A-G UUG-AG--UA GGGAAA---G U---------
---------- ---------- ---------- ---------- ---------- ---------- ---------- ----------
---------- ---------- ---------- ---------- ---------- U-UU--U--- ---------- ----------
---------- ---------- ---------- ---------- ---------- ---------- ---------- ----------
---------- ---------- ---------- -U---C-G-G U-G-UAGGAU GAG-ACUAUA UA-G-U-AUC AGCUAGU-UG
GU-GA-G-GU AAUGGCUC-A CCAAGGCU-A UGACGC-UU- AACUGGUCUG AGAGG-AUGA U-CAGUCACA CU-GGAACUG
AGACACGGUC CAGACUCCUA CGGGAGGCAG CAGUAGGGAA -UAUU-GCGC AAUGGGG-GA AA-CCCUG-A CGCAGCAACG
CCGCGUGGAG GAUGAC-ACU UUU-CGGA-G -CGUAAACUC CUUUU-CUUA GGG-AAGA-A -UU--C---- ----------
---------- --U-GACGGU ACCUAAG-GA AUAAGCACCG GCUAACUCCG UGC-CAG-C- AGC-CGC-GG UAAUACGGAG
-GGUGCAAGC -GUU-ACUCG G-AAUCAC-U GG-GCGUA-- AA-GGGC-GC -GUAGG-CGG AUUAUCAA-G U-CUCUU-GU
GAAA-UCCAA CGG-CUUAAC C-G-UUGAAC UGCUU-GGGA AACUGGUAGU -C-UAGAGUG AGG-GAGAGG CAGAUGG-AA
UU-GGUG-GU --GUA-GGG- GUAAAA-UCC -GUAG-AUA- UCAC-C-AAG -AAU-ACC-C AUU-GCGAA- G-GC-G-AUC
UG-CUGG-AA -C-UUA-AC- UGA-CGCU-A AGGC-G-CGA -AA-G-C-GU GGGG-AGC-A AA--CAGGAU UA-G-AUACC
CUGGUAGU-C -CACGCCC-U AAA-C-GAUG U-A-CA-CUA G-UU-GUUGG -GGUG-CUAG U-C-AUCU-C AGUAA-UGCA
GCUA-ACGCA UU-AAGUGUA -CCGCC-UGG GG-AGUACGG UCGCAAGAUU AAA-ACUCAA A-GGAA-UAG ACGGGG-ACC
C-GCAC-AA- GCGGUGG-AG CAUGUGGUUU AA-UU-CGAA GA-UACGCGA AGAACCUUAC CUG-GG-CUU GA-UAU-C-C
UAAGAACCUU UUAGAGAUA- AGAGGGUGCU --AG--C--U U-G--C--U- -AGAA-CUUA GAGACAGGUG CUGCACGGCU
GUCGUCAGCU CGUGUCGUGA GAUGUUGGGU U-AAGUCCCG -C-AA-CGA- GCGC-A-ACC CACG-UAUU- UAGUUGCU-A
ACGG--UUCG -GCCGAG--C -ACUCU-AAA UAGACUGCCU U-CG-UAA-G GA-GGAGG-A -AG-GUGUGG ACG-ACGUC-
AA-GUCAUCA UGGCCCUUAU GCCCAGG-GC GA-CAC--AC GUGCUAC-AA -UGGC-AU-A UA-C-AAUGA -GA-CGC-AA
-UACCGCGAG GUGGAG-C-A AA-UCU-AU- AAAA-UAUGU -CC-CAG-UU CGGA--UUGU UC-UC-UGC- AA-CUCG-A-
GAGCA-UGAA -G-CC-GGAA -UCGC-UA-- G-UA-AU-CG -U-A-GA-UC -A-G-CCA-U -GCUACGGUG -AAU-ACGUU
-CCCGGG--U -C-U-UGU-A C-UCAC-C-G -CCC-GU-CA CACCA..... .......... .......... ..........
.......... .......... .......... .......... .......... .......... .......... ..........
.......... .......... .......... .......... .......... .......... .......... ..........
.......... .......... .
>ACFU01000050.379.1869 ;Campylobacter rectus RM3267
.......... .......... .......... .......... .......... .......... .......... ..AGAGUUUG
A-U-CC-U-G G-CU-C-AG- A-G-UG-AAC -G-C--UG-G C-GG-C-GU- GCCUAAUACA U-GCA-AGU- C--GAA-CG-
G-------AG ----AUU--- -----AAG-U -A-G---CUU -GC-U--AUU U--------- ---AA-UCUU -AGU-GGC-G
CAC-GGGU-G A-GUA-AU-A -U-AUAGCUA A-U-CU-GC- C-CUA--CA- C--U-A-GAG G-ACAACAGU U-GGAAA-CG
A-CU-GCUAA UACUC--U-A U-A---CU-C C-UUC-U-UU ACA-UA-A-G UUA-AG--UC GGGAAA---G U---------
---------- ---------- ---------- ---------- ---------- ---------- ---------- ----------
---------- ---------- ---------- ---------- ---------- U-UU------ ---------- ----------
---------- ---------- ---------- ---------- ---------- ---------- ---------- ----------
---------- ---------- ---------- -U---C-G-G U-G-UAGGAU GAG-GCUAUA UC-G-U-AUC AGCUAGU-UG
GU-AG-G-GU AACGGCCU-A CCAAGGCU-A UGACGC-GU- AACUGGUCUG AGAGG-AUGA U-CAGUCACA CU-GGAACUG
AGACACGGUC CAGACUCCUA CGGGAGGCAG CAGUAGGGAA -UAUU-GCUC AAUGGGG-GA AA-CCCUG-A AGCAGCAACG
CCGCGUGGAG GAUGAC-ACU UUU-CGGA-G -CGUAAACUC CUUUU-CUUG GGA-AAGA-A -UU--A---- ----------
---------- --U-GACGGU ACCCAAG-GA AUAAGCACCG GCUAACUCCG UGC-CAG-C- AGC-CGC-GG UAAUACGGAG
-GGUGCAAGC -GUU-ACUCG G-AAUCAC-U GG-GCGUA-- AA-GGAC-GC -GUAGG-CGG AUUAUCAA-G U-CUCUU-GU
GAAA-UCUAA CGG-CUUAAC C-G-UUAAAC UGCUU-GGGA AACUGAUAAU -C-UAGAGUA AGG-GAGAGG CAGAUGG-AA
UU-CUUG-GU --GUA-GGG- GUAAAA-UCC -GUAG-AGA- UCAA-G-AAG -AAU-ACC-C AUU-GCGAA- A-GC-G-AUC
UG-CUGG-AA -C-UUA-AC- UGA-CGCU-A AUGC-G-UGA -AA-G-C-GU GGGG-AGC-A AA--CAGGAU UA-G-AUACC
CUGGUAGU-C -CACGCCC-U AAA-C-GAUG U-A-UA-CUA G-UU-GUUGC -UUCG-CUAG U-C-GAGG-C AGUAA-UGCA
CCUA-ACGGA UU-AAGUAUA -CCGCC-UGG GG-AGUACGG UCGCAAGAUU AAA-ACUCAA A-GGAA-UAG ACGGGG-ACC
C-GCAC-AA- GCGGUGG-AG CAUGUGGUUU AA-UU-CGAA GA-UACGCGA AGAACCUUAC CCG-GA-CUU GA-UAU-C-U
AACAAAUCAU CCAGAGAUG- GAAGAGUGUC --UG--C--U U-G--C--A- -GAAA-UGUU AAGACAGGUG CUGCACGGCU
GUCGUCAGCU CGUGUCGUGA GAUGUUGGGU U-AAGUCCCG -C-AA-CGA- GCGC-A-ACC CACG-UCAU- UAGUUGCU-A
ACGG--UUCG -GCCGAG--C -ACUCU-AAU GAGACUGCCU U-CG-UAA-G GA-GGAGG-A -AG-GUGUGG ACG-ACGUC-
AA-GUCAUCA UGGCCCUUAU GUCCGGG-GC GA-CAC--AC GUGCUAC-AA -UGGC-GU-A UA-C-AAUAA -GA-CGC-AA
-UAUCGCGAG AUGGAG-C-A AA-UCU-AU- AAAA-UACGU -CC-CAG-UU CGGA--UUGG AG-UC-UGC- AA-CUCG-A-
CUCCA-UGAA -G-CC-GGAA -UCGC-UA-- G-UA-AU-CG -U-A-GA-UC -A-G-CCA-U -GCUACGGUG -AAU-ACGUU
-CCCGGG--U -C-U-UGU-A C-UCAC-C-G -CCC-GU-CA CACCAUGGG- AGUUG-AUUU C-ACU--CGA A---GC-CCA
AAU-ACCAA- --------A- CC------GG -UUAU-GGU- CC--A-CA-G UGGAAUCAGC G--ACU-G-G ----GG-UG-
---------- ---------- ---AA-GUCG UAACAAGGUA A-CCGUAGGA GAACC-UGCG GUUG...... ..........
.......... .......... .
>ACVQ01000030.104.1561 ;Campylobacter showae RM3277
.......... .......... .......... .......... .......... .......... .....AAUAU GGAGAGUUUG
A-U-CC-U-G G-CU-C-AG- A-G-UG-AAC -G-C--UG-G C-GG-C-GU- GCCUAAUACA U-GCA-AGU- C--GAA-CG-
G-------AG ----AUU--- -----AAG-U -A-G---CUU -GC-U--AUU U--------- ---AA-UCUU -AGU-GGC-G
CAC-GGGU-G A-GUA-AU-A -U-AUAGCUA A-C-UU-GC- C-CAU--UA- C--U-A-AGG G-ACAACAGU U-GGAAA-CG
A-CU-GCUAA UACCU--U-A U-A---CU-C C-GUA-U-CU AUA-UA-A-G UAG-AU--AC GGGAAA---G U---------
---------- ---------- ---------- ---------- ---------- ---------- ---------- ----------
---------- ---------- ---------- ---------- ---------- U-UU------ ---------- ----------
---------- ---------- ---------- ---------- ---------- ---------- ---------- ----------
---------- ---------- ---------- -U---C-G-G U-A-AUGGAU AGG-GCUAUA UC-G-U-AUC AGCUAGU-UG
GU-AA-G-GU AAUGGCUU-A CCAAGGCU-A UGACGC-GU- AACUGGUCUG AGAGG-AUGA U-CAGUCACA CU-GGAACUG
AGACACGGUC CAGACUCCUA CGGGAGGCAG CAGUAGGGAA -UAUU-GCUC AAUGGGG-GA AA-CCCUG-A AGCAGCAACG
CCGCGUGGAG GAUGAC-ACU UUU-CGGA-G -CGUAAACUC CUUUU-CUUG GGA-AAGA-A -UU--A---- ----------
---------- --U-GACGGU ACCCAAG-GA AUAAGCACCG GCUAACUCCG UGC-CAG-C- AGC-CGC-GG UAAUACGGAG
-GGUGCAAGC -GUU-ACUCG G-AAUCAC-U GG-GCGUA-- AA-GGAC-GC -GUAGG-CGG AUUAUCAA-G U-CUCUU-GU
GAAA-UCUAA CGG-CUUAAC C-G-UUAAAC UGCUU-GGGA AACUGAUAAU -C-UAGAGUA AGG-GAGAGG CAGAUGG-AA
UU-CUUG-GU --GUA-GGG- GUAAAA-UCC -GUAG-AGA- UCAA-G-AAG -AAU-ACC-C AUU-GCGAA- A-GC-G-AUC
UG-CUGG-AA -C-UUA-AC- UGA-CGCU-A AUGC-G-UGA -AA-G-C-GU GGGG-AGC-A AA--CAGGAU UA-G-AUACC
CUGGUAGU-C -CACGCCC-U AAA-C-GAUG U-A-UA-CUA G-UU-GUUGC -UUCG-CUAG U-C-GAGG-C AGUAA-UGCA
CCUA-ACGGA UU-AAGUAUA -CCGCC-UGG GG-AGUACGG UCGCAAGAUU AAA-ACUCAA A-GGAA-UAG ACGGGG-ACC
C-GCAC-AA- GCGGUGG-AG CAUGUGGUUU AA-UU-CGAA GA-UACGCGA AGAACCUUAC CCG-GA-CUU GA-UAU-C-U
AACAAAUCAU CCAGAGAUG- GAAGAGUGUC --UG--C--U U-G--C--A- -GAAA-UGUU AAGACAGGUG CUGCACGGCU
GUCGUCAGCU CGUGUCGUGA GAUGUUGGGU U-AAGUCCCG -C-AA-CGA- GCGC-A-ACC CACG-UCAU- UAGUUGCU-A
ACGG--UUCG -GCCGAG--C -ACUCU-AAU GAGACUGCCU U-CG-CAA-G GA-GGAGG-A -AG-GUGUGG ACG-ACGUC-
AA-GUCAUCA UGGCCCUUAU GUCCGGG-GC GA-CAC--AC GUGCUAC-AA -UGGC-AU-A UA-C-AAUGA -GA-CGC-AA
-UAUCGCGAG AUGGAG-C-A AA-UCU-AU- AAAA-UAUGU -CC-CAG-UU CGGA--UUGG AG-UC-UGC- AA-CUCG-A-
CUCCA-UGAA -G-CC-GGAA -UCGC-UA-- G-UA-AU-CG -U-A-GA-UC -A-G-CCA-U -GCUACGGUG -AAU-ACGUU
-CCCGGG--U -C-U-UGU-A C-UCAC-C-G -CCC-GU-CA CACCAUGGG- AGUUG-AUUU C-ACU--CGA A---GC-CCA
AAU-ACCAA- --------A- CC------GG -UUAU-GGU- CC--A-CA-G UGGAAUCAGC G--ACU-G-G ----GG....
.......... .......... .......... .......... .......... .......... .......... ..........
.......... .......... .
>ADHL01000284.56.1556 ;Campylobacter jejuni subsp. jejuni 305
.......... .......... .......... .......... .......... .......... .......... ..AGAGUUUG
A-U-CC-U-G G-CU-C-AG- A-G-UG-AAC -G-C--UG-G C-GG-C-GU- GCCUAAUACA U-GCA-AGU- C--GAA-CG-
A-------UG ----AAG--- ----CUUU-U -A-G---CUU -GC-U--AGA A-G------- ---UG-GAUU -AGU-GGC-G
CAC-GGGU-G A-GUA-AG-G -U-AUAGUUA A-U-CU-GC- C-CUA--CA- C--A-A-GAG G-ACAACAGU U-GGAAA-CG
A-CU-GCUAA UACUC--U-A U-A---CU-C C-UGC-U-UA ACA-CA-A-G UUG-AG--UA GGGAAA---G U---------
---------- ---------- ---------- ---------- ---------- ---------- ---------- ----------
---------- ---------- ---------- ---------- ---------- U-UU------ ---------- ----------
---------- ---------- ---------- ---------- ---------- ---------- ---------- ----------
---------- ---------- ---------- -U---C-G-G U-G-UAGGAU GAG-ACUAUA UA-G-U-AUC AGCUAGU-UG
GU-AA-G-GU AAUGGCUU-A CCAAGGCU-A UGACGC-UU- AACUGGUCUG AGAGG-AUGA U-CAGUCACA CU-GGAACUG
AGACACGGUC CAGACUCCUA CGGGAGGCAG CAGUAGGGAA -UAUU-GCGC AAUGGGG-GA AA-CCCUG-A CGCAGCAACG
CCGCGUGGAG GAUGAC-ACU UUU-CGGA-G -CGUAAACUC CUUUU-CUUA GGG-AAGA-A -UU--C---- ----------
---------- --U-GACGGU ACCUAAG-GA AUAAGCACCG GCUAACUCCG UGC-CAG-C- AGC-CGC-GG UAAUACGGAG
-GGUGCAAGC -GUU-ACUCG G-AAUCAC-U GG-GCGUA-- AA-GGGC-GC -GUAGG-CGG AUUAUCAA-G U-CUCUU-GU
GAAA-UCUAA UGG-CUUAAC C-A-UUAAAC UGCUU-GGGA AACUGAUAGU -C-UAGAGUG AGG-GAGAGG CAGAUGG-AA
UU-GGUG-GU --GUA-GGG- GUAAAA-UCC -GUAG-AUA- UCAC-C-AAG -AAU-ACC-C AUU-GCGAA- G-GC-G-AUC
UG-CUGG-AA -C-UCA-AC- UGA-CGCU-A AGGC-G-CGA -AA-G-C-GU GGGG-AGC-A AA--CAGGAU UA-G-AUACC
CUGGUAGU-C -CACGCCC-U AAA-C-GAUG U-A-CA-CUA G-UU-GUUGG -GGUG-CUAG U-C-AUCU-C AGUAA-UGCA
GCUA-ACGCA UU-AAGUGUA -CCGCC-UGG GG-AGUACGG UCGCAAGAUU AAA-ACUCAA A-GGAA-UAG ACGGGG-ACC
C-GCAC-AA- GCGGUGG-AG CAUGUGGUUU AA-UU-CGAA GA-UACGCGA AGAACCUUAC CUG-GG-CUU GA-UAU-C-C
UAAGAACCUU UUAGAGAUA- AGAGGGUGCU --AG--C--U U-G--C--U- -AGAA-CUUA GAGACAGGUG CUGCACGGCU
GUCGUCAGCU CGUGUCGUGA GAUGUUGGGU U-AAGUCCCG -C-AA-CGA- GCGC-A-ACC CACG-UAUU- UAGUUGCU-A
ACGG--UUCG -GCCGAG--C -ACUCU-AAA UAGACUGCCU U-CG-UAA-G GA-GGAGG-A -AG-GUGUGG ACG-ACGUC-
AA-GUCAUCA UGGCCCUUAU GCCCAGG-GC GA-CAC--AC GUGCUAC-AA -UGGC-AU-A UA-C-AAUGA -GA-CGC-AA
-UACCGCGAG GUGGAG-C-A AA-UCU-AU- AAAA-UAUGU -CC-CAG-UU CGGA--UUGU UC-UC-UGC- AA-CUCG-A-
GAGCA-UGAA -G-CC-GGAA -UCGC-UA-- G-UA-AU-CG -U-A-GA-UC -A-G-CCA-U -GCUACGGUG -AAU-ACGUU
-CCCGGG--U -C-U-UGU-A C-UCAC-C-G -CCC-GU-CA CACCAUGGG- AGUUG-AUUU C-ACU--CGA A---GC-CGG
AAU-ACUAA- --------A- CU------AG -UUAC-CGU- CC--A-CA-G UGGAAUCAGC G--ACU-G-G ----GG-UG-
---------- ---------- ---AA-GUCG UAACAAGGUA A-CCGUAGGA GAACC-UGCG GUUGGAUCAC CU........
.......... .......... .
>AEIO01000010.4259.5751 ;Campylobacter jejuni subsp. jejuni P110B
.......... .......... .......... .......... .......... .......... .......... ..AGAGUUUG
A-U-CC-U-G G-CU-C-AG- A-G-UG-AAC -G-C--UG-G C-GG-C-GU- GCCUAAUACA U-GCA-AGU- C--GAA-CG-
A-------UG ----AAG--- ----CUUC-U -A-G---CUU -GC-U--AGA A-G------- ---UG-GAUU -AGU-GGC-G
CAC-GGGU-G A-GUA-AG-G -U-AUAGUUA A-U-CU-GC- C-CUA--CA- C--A-A-GAG G-ACAACAGU U-GGAAA-CG
A-CU-GCUAA UACUC--U-A U-A---CU-C C-UGC-U-UA ACA-CA-A-G UUG-AG--UA GGGAAA---G U---------
---------- ---------- ---------- ---------- ---------- ---------- ---------- ----------
---------- ---------- ---------- ---------- ---------- U-UU------ ---------- ----------
---------- ---------- ---------- ---------- ---------- ---------- ---------- ----------
---------- ---------- ---------- -U---C-G-G U-G-UAGGAU GAG-ACUAUA UA-G-U-AUC AGCUAGU-UG
GU-AA-G-GU AAUGGCUU-A CCAAGGCU-A UGACGC-UU- AACUGGUCUG AGAGG-AUGA U-CAGUCACA CU-GGAACUG
AGACACGGUC CAGACUCCUA CGGGAGGCAG CAGUAGGGAA -UAUU-GCGC AAUGGGG-GA AA-CCCUG-A CGCAGCAACG
CCGCGUGGAG GAUGAC-ACU UUU-CGGA-G -CGUAAACUC CUUUU-CUUA GGG-AAGA-A -UU--C---- ----------
---------- --U-GACGGU ACCUAAG-GA AUAAGCACCG GCUAACUCCG UGC-CAG-C- AGC-CGC-GG UAAUACGGAG
-GGUGCAAGC -GUU-ACUCG G-AAUCAC-U GG-GCGUA-- AA-GGGC-GC -GUAGG-CGG AUUAUCAA-G U-CUCUU-GU
GAAA-UCUAA UGG-CUUAAC C-A-UUAAAC UGCUU-GGGA AACUGAUAGU -C-UAGAGUG AGG-GAGAGG CAGAUGG-AA
UU-GGUG-GU --GUA-GGG- GUAAAA-UCC -GUAG-AUA- UCAC-C-AAG -AAU-ACC-C AUU-GCGAA- G-GC-G-AUC
UG-CUGG-AA -C-UCA-AC- UGA-CGCU-A AGGC-G-CGA -AA-G-C-GU GGGG-AGC-A AA--CAGGAU UA-G-AUACC
CUGGUAGU-C -CACGCCC-U AAA-C-GAUG U-A-CA-CUA G-UU-GUUGG -GGUG-CUAG U-C-AUCU-C AGUAA-UGCA
GCUA-ACGCA UU-AAGUGUA -CCGCC-UGG GG-AGUACGG UCGCAAGAUU AAA-ACUCAA A-GGAA-UAG ACGGGG-ACC
C-GCAC-AA- GCGGUGG-AG CAUGUGGUUU AA-UU-CGAA GA-UACGCGA AGAACCUUAC CUG-GG-CUU GA-UAU-C-C
UAAGAACCUU UUAGAGAUA- AGAGGGUGCU --AG--C--U U-G--C--U- -AGAA-CUUA GAGACAGGUG CUGCACGGCU
GUCGUCAGCU CGUGUCGUGA GAUGUUGGGU U-AAGUCCCG -C-AA-CGA- GCGC-A-ACC CACG-UAUU- UAGUUGCU-A
ACGG--UUCG -GCCGAG--C -ACUCU-AAA UAGACUGCCU U-CG-UAA-G GA-GGAGG-A -AG-GUGUGG ACG-ACGUC-
AA-GUCAUCA UGGCCCUUAU GCCCAGG-GC GA-CAC--AC GUGCUAC-AA -UGGC-AU-A UA-C-AAUGA -GA-CGC-AA
-UACCGCGAG GUGGAG-C-A AA-UCU-AU- AAAA-UAUGU -CC-CAG-UU CGGA--UUGU UC-UC-UGC- AA-CUCG-A-
GAGCA-UGAA -G-CC-GGAA -UCGC-UA-- G-UA-AU-CG -U-A-GA-UC -A-G-CCA-U -GCUACGGUG -AAU-ACGUU
-CCCGGG--U -C-U-UGU-A C-UCAC-C-G -CCC-GU-CA CACCAUGGG- AGUUG-AUUU C-ACU--CGA A---GC-CGG
AAU-ACUAA- --------A- CU------AG -UUAC-CGU- CC--A-CA-G UGGAAUCAGC G--ACU-G-G ----GG-UG-
---------- ---------- ---AA-GUCG UAACAAGGUA A-CCGUAGGA GAACC-UGCG GUUG...... ..........
.......... .......... .
>AF043424.1.1474 ;Campylobacter cf. lanienae UB 994
.......... .......... .......... .......... .......... .......... .......... .....GUUUG
A-U-CC-U-G G-CU-C-AG- A-G-UG-AAC -G-C--UG-G C-GG-C-GU- GCCUAAUACA U-GCA-AGU- C--GAA-CG-
G-------AC ----AAG--- -U--AA---G -A-G---CUU -GC-U--C-- U-UA------ ---UG-AGUU -AGU-GGC-G
CAC-GGGU-G A-GUA-AU-G -U-AUAGUUA A-U-CU-GC- C-CUA--UG- C--U-G-GAG G-ACAACAGU U-AGAAA-UG
A-CU-GCUAA UACUC--C-A U-A---CU-C C-UUC-U-UA ACA-UA-A-G UUA-AG--UC GGGAAA---G U---------
---------- ---------- ---------- ---------- ---------- ---------- ---------- ----------
---------- ---------- ---------- ---------- ---------- U-UU-UU--- ---------- ----------
---------- ---------- ---------- ---------- ---------- ---------- ---------- ----------
---------- ---------- ---------- -U---C-G-G C-A-UAGGAU GAG-ACUAUA UU-G-U-AUC AGCUAGU-UG
GU-GA-G-GU AAUGGCUC-A CCAAGGCU-A UGACGC-AU- AACUGGUCUG AGAGG-AUGA U-CAGUCACA CU-GGAACUG
AGACACGGUC CAGACUCCUA CGGGAGGCAG CAGUAGGGAA -UAUU-GCUC AAUGGGG-GA AA-CCCUG-A AGCAGCAACG
CCGCGUGGAG GAUGAC-ACU UUU-CGGA-G -CGUAAACUC CUUUU-CUUA GGG-AAGA-A -AU--U---- ----------
---------- --U-GACGGU ACCUAAG-GA AUAAGCACCG GCUAACUCCG UGC-CAG-C- AGC-CGC-GG UAAUACGGAG
-GGUGCAAGC -GUU-ACUCG G-AAUCAC-U GG-GCGUA-- AA-GGAC-GC -GUAGG-CGG AUUAUCAA-G U-CUUUU-GU
GAAA-UCUAA UGG-CUCAAC C-A-UUAAAC UGCUU-GAGA AACUGAUAAU -C-UAGAGUG AGG-GAGAGG CAGAUGG-AA
UU-GGUG-GU --GUA-GGG- GUAAAA-UCC -GUAG-AGA- UCAC-C-AAG -AAU-ACC-C AUU-GCGAA- G-GC-G-AUC
UG-CUAG-AA -C-UCA-AC- UGA-CGCU-A AUGC-G-UGA -AA-G-C-GU GGGG-AGC-A AA--CAGGAU UA-G-AUACC
CUGGUAGU-C -CACGCCC-U AAA-C-GAUG U-A-UA-CUA G-UU-GUUGC -UCUG-CUAG U-C-AGGG-C AGUAA-UGCA
CCUA-ACGGA UU-AAGUAUA -CCGCC-UGG GG-AGUACGG UCGCAAGAUU AAA-ACUCAA A-GGAA-UAG ACGGGG-ACC
C-GCAC-AA- GCGGUGG-AG CAUGUGGUUU AA-UU-CGAU GA-UACGCGA AGAACCUUAC CUG-GG-CUU GA-UAU-C-C
UAAGAACCUC UUAGAGAUA- AGAGGGUGCU --AG--C--U U-G--C--U- -AGAA-CUUA GAGACAGGUG CUGCACGGCU
GUCGUCAGCU CGUGUCGUGA GAUGUUCGGU U-AAGUCCGG -C-AA-CGA- GCGC-A-ACC CACG-UAUU- UAGUUGCU-A
ACAG--UUUG -GCUGAG--C -ACUCU-AAA UAUACUGCCU U-CG-UAA-G GA-GGAGG-A -AG-GUGUGG ACG-ACGUC-
AA-GUCAUCA UGGCCCUUAU GCCCAGG-GC GA-CAC--AC GUGCUAC-AA -UGGC-AU-A UA-C-AAUGA -GA-CGC-AA
-UAUCGCGAG GUGGAG-C-A AA-UCU-AU- AAAA-UAUGU -CC-CAG-UU CGGA--UUGU UC-UC-UGC- AA-CUCG-A-
GAGCA-UGAA -G-CC-GGAA -UCGC-UA-- G-UA-AU-CG -U-A-GA-UC -A-G-CCA-U -GCUACGGUG -AAU-ACGUU
-CCCGGG--U -C-U-UGU-A C-UCAC-C-G -CCC-GU-CA CACCAUGGG- AGUUG-AUUU C-ACU--CGA A---GU-CGG
AAU-GCUAA- --------A- CU------AG -CUAC-CGC- CC--A-CA-G UGGAAUCAGC G--ACU-G-G ----GG-UG-
---------- ---------- ---AA-GUCG UAACAAGGU- -G-UA-CCAA .......... .......... ..........
.......... .......... .
>AF062492.1.1454 ;Campylobacter hominis
.......... .......... .......... .......... .......... .......... .......... ......UUUG
A-U-CC-U-G G-CU-C-AG- A-G-UG-AAC -G-C--UG-G C-GG-C-GU- GCCUAAUACA U-GCA-AGU- C--GAA-CG-
A-------AC ----GAA--- -----UAA-N -A-G---CUU -GC-U--CUU A--------- ---UA-AGUU -AGU-GGC-G
CAC-GGGU-G A-GUA-AU-A -U-AUAGCUA A-U-CU-GC- C-UCU--UA- G--U-A-GAG G-AUAACAGU C-GGAAA-CG
A-UU-GCUAA UACUC--U-A U-A---CU-U C-UGC-U-UU ACA-UA-A-G UAA-AG--UA GACAAA---G U---------
---------- ---------- ---------- ---------- ---------- ---------- ---------- ----------
---------- ---------- ---------- ---------- ---------- U-UU------ ---------- ----------
---------- ---------- ---------- ---------- ---------- ---------- ---------- ----------
---------- ---------- ---------- -U---C-G-C U-A-AGAGAU GAG-GCUAUA CU-G-U-AUC AGCUAGU-UG
GU-AA-G-GU AACGGCUU-A CCAAGGCU-A UGACGC-AU- AACUGGUCUG AGAGG-AUGA U-CACUCACA CU-GGAACUG
AGACACGGUC CAGACUCCCA CGGGAGGCAG CAGUAGGGAA -UAUU-GCGC AAUGGGG-GA AA-CCCUG-A CGCAGCAACG
CCGCGUGGAG GAUGAC-ACU UUU-CGGA-G -CGUAAACUC CUUUU-AUCG GGA-AAGA-A -UA--A---- ----------
---------- --U-GACGGU ACCCGAU-GA AUAAGCACCG GCUAACUCCG UGC-CAG-C- AGC-CGC-GG UAAUACGGAG
-GGUGCAAGC -GUU-ACUCG G-AAUCAC-U GG-GCGUA-- AA-GGGU-GC -GUANG-UGG AUUAUCAA-G U-CUCUU-GU
GAAA-UCUAA UAG-CUUAAC U-A-UUAAAU UGCUU-GGGA AACUGAUAGU -C-UACAGUA GGG-GAGAGG CANAUGG-AA
CU-CUUG-GU --GUA-NGA- GUAAAA-UCC -GUAN-AUA- UCAC-C-AAG -AAU-ACC-U AUU-GCGAA- A-GC-G-AUC
UG-CUAG-AA -C-CUA-AC- UGA-CACU-G AUGC-A-CGA -AA-G-C-GU GGGG-AGC-A AA--CAGGAU UA-G-AUACC
CUGGUAGU-C -CACGCCC-U AAA-C-GAUG U-A-UA-CCG G-UU-GUUGC -UUUG-CUAG U-C-AAGG-C AGUAA-UCCA
GCUA-ACGCA UU-AAGUAUA -CCGCC-UGG GG-AGUACGG UCGCAAGAUU AAA-ACUCAA A-GGAA-UAG ACGGGG-ACC
C-GCAC-AA- GCGGUGG-AG CAUGUGGUUU AA-UU-CGAA GA-UACGCGA AGAACCUUAC CCG-GA-CUU GA-UAU-C-U
AACAAAUCAU CCAGAGAUG- GAAGAGUGUC --UG--C--U U-G--C--A- -GAAA-UGUU AAGACAGGUG CUGCACGGCU
GUCGUCAGCU CGUGUCGUGA GAUGUUGGGU U-NAGUCCCG -C-AA-CGA- GCGC-A-ACC CACG-UAUU- UAGUUGCU-A
ACAG--UUAG -GCUGAGUUC -ACUCU-AAA UAGACUGCCU U-CG-UAA-G GA-GGAGG-A -AG-GUGUGG ACG-ACGUC-
AA-GUCAUCA UGGCCCUUAU GUCCGGG-GC GA-CAC--AC GUGCUAC-AA -UGAC-UU-A UA-C-AAUGA -GA-UGC-AA
-UAUCGCAAG AUGGAG-C-A AA-UCU-AU- AAAA-UAUGU -CC-CAG-UU CGGA--UUGG AG-UC-UGC- AA-CUCG-A-
CUCCA-UGAA -G-CC-GGAA -UCGC-UA-- G-UA-AU-CG -U-A-GA-UC -A-G-CCA-U -GCUACGGUG -AAU-ACGUU
-CCCGGG--U -C-U-UGU-A C-UCAC-C-G -CCC-GU-CA CACCAUGGG- AGUUG-AUUU C-ACU--CGA A---GC-GGG
GAU-GCAAA- --------A- UU------UG -CUAC-CCU- CC--A-CA-G UGGAAUCAGC G--ACU-G-G ----GG-UG-
---------- ---------- ---AA-A... .......... .......... .......... .......... ..........
.......... .......... .
>AF097684.1.1662 ;Campylobacter hyointestinalis subsp. lawsonii
.......... .......... .......... .......... .......... .......... .......... ..........
.......... .......... .......... .......G-G C-GG-C-GU- GCCUAAUACA U-GCA-AGU- C--GAA-CG-
G-------AC ----AAG--- -----UAA-G -A-G---CUU -GC-U--CUU A--------- ---UG-AGUU -AGU-GGC-G
CAC-GGGU-G A-GUA-AU-G -U-AUAGUUA A-U-CU-GC- C-CUA--UG- C--U-G-GAG G-ACAACAGU U-AGAAA-UG
A-CU-GCUAA UACUC--C-A U-A---CU-C C-UUC-U-UA ACA-CA-A-G UUA-AG--UU GGGAAA---G UAGCUCUU--
AAUAAUGCAU AUAAAAUGGA UUUUAAA--- -------ACA AAAAGCUAAA AAGAUAACAA UGAGCUUUUU UAAAGCUUUA
CAAAAGUAAA GCGAAAAAAA GCGAAGUAAA AAAAAGUAAA AUAGUUAGCU UUUAA-AGAU UUUUGUAAAA AUUCUAAAUU
AUAAAAUAGU UUUUAAAUUA AAAAUAUUUU CUUUAUUAAA GAAAAUACUA AAAGUAA--- ---------- ---UUCUAAA
ACU-UUUUAU AUGUAUUAUU AAG---AGCU CU---C-G-G C-A-UAGGAU GAG-ACUAUA UU-G-U-AUC AGCUAGU-UG
GU-AA-G-GU AAUGGCUU-A CCAAGGCU-A UGACGC-AU- AACUGGUCUG AGAGG-AUGA U-CAGUCACA CU-GGAACUG
AGACACGGUC CAGACUCCUA CGGGAGGCAG CAGUAGGGAA -UAUU-GCUC AAUGGGG-GA AA-CCCUG-A AGCAGCAACG
CCGCGUGGAG GAUGAC-ACU UUU-CGGA-G -CGUAAACUC CUUUU-GUUA GGG-AAGA-A -UA--A---- ----------
---------- --U-GACGGU ACCUAAG-GA AUAAGCACCG GCUAACUCCG UGC-CAG-C- AGC-CGC-GG UAAUACGGAG
-GGUGCAAGC -GUU-ACUCG G-AAUCAC-U GG-GCGUA-- AA-GGAC-GC -GUAGG-CGG AUUAUCAA-G U-CUUUU-GU
GAAA-UCUAA UGG-CUUAAC C-A-UUAAAC UGCUU-GAGA AACUGAUAAU -C-UAGAGUG AGG-GAGAGG CAGAUGG-AA
CU-GGUG-GU --GUA-GGG- GUAAAA-UCC -GUAG-AGA- UCAC-C-AAG -AAU-ACC-C AUU-GCGAA- G-GC-G-AUC
UG-CUAG-AA -C-UCA-AC- UGA-CGCU-A AUGC-G-UGA -AA-G-C-GU GGGG-AGC-A AA--CAGGAU UA-G-AUACC
CUGGUAGU-C -CACGCCC-U AAA-C-GAUG C-A-UA-CUC G-UU-GUUGC -UCUG-CUAG U-C-AGGG-C AGUAA-UUCA
GCUA-ACGCA UU-AAGUAUG -CCGCC-UGG GG-AGUACGG UCGCAAGAUU AAA-ACUCAA A-GGAA-UAG ACGGGG-ACC
C-GCAC-AA- GCGGUGG-AG CAUGUGGUUU AA-UU-CGAA GA-UACGCGA AGAACCUUAC CUG-GG-CUU GA-UAU-C-C
UAAGAACCUC UUAGAGAUA- AGAGGGUGCU --AG--C--U U-G--C--U- -AGAA-CUUA GAGACAGGUG CUGCACGGCU
GUCGUCAGCU CGUGUCGUGA GAUGUUCGGU U-AAGUCCGG -C-AA-CGA- GCGC-A-ACC CACG-UAUU- UAGUUGCU-A
ACAG--UUUG -GCUGAG--C -ACUCU-AAA UAUACUGCCU U-CG-UAA-G GA-GGAGG-A -AG-GUGUGG ACG-ACGUC-
AA-GUCAUCA UGGCCCUUAU GCCCAGG-GC GA-CAC--AC GUGCUAC-AA -UGGC-AU-A UA-C-AAUGA -GA-CGC-AA
-UAUCGCGAG AUGGAG-C-A AA-UCU-AU- AAAA-UAUGU -CC-CAG-UU CGGA--UUGU UC-UC-UGC- AA-CUCG-A-
GAGCA-UGAA -G-CC-GGAA -UCGC-UA-- G-UA-AU-CG -U-A-GA-UC -A-G-CCA-U -GCUACGGUG -AAU-ACGUU
-CCCGGG--U -C-U-UGU-A C-UCAC-C-G -CCC-GU-CA CACCAUGGG- AGUUG-AUUU C-ACU--CGA A---GC-CCA
AAU-ACCAA- --------A- CU------GG -UUAU-GGU- CC--A-CA-G UGGAAUCAGC G--ACU-G.. ..........
.......... .......... .......... .......... .......... .......... .......... ..........
.......... .......... .
>AF097688.1.1419 ;Campylobacter hyointestinalis subsp. lawsonii
.......... .......... .......... .......... .......... .......... .......... ..........
.......... .......... .......... .......G-G C-GG-C-GU- GCCUAAUACA U-GCA-AGU- C--GAA-CG-
G-------AC ----AAG--- -----UAA-G -A-G---CUU -GC-U--CUU A--------- ---UG-AGUU -AGU-GGC-G
CAC-GGGU-G A-GUA-AU-G -U-AUAGUUA A-U-CU-GC- C-CUA--CA- C--U-G-GAG G-ACAACAGU U-AGAAA-UG
A-CU-GCUAA UACUC--C-A U-A---CU-C C-UUC-U-UA GCA-CA-A-G UUA-AG--UC GGGAAA---G U---------
---------- ---------- ---------- ---------- ---------- ---------- ---------- ----------
---------- ---------- ---------- ---------- ---------- U-UU--U--- ---------- ----------
---------- ---------- ---------- ---------- ---------- ---------- ---------- ----------
---------- ---------- ---------- -U---C-G-G U-G-UAGGAU GAG-ACUAUA UU-G-U-AUC AGCUAGU-UG
GU-AA-G-GU AAUGGCUU-A CCAAGGCU-A UGACGC-AU- AACUGGUCUG AGAGG-AUGA U-CAGUCACA CU-GGAACUG
AGACACGGUC CAGACUCCUA CGGGAGGCAG CAGUAGGGAA -UAUU-GCUC AAUGGGG-GA AA-CCCUG-A AGCAGCAACG
CCGCGUGGAG GAUGAC-ACU UUU-CGGA-G -CGUAAACUC CUUUU-CUUA GGG-AAGA-A -CA--A---- ----------
---------- --U-GACGGU ACCUAAG-GA AUAAGCACCG GCUAACUCCG UGC-CAG-C- AGC-CGC-GG UAAUACGGAG
-GGUGCAAGC -GUU-ACUCG G-AAUCAC-U GG-GCGUA-- AA-GGAC-GC -GUAGG-CGG AUUAUCAA-G U-CUUUU-GU
GAAA-UCUAA UGG-CUUAAC C-A-UUAAAC UGCUU-GAGA AACUGAUAAU -C-UAGAGUG AGG-GAGAGG CAGAUGG-AA
CU-GGUG-GU --GUA-GGG- GUAAAA-UCC -GUAG-AGA- UCAC-C-AAG -AAU-ACC-C AUU-GCGAA- G-GC-G-AUC
UG-CUAG-AA -C-UCA-AC- UGA-CGCU-A AUGC-G-UGA -AA-G-C-GU GGGG-AGC-A AA--CAGGAU UA-G-AUACC
CUGGUAGU-C -CACGCCC-U AAA-C-GAUG C-A-UA-CUA G-UU-GUUGC -UCUG-CUAG U-C-AGGG-C AGUAA-UUCA
GCUA-ACGCA UU-AAGUAUG -CCGCC-UGG GG-AGUACGG UCGCAAGAUU AAA-ACUCAA A-GGAA-UAG ACGGGG-ACC
C-GCAC-AA- GCGGUGG-AG CAUGUGGUUU AA-UU-CGAA GA-UACGCGA AGAACCUUAC CUG-GG-CUU GA-UAU-C-C
UAAGAACCUC UUAGAGAUA- AGAGGGUGCU --AG--C--U U-G--C--U- -AGAA-CUUA GAGACAGGUG CUGCACGGCU
GUCGUCAGCU CGUGUCGUGA GAUGUUCGGU U-AAGUCCGG -C-AA-CGA- GCGC-A-ACC CACG-UAUU- UAGUUGCU-A
ACAG--UUUG -GCUGAG--C -ACUCU-AAA UAUACUGCCU U-CG-UAA-G GA-GGAGG-A -AG-GUGUGG ACG-ACGUC-
AA-GUCAUCA UGGCCCUUAU GCCCAGG-GC GA-CAC--AC GUGCUAC-AA -UGGC-AU-A UA-C-AAUGA -GA-CGC-AA
-UACCGCGAG GUGGAG-C-A AA-UCU-AU- AAAA-UAUGU -CC-CAG-UU CGGA--UUGU UC-UC-UGC- AA-CUCG-A-
GAGCA-UGAA -G-CC-GGAA -UCGC-UA-- G-UA-AU-CG -U-A-GA-UC -A-G-CCA-U -GCUACGGUG -AAU-ACGUU
-CCCGGG--U -C-U-UGU-A C-UCAC-C-G -CCC-GU-CA CACCAUGGG- AGUUG-AUUU C-ACU--CGA A---GC-CCA
AAU-ACCAA- --------A- CU------GG -UUAU-GGU- CC--A-CA-G UGGAAUCAGC G--ACU-G.. ..........
.......... .......... .......... .......... .......... .......... .......... ..........
.......... .......... .
>AF219235.1.1507 ;Campylobacter hyointestinalis
.......... .......... .......... .......... .......... .......... .......... ...GAGUUUG
A-U-YC-U-G G-CU-C-AG- A-G-UG-AAC -G-C--UG-G C-GG-C-GU- GCCUAAUACA U-GCA-AGU- C--GAA-CG-
G-------AG ----UAU--- -U--AAGA-G -A-G---CUU -GC-U--CUU U-UA------ ---AU-ACUU -AGU-GGC-G
CAC-GGGU-G A-GUA-AU-G -U-AUAGUUA A-U-CU-GC- C-CUA--CA- C--U-G-GAG G-ACAACAGU U-AGAAA-UG
A-CU-GCUAA UACUC--C-A U-A---CU-C C-UUC-U-UA ACA-UA-A-G UUA-AG--UC GGGAAA---G U---------
---------- ---------- ---------- ---------- ---------- ---------- ---------- ----------
---------- ---------- ---------- ---------- ---------- U-UU------ ---------- ----------
---------- ---------- ---------- ---------- ---------- ---------- ---------- ----------
---------- ---------- ---------- -U---C-G-G U-G-UAGGAU GAG-ACUAUA UU-G-U-AUC AGCUAGU-UG
GU-AA-G-GU AAUGGCUU-A CCAAGGCU-U UGACGC-AU- AACUGGUCUG AGAGG-AUGA U-CAGUCACA CU-GGAACUG
AGACACGGUC CAGACUCCUA CGGGAGGCAG CAGUAGGGAA -UAUU-GCUC AAUGGGG-GA AA-CCCUG-A AGCAGCAACG
CCGCGUGGAG GAUGAC-ACU UUU-CGGA-G -CGUAAACUC CUUUU-GUUG GGG-AAGA-A -CC--A---- ----------
---------- --U-GACGGU ACCCAAC-GA AUAAGCACCG GCUAACUCCG UGC-CAG-C- AGC-CGC-GG UAAUACGGAG
-GGUGCAAGC -GUU-ACUCG G-AAUCAC-U GG-GCGUA-- AA-GGAC-GC -GUAGG-CGG AUUAUCAA-G U-CUUUU-GU
GAAA-UCUAA CAG-CUCAAC U-G-UUAAAC UGCUU-GAGA AACUGAUAAU -C-UAGAGUG AGG-GAGAGG CAGAUGG-AA
UU-GGUG-GU --GUA-GGG- GUAAAA-UCC -GUAG-AGA- UCAC-C-AGG -AAU-ACC-C AUU-GCGAA- G-GC-G-AUC
UG-CUGG-AA -C-UCA-AC- UGA-CGCU-A AUGC-G-UGA -AA-G-C-GU GGGG-AGC-A AA--CAGGAU UA-G-AUACC
CUGGUAGU-C -CACGCCC-U AAA-C-GAUG U-A-UA-CUA G-UU-GUUGC -UGUG-CUAG U-C-ACGG-C AGUAA-UGCA
CCUA-ACGGA UU-AAGUAUA -CCGCC-UGG GG-AGUACGG UCGCAAGAUU AAA-ACUCAA A-GGAA-UAG ACGGGG-ACC
C-GCAC-AA- GCGGUGG-AG CAUGUGGUUU AA-UU-CGAA GA-UACGCGA AGAACCUUAC CUG-GG-CUU GA-UAU-C-C
UAAUAACAUC UUAGAGAUA- AGAUAGUGCU --UG--U--U U-A--C--A- -AGAA-AUUA GUGACAGGUG CUGCACGGCU
GUCGUCAGCU CGUGUCGUGA GAUGUUGGGU U-AAGUCCCG -C-AA-CGA- GCGC-A-ACC CACG-UAUU- UAGUUGCU-A
ACAG--UUCG -GCUGAG--C -ACUCU-AAA UAGACUGCCU U-CG-UAA-G GA-GGAGG-A -AG-GUGUGG ACG-ACGUC-
AA-GUCAUCA UGGCCCUUAU GCCCAGG-GC GA-CAC--AC GUGCUAC-AA -UGGC-AU-A UA-C-AAUGA -GA-UGC-AA
-UAUCGCGAG AUGGAG-C-A AA-UCU-AU- AAAA-UAUGU -CC-CAG-UU CGGA--UUGC UC-UC-UGC- AA-CUCG-A-
GAGCA-UGAA -G-CC-GGAA -UCGC-UA-- G-UA-AU-CG -U-A-GA-UC -A-G-CCA-U -GCUACGGUG -AAU-ACGUU
-CCCGGG--U -C-U-UGU-A C-UCAC-CGG -CCC-GU-CA CACCAUGGG- AGUUG-AUUU C-ACU--CGA A---GU-CGG
AAU-GCUAA- --------A- UU------AG -CUAC-CGC- CC--A-CA-G UGGAAUCAGC G--ACU-G-G ----GG-UG-
---------- ---------- ---AA-GUCG UAACAAGGUA A-CCGUAGGA GAACC-UGCG GYUGGAWCAC CUCCUU....
.......... .......... .
>AF372092.1.1341 ;Campylobacter coli
.......... .......... .......... .......... .......... .......... .......... ..........
.......... .......... A-G-UG-AAC -G-C--UG-G C-GG-C-GU- GCCUAAUACA U-GCA-AGU- C--GAA-CG-
A-------UG ----AAG--- ----CUUC-U -A-G---CUU -GC-U--AGA A-G------- ---UG-GAUU -AGU-GGC-G
CAC-GGGU-G A-GUA-AG-G -U-AUAGUUA A-U-CU-GC- C-CUA--CA- C--A-A-GAG G-ACAACAGU U-GGAAA-CG
A-CU-GCUAA UACUC--U-A U-A---CU-C C-UGC-U-UA ACA-CA-A-G UUG-AG--UA GGGAAA---G U---------
---------- ---------- ---------- ---------- ---------- ---------- ---------- ----------
---------- ---------- ---------- ---------- ---------- U-UU------ ---------- ----------
---------- ---------- ---------- ---------- ---------- ---------- ---------- ----------
---------- ---------- ---------- -U---C-G-G U-G-UAGGAU GAG-ACUAUA UA-G-U-AUC AGCUAGU-UG
GU-AA-G-GU AAUGGCUU-A CCAAGGCU-A UGACGC-UU- AACUGGUCUG AGAGG-AUGA U-CAGUCACA CU-GGAACUG
AGACACGGUC CAGACUCCUA CGGGAGGCAG CAGUAGGGAA -UAUU-GCGC AAUGGGG-GA AA-CCCUG-A CGCAGCAACG
CCGCGUGGAG GAUGAC-ACU UUU-CGGA-G -CGUAAACUC CUUUU-CUUA GGG-AAGA-A -UU--C---- ----------
---------- --U-GACGGU ACCUAAG-GA AUAAGCACCG GCUAACUCCG UGC-CAG-C- AGC-CGC-GG UAAUACGGAG
-GGUGCAAGC -GUU-ACUCG G-AAUCAC-U GG-GCGUA-- AA-GGAC-GC -GUAGG-CGG AUUAUCAA-G U-CUUUU-GU
GAAA-UCUAA UGG-CUUAAC C-A-UUAAAC UGCUU-GAGA AACUGAUAAU -C-UAGAGUG AGG-GAGAGG CAGAUGG-AA
UU-GGUG-GU --GUA-GGG- GUAAAA-UCC -GUAG-AGA- UCAC-C-AAG -AAU-ACCCA U-U-GCGAA- G-GC-G-AUC
UG-CUAG-AA -C-UCA-AC- UGA-CGCU-A AUGC-G-UGA -AA-G-C-GU GGGG-AGC-A AA--CAGGAU UA-G-AUACC
CUGGUAGU-C -CACGCCC-U AAA-C-GAUG U-A-UA-CUA G-UU-GUUGC -UCUG-CUAG U-C-AGGG-C AGUAA-UGCA
CCUA-ACGGA UU-AAGUAUA -CCGCC-UGG GG-AGUACGG UCGCAAGAUU AAA-ACUCAA A-GGAA-UAG ACGGGG-ACC
C-GCAC-AA- GCGGUGG-AG CAUGUGGUUU AA-UU-CGAU GA-UACGCGA AGAACCUUAC CUG-GG-CUU GA-UAU-C-C
UAAGAACCUU UUAGAGAUA- AGAGGGUGCU --AG--C--U U-G--C--U- -AGAA-CUUA GAGACAGGUG CUGCACGGCU
GUCGUCAGCU CGUGUCGUGA GAUGUUGGGU U-AAGUCCCG -C-AA-CGA- GCGC-A-ACC CACG-UAUU- UAGUUGCU-A
ACGG--UUCG -GCCGAG--C -ACUCU-AAA UAGACUGCCU U-CG-UAA-G GA-GGAGG-A -AG-GUGUGG ACG-ACGUC-
AA-GUCAUCA UGGCCCUUAU GCCCAGG-GC GA-CAC--AC GUGCUAC-AA -UGGC-AU-A UA-C-AAUGA -GA-CGC-AA
-UACCGCGAG GUGGAG-C-A AA-UCU-AU- AAAA-UAUGU -CC-CAG-UU CGGA--UUGU UC-UC-UGC- AA-CUCG-A-
GAGCA-UGAA -G-CC-GGAA -UCGC-UA-- G-UA-AU-CG -U-A-GA-UC -A-G-CCA-U -GCUACGGUG -AAU-ACGUU
-CCCGGG--U -C-U-U.... .......... .......... .......... .......... .......... ..........
.......... .......... .......... .......... .......... .......... .......... ..........
.......... .......... .......... .......... .......... .......... .......... ..........
.......... .......... .
>AF393205.1.1341 ;Campylobacter upsaliensis
.......... .......... .......... .......... .......... .......... .......... ..........
.......... .......... A-G-UG-AAC -G-C--UG-G C-GG-C-GU- GCCUAAUACA U-GCA-AGU- C--GAA-CG-
A-------UG ----AAG--- ----CUUU-U -A-G---CUU -GC-U--AGA A-G------- ---UG-GAUU -AGU-GGC-G
CAC-GGGU-G A-GUA-AG-G -U-AUAGUUA A-U-CU-GC- C-CUA--CA- C--U-G-GGG G-ACAACACU U-AGAAA-UG
A-GU-GCUAA UACCC--C-A U-A---CU-C C-UAU-U-UA ACA-UA-A-G UUA-GG--UA GGGAAA---G U---------
---------- ---------- ---------- ---------- ---------- ---------- ---------- ----------
---------- ---------- ---------- ---------- ---------- U-UU------ ---------- ----------
---------- ---------- ---------- ---------- ---------- ---------- ---------- ----------
---------- ---------- ---------- -U---C-G-G U-G-UAGGAU GAG-ACUAUA UA-G-U-AUC AGCUAGU-UG
GU-AA-G-GU AAAGGCUU-A CCAAGGCU-A UGACGC-UU- AACUGGUCUG AGAGG-AUGA U-CAGUCACA CU-GGAACUG
AGACACGGUC CAGACUCCUA CGGGAGGCAG CAGUAGGGAA -UAUU-GCGC AAUGGGG-GA AA-CCCUG-A CGCAGCAACG
CCGCGUGGAG GAUGAC-ACU UUU-CGGA-G -CGUAAACUC CUUUU-CUUU GGG-AAGA-A -UU--U---- ----------
---------- --U-GACGGU ACCAAAG-GA AUAAGCACCG GCUAACUCCG UGC-CAG-C- AGC-CGC-GG UAAUACGGAG
-GGUGYAAGC -GUU-ACUCG G-AAUCAC-U GG-GCGUA-- AA-GGGC-GC -GUAGG-CGG AUUAUCAA-G U-CUCUU-GU
GAAA-UCUAA UGG-CUUAAC C-A-UUAAAC UGCUU-GGGA AACUGAUAGU -C-UAGAGUG AGG-GAGAGG CAGAUGG-AA
UU-GGUG-GU --GUA-GGG- GUAAAA-UCC -GUAG-AUA- UCAC-C-AAG -AAU-ACC-C AUU-GCGAA- G-GC-G-AUC
UG-CUGG-AA -C-UCA-AC- UGA-CGCU-A AGGC-G-CGA -AA-G-C-GU GGGG-AGC-A AA--CAGGAU UA-G-AUACC
CUGGUAGU-C -CACGCCC-U AAA-C-GAUG U-A-UG-CUA G-UU-GUUGG -GGUG-CUAG U-C-AUCU-C AGUAA-UGCA
GCUA-ACGCA UU-AAGCAUA -CCGCC-UGG GG-AGUACGG UCGCAAGAUU AAA-ACUCAA A-GGAA-UAG ACGGGG-ACC
C-GCAC-AA- GCGGUGG-AG CAUGUGGUUU AA-UU-CGAA GA-UACGCGA AGAACCUUAC CUA-GG-CUU GA-UAU-C-C
AACAAAUUCU GUAGAGAUA- CGGAAGUGCU --AG--C--U U-G--C--U- -AGAA-UGUU GAGACAGGUG CUGCACGGCU
GUCGUCAGCU CGUGUCGUGA GAUGUUGGGU U-AAGUCCCG -C-AA-CGA- GCGC-A-ACC CUCG-UCCU- UAGUUGCU-A
ACGA--UUCG -GUCGAG--C -ACUCU-AAG GAGACUGCCU U-CG-UAA-G GA-GGAGG-A -AG-GUGGGG ACG-ACGUC-
AA-GUCAUCA UGGCCCUUAC GCCUAGG-GC GA-CAC--AC GUGCUAC-AA -UGGC-AU-A UA-C-AAUGA -GA-CGC-AA
-UACCGCGAG GUGGAG-C-A AA-UCU-AU- AAAA-UAUGU -CC-CAG-UU CGGA--UUGU UC-UC-UGC- AA-CUCG-A-
GAGCA-UGAA -G-CC-GGAA -UCGC-UA-- G-UA-AU-CG -C-A-AA-UC -A-G-CCA-U -GUUGCGGUG -AAU-ACGUU
-CCCGGG--U -C-U-U.... .......... .......... .......... .......... .......... ..........
.......... .......... .......... .......... .......... .......... .......... ..........
.......... .......... .......... .......... .......... .......... .......... ..........
.......... .......... .
>AF499005.1.1437 ;Campylobacter hyointestinalis
.......... .......... .......... .......... .......... .......... .......... ..........
.......... .......... .........C -G-C--UG-G C-GG-C-GU- GCCUAAUACA U-GCA-AGU- C--GAA-CG-
G-------AG ----UAU--- -U--AAGA-G -A-G---CUU -GC-U--CUU U-UA------ ---AU-ACUU -AGU-GGC-G
CAC-GGGU-G A-GUA-AU-G -U-AUAGUUA A-U-CU-GC- C-CUA--CA- C--U-G-GAG G-ACAACAGU U-AGAAA-UG
A-CU-GCUAA UACUC--C-A U-A---CU-C C-UUC-U-UA ACA-UA-A-G UUA-AG--UU GGGAAA---G U---------
---------- ---------- ---------- ---------- ---------- ---------- ---------- ----------
---------- ---------- ---------- ---------- ---------- U-UU--U--- ---------- ----------
---------- ---------- ---------- ---------- ---------- ---------- ---------- ----------
---------- ---------- ---------- -U---C-G-G U-G-UAGGAU GAG-ACUAUA UU-G-U-AUC AGCUAGU-UG
GU-AA-G-GU AAUGGCUU-A CCAAGGCU-A UGACGC-AU- AACUGGUCUG AGAGG-AUGA U-CAGUCACA CU-GGAACUG
AGACACGGUC CAGACUCCUA CGGGAGGCAG CAGUAGGGAA -UAUU-GCUC AAUGGGG-GA AA-CCCUG-A AGCAGCAACG
CCGCGUGGAG GAUGAC-ACU UUU-CGGA-G -CGUAAACUC CUUUU-GUUG GGG-AAGA-A -CC--A---- ----------
---------- --U-GACGGU ACCCAAC-GA AUAAGCACCG GCUAACUCCG UGC-CAG-C- AGC-CGC-GG UAAUACGGAG
-GGUGCAAGC -GUU-ACUCG G-AAUCAC-U GG-GCGUA-- AA-GGAC-GC -GUAGG-CGG AUUAUCAA-G U-CUUUU-GU
GAAA-UCUAA UGG-CUUAAC C-A-UUAAAC UGCUU-GAGA AACUGAUAAU -C-UAGAGUG AGG-GAGAGG CAGAUGG-AA
UU-GGUG-GU --GUA-GGG- GUAAAA-UCC -GUAG-AGA- UCAC-C-AGG -AAU-ACC-C AUU-GCGAA- G-GC-G-AUC
UG-CUGG-AA -C-UUA-AC- UGA-CGCU-A AUGC-G-UGA -AA-G-C-GU GGGG-AGC-A AA--CAGGAU UA-G-AUACC
CUGGUAGU-C -CACGCCC-U AAA-C-GAUG U-A-UA-CUA G-UU-GUUGC -UAUG-CUAG U-C-AUGG-C AGUAA-UGCA
CCUA-ACGGA UU-AAGUAUA -CCGCC-UGG GG-AGUACGG UCGCAAGAUU AAA-ACUCAA A-GGAA-UAG ACGGGG-ACC
C-GCAC-AA- GCGGUGG-AG CAUGUGGUUU AA-UU-CGAA GA-UACGCGA AGAACCUUAC CUG-GG-CUU GA-UAU-C-C
UAAUAACAUC UUAGAGAUA- AGAUAGUGCU --UG--U--U U-A--C--A- -AGAA-AUUA GUGACAGGUG CUGCACGGCU
GUCGUCAGCU CGUGUCGUGA GAUGUUGGGU U-AAGUCCCG -C-AA-CGA- GCGC-A-ACC CACG-UAUU- UAGUUGCU-A
ACAG--UUCG -GCUGAG--C -ACUCU-AAA UAGACUGCCU U-CG-UAA-G GA-GGAGG-A -AG-GUGUGG ACG-ACGUC-
AA-GUCAUCA UGGCCCUUAU GCCCAGG-GC GA-CAC--AC GUGCUAC-AA -UGGC-AU-A UA-C-AAUGA -GA-UGC-AA
-UAUCGCGAG AUGGAG-C-A AA-UCU-AU- AAAA-UAUGU -CC-CAG-UU CGGA--UUGC UC-UC-UGC- AA-CUCG-A-
GAGCA-UGAA -G-CC-GGAA -UCGC-UA-- G-UA-AU-CG -U-A-GA-UC -A-G-CCA-U -GCUACGGUG -AAU-ACGUU
-CCCGGG--U -C-U-UGU-A C-UCAC-C-G -CCC-GU-CA CACCAUGGG- AGUUG-AUUU C-ACU--CGA A---GU-CGG
AAU-GCUAA- --------A- UU------AG -CUAC-CGC- CC--A-CA-G UGGAAUCAGC G--ACU-G-G ----GG-UG-
---------- ---------- ---AA-GUC. .......... .......... .......... .......... ..........
.......... .......... .
>AF550621.1.1417 ;Campylobacter coli
.......... .......... .......... .......... .......... .......... .......... ..........
.......... .......... .......... ......UG-G C-GG-C-GU- GCCUAAUACA U-GCA-AGU- C--GAA-CG-
A-------UG ----AAG--- ----CUUC-U -A-G---CUU -GC-U--AGA A-G------- ---UG-GAUU -AGU-GGC-G
CAC-GGGU-G A-GUA-AG-G -U-AUAGUUA A-U-CU-GC- C-CUA--CA- C--A-A-GAG G-ACAACAGU U-GGAAA-CG
A-CU-GCUAA UACUC--U-A U-A---CU-C C-UGC-U-UA ACA-CA-A-G UUG-AG--UA GGGAAA---G U---------
---------- ---------- ---------- ---------- ---------- ---------- ---------- ----------
---------- ---------- ---------- ---------- ---------- U-UU------ ---------- ----------
---------- ---------- ---------- ---------- ---------- ---------- ---------- ----------
---------- ---------- ---------- -U---C-G-G U-G-UAGGAU GAG-ACUAUA UA-G-U-AUC AGCUAGU-UG
GU-GA-G-GU AAUGGCUC-A CCAAGGCU-A UGACGC-UU- AACUGGUCUG AGAGG-AUGA U-CAGUCACA CU-GGAACUG
AGACACGGUC CAGACUCCUA CGGGAGGCAG CAGUAGGGAA -UAUU-GCGC AAUGGGG-GA AA-CCCUG-A CGCAGCAACG
CCGCGUGGAG GAUGAC-ACU UUU-CGGA-G -CGUAAACUC CUUUU-CUUA GGG-AAGA-A -UU--C---- ----------
---------- --U-GACGGU ACCUAAG-GA AUAAGCACCG GCUAACUCCG UGC-CAG-C- AGC-CGC-GG UAAUACGGAG
-GGUGCAAGC -GUU-ACUCG G-AAUCAC-U GG-GCGUA-- AA-GGGC-GC -GUAGG-CGG AUUAUCAA-G U-CUCUU-GU
GAAA-UCUAA UGG-CUUAAC C-A-UUAAAC UGCUU-GGGA AACUGAUAGU -C-UAGAGUG AGG-GAGAGG CAGAUGG-AA
UU-GGUG-GU --GUA-GGG- GUAAAA-UCC -GUAG-AUA- UCAC-C-AAG -AAU-ACC-C AUU-GCGAA- G-GC-G-AUC
UG-CUGG-AA -C-UCA-AC- UGA-CGCU-A AGGC-G-CGA -AA-G-C-GU GGGG-AGC-A AA--CAGGAU UA-G-AUACC
CUGGUAGU-C -CACGCCC-U AAA-C-GAUG U-A-CA-CUA G-UU-GUUGG -GGUG-CUAG U-C-AUCU-C AGUAA-UGCA
GCUA-ACGCA UU-AAGUGUA -CCGCC-UGG GG-AGUACGG UCGCAAGAUU AAA-ACUCAA A-GGAA-UAG ACGGGG-ACC
C-GCAC-AA- GCGGUGG-AG CAUGUGGUUU AA-UU-CGAG GA-UACGCGA AGAACCUUAC CUG-GG-CUU GA-UAU-C-C
UAAGAACCUU UUAGAGAUA- AGAGGGUGCU --AG--C--U U-G--C--U- -AGAA-CUUA GAGACAGGUG CUGCACGGCU
GUCGUCAGCU CGUGUCGUGA GAUGUUGGGU U-AAGUCCCG -C-AA-CGA- GCGC-A-ACC CACG-UAUU- UAGUUGCU-A
ACGG--UUCG -GCCGAG--C -ACUCU-AAA UAGACUGCCU U-CG-UAA-G GA-GGAGG-A -AG-GUGUGG ACG-ACGUC-
AA-GUCAUCA UGGCCCUUAU GCCCAGG-GC GA-CAC--AC GUGCUAC-AA -UGGC-AU-A UA-C-AAUGA -GA-CGC-AA
-UACCGCGAG GUGGAG-C-A AA-UCU-AU- AAAA-UAUGU -CC-CAG-UU CGGA--UUGU UC-UC-UGC- AA-CUCG-A-
GAGCA-UGAA -G-CC-GGAA -UCGC-UA-- G-UA-AU-CG -U-A-GA-UC -A-G-CCA-U -GCUACGGUG -AAU-ACGUU
-CCCGGG--U -C-U-UGU-A C-UCAC-C-G -CCC-GU-CA CACCAUGGG- AGUUG-AUUU C-ACU--CGA A---GC-CGG
AAU-ACUAA- --------A- CU------AG -UUAC-CGU- CC--A-CA-G UGGAAUCAGC G......... ..........
.......... .......... .......... .......... .......... .......... .......... ..........
.......... .......... .
>AF550625.1.1417 ;Campylobacter coli
.......... .......... .......... .......... .......... .......... .......... ..........
.......... .......... .......... ......UG-G C-GG-C-GU- GCCUAAUACA U-GCA-AGU- C--GAA-CG-
A-------UG ----AAG--- ----CUUC-U -A-G---CUU -GC-U--AGA A-G------- ---UG-GAUU -AGU-GGC-G
CAC-GGGU-G A-GUA-AG-G -U-AUAGUUA A-U-CU-GC- C-CUA--CA- C--A-A-GAG G-ACAACAGU U-GGAAA-CG
A-CU-GCUAA UACUC--U-A U-A---CU-C C-UGC-U-UA ACA-CA-A-G UUG-AG--UA GGGAAA---G U---------
---------- ---------- ---------- ---------- ---------- ---------- ---------- ----------
---------- ---------- ---------- ---------- ---------- U-UU------ ---------- ----------
---------- ---------- ---------- ---------- ---------- ---------- ---------- ----------
---------- ---------- ---------- -U---C-G-G U-G-UAGGAU GAG-ACUAUA UA-G-U-AUC AGCUAGU-UG
GU-AA-G-GU AAUGGCUU-A CCAAGGCU-A UGACGC-UU- AACUGGUCUG AGAGG-AUGA U-CAGUCACA CU-GGAACUG
AGACACGGUC CAGACUCCUA CGGGAGGCAG CAGUAGGGAA -UAUU-GCGC AAUGGGG-GA AA-CCCUG-A CGCAGCAACG
CCGCGUGGAG GAUGAC-ACU UUU-CGGA-G -CGUAAACUC CUUUU-CUUA GGG-AAGA-A -UU--C---- ----------
---------- --U-GACGGU ACCUAAG-GA AUAAGCACCG GCUAACUCCG UGC-CAG-C- AGC-CGC-GG UAAUACGGAG
-GGUGCAAGC -GUU-ACUCG G-AAUCAC-U GG-GCGUA-- AA-GGAC-GC -GUAGG-CGG AUUAUCAA-G U-CUCUU-GU
GAAA-UCUAA UGG-CUUAAC C-A-UUAAAC UGCUU-GGGA AACUGAUAGU -C-UAGAGUG AGG-GAGAGG CAGAUGG-AA
UU-GGUG-GU --GUA-GGG- GUAAAA-UCC -GUAG-AUA- UCAC-C-AAG -AAU-ACC-C AUU-GCGAA- G-GC-G-AUC
UG-CUGG-AA -C-UCA-AC- UGA-CGCU-A AGGC-G-CGA -AA-G-C-GU GGGG-AGC-A AA--CAGGAU UA-G-AUACC
CUGGUAGU-C -CACGCCC-U AAA-C-GAUG U-A-CA-CUA G-UU-GUUGG -GGUG-CUAG U-C-AUCU-C AGUAA-UGCA
GCUA-ACGCA UU-AAGUGUA -CCGCC-UGG GG-AGUACGG UCGCAAGAUU AAA-ACUCAA A-GGAA-UAG ACGGGG-ACC
C-GCAC-AA- GCGGUGG-AG CAUGUGGUUU AA-UU-CGAA GA-UACGCGA AGAACCUUAC CUG-GG-CUU GA-UAU-C-C
UAAGAACCUU UUAGAGAUA- AGAGGGUGCU --AG--C--U U-G--C--U- -AGAA-CUUA GAGACAGGUG CUGCACGGCU
GUCGUCAGCU CGUGUCGUGA GAUGUUGGGU U-AAGUCCCG -C-AA-CGA- GCGC-A-ACC CACG-UAUU- UAGUUGCU-A
ACGG--UUCG -GCCGAG--C -ACUCU-AAA UAGACUGCCU U-CG-UAA-G GA-GGAGG-A -AG-GUGUGG ACG-ACGUC-
AA-GUCAUCA UGGCCCUUAU GCCCAGG-GC GA-CAC--AC GUGCUAC-AA -UGGC-AU-A UA-C-AAUGA -GA-CGC-AA
-UACCGCGAG GUGGAG-C-A AA-UCU-AU- AAAA-UAUGU -CC-CAG-UU CGGA--UUGU UC-UC-UGC- AA-CUCG-A-
GAGCA-UGAA -G-CC-GGAA -UCGC-UA-- G-UA-AU-CG -U-A-GA-UC -A-G-CCA-U -GCUACGGUG -AAU-ACGUU
-CCCGGG--U -C-U-UGU-A C-UCAC-C-G -CCC-GU-CA CACCAUGGG- AGUUG-AUUU C-ACU--CGA A---GC-CGG
AAU-ACUAA- --------A- CU------AG -UUAC-CGU- CC--A-CA-G UGGAAUCAGC G......... ..........
.......... .......... .......... .......... .......... .......... .......... ..........
.......... .......... .
>AF550627.1.1417 ;Campylobacter jejuni
.......... .......... .......... .......... .......... .......... .......... ..........
.......... .......... .......... ......UG-G C-GG-C-GU- GCCUAAUACA U-GCA-AGU- C--GAA-CG-
A-------UG ----AAG--- ----CUUC-U -A-G---CUU -GC-U--AGA A-G------- ---UG-GAUU -AGU-GGC-G
CAC-GGGU-G A-GUA-AG-G -U-AUAGUUA A-U-CU-GC- C-CUA--CA- C--A-A-GAG G-ACAACAGU U-GGAAA-CG
A-CU-GCUAA UACUC--U-A U-A---CU-C C-UGC-U-UA ACA-CA-A-G UUG-AG--UA GGGAAA---G U---------
---------- ---------- ---------- ---------- ---------- ---------- ---------- ----------
---------- ---------- ---------- ---------- ---------- U-UU------ ---------- ----------
---------- ---------- ---------- ---------- ---------- ---------- ---------- ----------
---------- ---------- ---------- -U---C-G-G U-G-UAGGAU GAG-ACUAUA UA-G-U-AUC AGCUAGU-UG
GU-AA-G-GU AAUGGCUU-A CCAAGGCU-A UGACGC-UU- AACUGGUCUG AGAGG-AUGA U-CAGUCACA CU-GGAACUG
AGACACGGUC CAGACUCCUA CGGGAGGCAG CAGUAGGGAA -UAUU-GCGC AAUGGGG-GA AA-CCCUG-A CGCAGCAACG
CCGCGUGGAG GAUGAC-ACU UUU-CGGA-G -CGUAAACUC CUUUU-CUUA GGG-AAGA-A -UU--C---- ----------
---------- --U-GACGGU ACCUAAG-GA AUAAGCACCG GCUAACUCCG UGC-CAG-C- AGC-CGC-GG UAAUACGGAG
-GGUGCAAGC -GUU-ACUCG G-AAUCAC-U GG-GCGUA-- AA-GGGC-GC -GUAGG-CGG AUUAUCAA-G U-CUCUU-GU
GAAA-UCUAA UGG-CUUAAC C-A-UUAAAC UGCUU-GGGA AACUGAUAGU -C-UAGAGUG AGG-GAGAGG CAGAUGG-AA
UU-GGUG-GU --GUA-GGG- GUAAAA-UCC -GUAG-AUA- UCAC-C-AAG -AAU-ACC-C AUU-GCAAA- G-GC-G-AUC
UG-CUGG-AA -C-UCA-AC- UGA-CGCU-A AGGC-G-CGA -AA-G-C-GU GGGG-AGC-A AA--CAGGAU UA-G-AUACC
CUGGUAGU-C -CACGCCC-U AAA-C-GAUG U-A-CA-CUA G-UU-GUUGG -GGUG-CUAG C-C-AUCU-C AGUAA-UGCA
GCUA-ACGCA UU-AAGUGUA -CCGCC-UGG GG-AGUACGG UCGCAAGAUU AAA-ACUCAA A-GGAA-UAG ACGGGG-ACC
C-GCAC-AA- GCGGUGG-AG CAUGUGGUUU AA-UU-CGAA GA-UACGCGA AGAACCUUAC CUG-GG-CUU GA-UAU-C-C
UAAGAACCUU AUAGAGAUA- UGAGGGUGCU --AG--C--U U-G--C--U- -AGAA-CUUA GAGACAGGUG CUGCACGGCU
GUCGUCAGCU CGUGUCGUGA GAUGUUGGGU U-AAGUCCCG -C-AA-CGA- GCGC-A-ACC CACG-UAUU- UAGUUGCU-A
ACGG--UUCG -GCCGAG--C -ACUCU-AAA UAGACUGCCU U-CG-UAA-G GA-GGAGG-A -AG-GUGUGG ACG-ACGUC-
AA-GUCAUCA UGGCCCUUAU GCCCAGG-GC GA-CAC--AC GUGCUAC-AA -UGGC-AU-A UA-C-AAUGA -GA-CGC-AA
-UACCGCGAG GUGGAG-C-A AA-UCU-AU- AAAA-UAUGU -CC-CAG-UU CGGA--UUGU UC-UC-UGC- AA-CUCG-A-
GAGCA-UGAA -G-CC-GGAA -UCGC-UA-- G-UA-AU-CG -U-A-GA-UC -A-G-CCA-U -GCUACGGUG -AAU-ACGUU
-CCCGGG--U -C-U-UGU-A C-UCAC-C-G -CCC-GU-CA CACCAUGGG- AGUUG-AUUU C-ACU--CGA A---GC-CGG
AAU-ACUAA- --------A- CU------AG -UUAC-CGU- CC--A-CA-G UGGAAUCAGC G......... ..........
.......... .......... .......... .......... .......... .......... .......... ..........
.......... .......... .
>AF550631.1.1417 ;Campylobacter lari
.......... .......... .......... .......... .......... .......... .......... ..........
.......... .......... .......... ......UG-G C-GG-C-GU- GCCUAAUACA U-GCA-AGU- C--GAA-CG-
A-------UG ----AAG--- ----CGAC-U -A-G---CUU -GC-U--AGU U-G------- ---UG-GAUU -AGU-GGC-G
CAC-GGGU-G A-GUA-AG-G -U-AUAGUUA A-U-CU-GC- C-CUA--CA- C--A-A-GAG G-ACAACAGU U-GGAAA-CG
A-CU-GCUAA UACUC--U-A U-A---CU-C C-UGC-U-UA ACA-UA-A-G UUG-AG--UA GGGAAA---G U---------
---------- ---------- ---------- ---------- ---------- ---------- ---------- ----------
---------- ---------- ---------- ---------- ---------- U-UU------ ---------- ----------
---------- ---------- ---------- ---------- ---------- ---------- ---------- ----------
---------- ---------- ---------- -U---C-G-G U-G-UAGGAU GAG-ACUAUA UA-G-U-AUC AGCUAGU-UG
GU-GA-G-GU AAUGGCUC-A CCAAGGCU-A UGACGC-UU- AACUGGUCUG AGAGG-AUGA U-CAGUCACA CU-GGAACUG
AGACACGGUC CAGACUCCUA CGGGAGGCAG CAGUAGGGAA -UAUU-GCGC AAUGGGG-GA AA-CCCUG-A CGCAGCAACG
CCGCGUGGAG GAUGAC-ACU UUU-CGGA-G -CGUAAACUC CUUUU-CUUA GGG-AAGA-A -UU--C---- ----------
---------- --U-GACGGU ACCUAAG-GA AUAAGCACCG GCUAACUCCG UGC-CAG-C- AGC-CGC-GG UAAUACGGAG
-GGUGCAAGC -GUU-ACUCG G-AAUCAC-U GG-GCGUA-- AA-GGGC-GC -GUAGG-CGG AUUAUCAA-G U-CUCUU-GU
GAAA-UCCAA CGG-CUUAAC C-G-UUGAAC UGCUU-GGGA AACUGGUAAU -C-UAGAGUG GGG-GAGAGG CAGAUGG-AA
UU-GGUG-GU --GUA-GGG- GUAAAA-UCC -GUAG-AUA- UCAC-C-AAG -AAU-ACC-C AUU-GCGAA- G-GC-G-AUC
UG-CUGG-AA -C-UUA-AC- UGA-CGCU-A AGGC-G-CGA -AA-G-C-GU GGGG-AGC-A AA--CAGGAU UA-G-AUACC
CUGGUAGU-C -CACGCCC-U AAA-C-GAUG U-A-UG-CUA G-UU-GUUGG -GGUG-CUAG U-C-AUCU-C AGUAA-UGCA
GCUA-ACGCA UU-AAGCAUA -CCGCC-UGG GG-AGUACGG UCGCAAGAUU AAA-ACUCAA A-GGAA-UAG ACGGGG-ACC
C-GCAC-AA- GCGGUGG-AG CAUGUGGUUU AA-UU-CGAA GA-UACGCGA AGAACCUUAC CUG-GG-CUU GA-UAU-C-C
UAAGAACCUU AUAGAGAUA- UGAGGGUGCU --AG--C--U U-G--C--U- -AGAA-CUUA GAGACAGGUG CUGCACGGCU
GUCGUCAGCU CGUGUCGUGA GAUGUUGGGU U-AAGUCCCG -C-AA-CGA- GCGC-A-ACC CACG-UAUU- UAGUUGCU-A
ACAC--UUCG -GGUGAG--C -ACUCU-AAA UAGACUGCCU U-CG-UAA-G GA-GGAGG-A -AG-GUGUGG ACG-ACGUC-
AA-GUCAUCA UGGCCCUUAU GCCCAGG-GC GA-CAC--AC GUGCUAC-AA -UGGC-AU-A UA-C-AAUGA -GA-CGC-AA
-UACCGCGAG GUGGAG-C-A AA-UCU-AU- AAAA-UAUGU -CC-CAG-UU CGGA--UUGU UC-UC-UGC- AA-CUCG-A-
GAGCA-UGAA -G-CC-GGAA -UCGC-UA-- G-UA-AU-CG -U-A-GA-UC -A-G-CCA-U -GCUACGGUG -AAU-ACGUU
-CCCGGG--U -C-U-UGU-A C-UCAC-C-G -CCC-GU-CA CACCAUGGG- AGUUG-AUUU C-ACU--CGA A---GC-CGG
AAU-ACUAA- --------A- CU------AG -UUAC-CGU- CC--A-CA-G UGGAAUCAGC G......... ..........
.......... .......... .......... .......... .......... .......... .......... ..........
.......... .......... .
>AF550635.1.1647 ;Campylobacter sputorum
.......... .......... .......... .......... .......... .......... .......... ..........
.......... .......... .......... ......UG-G C-GG-C-GU- GCCUAAUACA U-GCA-AGU- C--GAA-CG-
A-------UG ----AAG--- -----UCC-U -A-G---CUU -GC-U--AGG A--------- ---UG-GAUU -AGU-GGC-G
CAC-GGGU-G A-GUA-AU-G -U-AUAGCUA A-U-CU-GC- C-CCA--UA- G--A-G-AGG A-ACAACACU U-AGAAA-UG
A-GU-GCUAA UACCU--C-A U-A---CU-C C-AAU-U-AU ACA-UA-A-G UUU-AA--UU GGGAAA-U-G UAGCUCUU--
AAUAAUAUAU AUC-AAAGAU AAUUUAU-A- -AAUAAAAAG UUAUAAAUAU AACAAUAAGC UUUUUUGAAG CUUUAUAUUA
AUAAAGCG-A AAAAAAGCAA AGCAGUUAGA UUUAAUAAAU UUUUAUAGCA U-UU-AAAAA UACAAAAGAC UUAAUUUUUA
AAUCUAAAUA UAAAUUAUUA CUAAUAUUUU UAAUAGUCA- ---------- ---------- ---------- --UUUAGAAA
UAUCUU-AAU AUAUAUUAUU AAG---AGCU UU---C-G-C U-A-UGGGAU GAG-GCUAUA UU-G-U-AUC AGCUAGU-UG
GU-AA-G-GU AAUGGCUU-A CCAAGGCU-A UGACGC-AU- AACUGGUCUG AGAGG-AUGA U-CAGUCACA CU-GGAACUG
AGACACGGUC CAGACUCCUA CGGGAGGCAG CAGUAGGGAA -UAUU-GCUC AAUGGGG-GA AA-CCCUG-A AGCAGCAACG
CCGCGUGGAG GAUGAC-ACU UUU-CGGA-G -CGUAAACUC CUUUU-CUUU GGG-AAGA-A -UA--A---- ----------
---------- --U-GACGGU ACCAAAG-GA AUAAGCACCG GCUAACUCCG UGC-CAG-C- AGC-CGC-GG UAAUACGGAG
-GGUGCAAGC -GUU-ACUCG G-AAUCAC-U GG-GCGUA-- AA-GGAC-GC -GUAGG-UGG AUAGAUAA-G U-CUCUU-GU
GAAA-UCUAG UAG-CUUAAC U-A-CUAAAC UGCUU-GGGA AACUAUCUAU -C-UAGAGUA AGG-GAGAGG CAGAUGG-AA
UU-CUUG-GU --GUA-GGG- GUAAAA-UCC -GUAG-AUA- UCAA-G-AGG -AAU-ACU-U AUU-GCGAA- G-GC-G-AUC
UG-CUAG-AA -C-UUA-AC- UGA-CACU-A AUGC-G-UGA -AA-G-C-GU GGGG-AGC-A AA--CAGGAU UA-G-AUACC
CUGGUAGU-C -CACGCCC-U AAA-C-GAUG U-A-UA-CUG G-UU-GUUGC -UGUG-CUAG U-C-AUGG-C AGUAA-UCCA
CCUA-ACGGA UU-AAGUAUA -CCGCC-UGG GG-AGUACGG UCGCAAGAUU AAA-ACUCAA A-GGAA-UAG ACGGGG-ACC
C-GCAC-AA- GCGGUGG-AG CAUGUGGUUU AA-UU-CGAA GA-UACGCGA AGAACCUUAC CCG-GA-CUU GA-UAU-C-U
AACAAAUCAU CUAGAGAUA- GAAGAGUGUC --UG--C--U U-G--C--A- -GAAA-UGUU AAGACAGGUG CUGCACGGCU
GUCGUCAGCU CGUGUCGUGA GAUGUUGGGU U-AAGUCCCG -C-AA-CGA- GCGC-A-ACC CACG-UGUU- UAGUUGCU-A
ACAG--UUAG -GCUGAG--C -ACUCU-AAA CAGACUGCCU U-CG-UAA-G GA-GGAGG-A -AG-GUGUGG ACG-ACGUC-
AA-GUCAUCA UGGCCCUUAU GUCCGGG-GC GA-CAC--AC GUGCUAC-AA -UGGC-AU-A UA-C-AAUAA -GA-CGC-AA
-UAUCGCGAG AUGGAG-C-A AA-UCU-AU- AAAA-UAUGU -CU-CAG-UU CGGA--UUGG AG-UC-UGC- AA-CUCG-A-
CUCCA-UGAA -G-CC-GGAA -UCGC-UA-- G-UA-AU-CG -U-A-GA-UC -A-G-CCA-U -GCUACGGUG -AAU-ACGUU
-CCCGGG--U -C-U-UGU-A C-UCAC-C-G -CCC-GU-CA CACCAUGGG- AGUUG-AUUU C-ACU--CGA A---GC-CCA
AAU-ACCAA- --------A- UU------GG -UUAU-GGU- CC--A-CA-G UGGAAUCAGC G......... ..........
.......... .......... .......... .......... .......... .......... .......... ..........
.......... .......... .
>AF550639.1.1646 ;Campylobacter sputorum
.......... .......... .......... .......... .......... .......... .......... ..........
.......... .......... .......... ......UG-G C-GG-C-GU- GCCUAAUACA U-GCA-AGU- C--GAA-CG-
A-------UG ----AAG--- -----UCC-U -A-G---CUU -GC-U--AGG A--------- ---UG-GAUU -AGU-GGC-G
CAC-GGGU-G A-GUA-AU-G -U-AUAGCUA A-U-CU-GC- C-CCA--UA- G--A-G-AGG A-ACAACACU U-AGAAA-UG
A-GU-GCUAA UACCU--C-A U-A---CU-C C-AAU-U-AU ACA-UA-A-G UUU-AA--UU GGGAAA-U-G UAGCUCUU--
AAUAAUAUAU AUC-AAAGAU AAUUUAU-A- -AAUAAAAAG UUAUAAAUAU AACAAUAAGC UUUUUUGAAG CUUUAUA-UA
AUAAAGCG-A AAAAAAGCAA AGCAGUUAGA UUUAAUAAAU UUUUAUAGCA U-UU-AAAAA UACAAAAGAC UUAAUUUUUA
AAUCUAAAUA UAAAUUAUUA CUAAUAUUUU UAAUAGUCA- ---------- ---------- ---------- --UUUAGAAA
UAUCUU-AAU AUAUAUUAUU AAG---AGCU UU---C-G-C U-A-UGGGAU GAG-GCUAUA UU-G-U-AUC AGCUAGU-UG
GU-AA-G-GU AAUGGCUU-A CCAAGGCU-A UGACGC-AU- AACUGGUCUG AGAGG-AUGA U-CAGUCACA CU-GGAACUG
AGACACGGUC CAGACUCCUA CGGGAGGCAG CAGUAGGGAA -UAUU-GCUC AAUGGGG-GA AA-CCCUG-A AGCAGCAACG
CCGCGUGGAG GAUGAC-ACU UUU-CGGA-G -CGUAAACUC CUUUU-CUUU GGG-AAGA-A -UA--A---- ----------
---------- --U-GACGGU ACCAAAG-GA AUAAGCACCG GCUAACUCCG UGC-CAG-C- AGC-CGC-GG UAAUACGGAG
-GGUGCAAGC -GUU-ACUCG G-AAUCAC-U GG-GCGUA-- AA-GGAC-GC -GUAGG-UGG AUAGAUAA-G U-CUCUU-GU
GAAA-UCUAG UAG-CUUAAC U-A-CUAAAC UGCUU-GGGA AACUAUCUAU -C-UAGAGUA AGG-GAGAGG CAGAUGG-AA
UU-CUUG-GU --GUA-GGG- GUAAAA-UCC -GUAG-AUA- UCAA-G-AGG -AAU-ACU-U AUU-GCGAA- G-GC-G-AUC
UG-CUAG-AA -C-UUA-AC- UGA-CACU-A AUGC-G-UGA -AA-G-C-GU GGGG-AGC-A AA--CAGGAU UA-G-AUACC
CUGGUAGU-C -CACGCCC-U AAA-C-GAUG U-A-UA-CUG G-UU-GUUGC -UGUG-CUAG U-C-AUGG-C AGUAA-UCCA
CCUA-ACGGA UU-AAGUAUA -CCGCC-UGG GG-AGUACGG UCGCAAGAUU AAA-ACUCAA A-GGAA-UAG ACGGGG-ACC
C-GCAC-AA- GCGGUGG-AG CAUGUGGUUU AA-UU-CGAA GA-UACGCGA AGAACCUUAC CCG-GA-CUU GA-UAU-C-U
AACAAAUCAU CUAGAGAUA- GAAGAGUGUC --UG--C--U U-G--C--A- -GAAA-UGUU AAGACAGGUG CUGCACGGCU
GUCGUCAGCU CGUGUCGUGA GAUGUUGGGU U-AAGUCCCG -C-AA-CGA- GCGC-A-ACC CACG-UGUU- UAGUUGCU-A
ACAG--UUAG -GCUGAG--C -ACUCU-AAA CAGACUGCCU U-CG-UAA-G GA-GGAGG-A -AG-GUGUGG ACG-ACGUC-
AA-GUCAUCA UGGCCCUUAU GUCCGGG-GC GA-CAC--AC GUGCUAC-AA -UGGC-AU-A UA-C-AAUAA -GA-CGC-AA
-UAUCGCGAG AUGGAG-C-A AA-UCU-AU- AAAA-UAUGU -CC-CAG-UU CGGA--UUGG AG-UC-UGC- AA-CUCG-A-
CUCCA-UGAA -G-CC-GGAA -UCGC-UA-- G-UA-AU-CG -U-A-GA-UC -A-G-CCA-U -GCUACGGUG -AAU-ACGUU
-CCCGGG--U -C-U-UGU-A C-UCAC-C-G -CCC-GU-CA CACCAUGGG- AGUUG-AUUU C-ACU--CGA A---GC-CCA
AAU-ACCAA- --------A- UU------GG -UUAU-GGU- CC--A-CA-G UGGAAUCAGC G......... ..........
.......... .......... .......... .......... .......... .......... .......... ..........
.......... .......... .
>AF550643.1.1417 ;Campylobacter upsaliensis
.......... .......... .......... .......... .......... .......... .......... ..........
.......... .......... .......... ......UG-G C-GG-C-GU- GCCUAAUACA U-GCA-AGU- C--GAA-CG-
A-------UG ----AAG--- ----CUUU-U -A-G---CUU -GC-U--AGA A-G------- ---UG-GAUU -AGU-GGC-G
CAC-GGGU-G A-GUA-AG-G -U-AUAGUUA A-U-CU-GC- C-CUA--CA- C--U-G-GGG G-ACAACACU U-AGAAA-UG
A-GU-GCUAA UACCC--C-A U-A---CU-C C-UAC-C-UA ACA-UA-A-G UUA-GA--UA GGGAAA---G U---------
---------- ---------- ---------- ---------- ---------- ---------- ---------- ----------
---------- ---------- ---------- ---------- ---------- U-UU------ ---------- ----------
---------- ---------- ---------- ---------- ---------- ---------- ---------- ----------
---------- ---------- ---------- -U---C-G-G U-G-UAGGAU GAG-ACUAUA UA-G-U-AUC AGCUAGU-UG
GU-AA-G-GU AAAGGCUU-A CCAAGGCU-A UGACGC-UU- AACUGGUCUG AGAGG-AUGA U-CAGUCACA CU-GGAACUG
AGACACGGUC CAGACUCCUA CGGGAGGCAG CAGUAGGGAA -UAUU-GCGC AAUGGGG-GA AA-CCCUG-A CGCAGCAACG
CCGCGUGGAG GAUGAC-ACU UUU-CGGA-G -CGUAAACUC CUUUU-CUUU GGG-AAGA-A -UU--U---- ----------
---------- --U-GACGGU ACCAAAG-GA AUAAGCACCG GCUAACUCCG UGC-CAG-C- AGC-CGC-GG UAAUACGGAG
-GGUGCAAGC -GUU-ACUCG G-AAUCAC-U GG-GCGUA-- AA-GGGC-GC -GUAGG-CGG AUUAUCAA-G U-CUCUU-GU
GAAA-UCUAA UGG-CUUAAC C-A-UUAAAC UGCUU-GGGA AACUGAUAGU -C-UAGAGUG AGG-GAGAGG CAGAUGG-AA
UU-GGUG-GU --GUA-GGG- GUAAAA-UCC -GUAG-AUA- UCAC-C-AAG -AAU-ACC-C AUU-GCGAA- G-GC-G-AUC
UG-CUGG-AA -C-UCA-AC- UGA-CGCU-A AGGC-G-CGA -AA-G-C-GU GGGG-AGC-A AA--CAGGAU UA-G-AUACC
CUGGUAGU-C -CACGCCC-U AAA-C-GAUG U-A-UG-CUA G-UU-GUUGG -GGUG-CUAG U-C-AUCU-C AGUAA-UGCA
GCUA-ACGCA UU-AAGCAUA -CCGCC-UGG GG-AGUACGG UCGCAAGAUU AAA-ACUCAA A-GGAA-UAG ACGGGG-ACC
C-GCAC-AA- GCGGUGG-AG CAUGUGGUUU AA-UU-CGAA GA-UACGCGA AGAACCUUAC CUA-GG-CUU GA-UAU-C-C
AACAAAUUCU GUAGAGAUA- CGGAAGUGCU --AG--C--U U-G--C--U- -AGAA-UGUU GAGACAGGUG CUGCACGGCU
GUCGUCAGCU CGUGUCGUGA GAUGUUGGGU U-AAGUCCCG -C-AA-CGA- GCGC-A-ACC CUCG-UCCU- UAGUUGCU-A
ACGA--UUCG -GUCGAG--C -ACUCU-AAG GAGACUGCCU U-CG-UAA-G GA-GGAGG-A -AG-GUGGGG ACG-ACGUC-
AA-GUCAUCA UGGCCCUUAC GCCUAGG-GC GA-CAC--AC GUGCUAC-AA -UGGC-AU-A UA-C-AAUGA -GA-CGC-AA
-UACCGCGAG GUGGAG-C-A AA-UCU-AU- AAAA-UAUGU -CC-CAG-UU CGGA--UUGU UC-UC-UGC- AA-CUCG-A-
GAGCA-UGAA -G-CC-GGAA -UCGC-UA-- G-UA-AU-CG -C-A-AA-UC -A-G-CCA-U -GUUGCGGUG -AAU-ACGUU
-CCCGGG--U -C-U-UGU-A C-UCAC-C-G -CCC-GU-CA CACCAUGGG- AGUUG-AUUU C-ACU--CGA A---GU-GGA
AAU-ACUAA- --------A- CU------AG -UUAU-CCC- CC--A-CA-G UGGAAUCAGC G......... ..........
.......... .......... .......... .......... .......... .......... .......... ..........
.......... .......... .
>AF550647.1.1417 ;Campylobacter helveticus
.......... .......... .......... .......... .......... .......... .......... ..........
.......... .......... .......... ......UG-G C-GG-C-GU- GCCUAAUACA U-GCA-AGU- C--GAA-CG-
A-------UG ----AAG--- ----CUUU-U -A-G---CUU -GC-U--AGA A-G------- ---UG-GAUU -AGU-GGC-G
CAC-GGGU-G A-GUA-AG-G -U-AUAGUUA A-U-CU-GC- C-CUA--CA- C--U-G-GGG G-ACAACACU U-AGAAA-UG
A-GU-GCUAA UACCC--C-A U-A---CU-C C-UAU-U-UA GCA-UA-A-G UUA-GA--UA GGGAAA---G U---------
---------- ---------- ---------- ---------- ---------- ---------- ---------- ----------
---------- ---------- ---------- ---------- ---------- U-UU------ ---------- ----------
---------- ---------- ---------- ---------- ---------- ---------- ---------- ----------
---------- ---------- ---------- -U---C-G-G U-G-UAGGAU GAG-ACUAUA UA-G-U-AUC AGCUAGU-UG
GU-AA-G-GU AAAGGCUU-A CCAAGGCU-A UGACGC-UU- AACUGGUCUG AGAGG-AUGA U-CAGUCACA CU-GGAACUG
AGACACGGUC CAGACUCCUA CGGGAGGCAG CAGUAGGGAA -UAUU-GCGC AAUGGGG-GA AA-CCCUG-A CGCAGCAACG
CCGCGUGGAG GAUGAC-ACU UUU-CGGA-G -CGUAAACUC CUUUU-CUUU GGG-AAGA-A -UU--U---- ----------
---------- --U-GACGGU ACCAAAG-GA AUAAGCACCG GCUAACUCCG UGC-CAG-C- AGC-CGC-GG UAAUACGGAG
-GGUGCAAGC -GUU-ACUCG G-AAUCAC-U GG-GCGUA-- AA-GGGC-GC -GUAGG-CGG AUUAUCAA-G U-CUCUU-GU
GAAA-UCUAA UGG-CUUAAC C-A-UUAAAC UGCUU-GGGA AACUGAUAGU -C-UAGAGUG AGG-GAGAGG CAGAUGG-AA
UU-GGUG-GU --GUA-GGG- GUAAAA-UCC -GUAG-AUA- UCAC-C-AAG -AAU-ACC-C AUU-GCGAA- G-GC-G-AUC
UG-CUGG-AA -C-UCA-AC- UGA-CGCU-A AGGC-G-CGA -AA-G-C-GU GGGG-AGC-A AA--CAGGAU UA-G-AUACC
CUGGUAGU-C -CACGCCC-U AAA-C-GAUG U-A-UG-CUA G-UU-GUUGG -GAUG-CUAG U-C-AUCU-C AGUAA-UGCA
GCUA-ACGCA UU-AAGCAUA -CCGCC-UGG GG-AGUACGG UCGCAAGAUU AAA-ACUCAA A-GGAA-UAG ACGGGG-ACC
C-GCAC-AA- GCGGUGG-AG CAUGUGGUUU AA-UU-CGAA GA-UACGCGA AGAACCUUAC CUG-GG-CUU GA-UAU-C-C
UAAGAACCUU AUAGAGAUA- UGAGGGUGCU --AG--C--U U-G--C--U- -AGAA-CUUA GAGACAGGUG CUGCACGGCU
GUCGUCAGCU CGUGUCGUGA GAUGUUGGGU U-AAGUCCCG -C-AA-CGA- GCGC-A-ACC CUCG-UCCU- UAGUUGCU-A
ACGA--UUCG -GUCGAG--C -ACUCU-AAG GAGACUGCCU U-CG-UAA-G GA-GGAGG-A -AG-GUGGGG ACG-ACGUC-
AA-GUCAUCA UGGCCCUUAC GCCCAGG-GC GA-CAC--AC GUGCUAC-AA -UGGC-AU-A UA-C-AAUGA -GA-CGC-AA
-UACCGCGAG GUGGAG-C-A AA-UCU-AU- AAAA-UAUGU -CC-CAG-UU CGGA--UUGU UC-UC-UGC- AA-CUCG-A-
GAGCA-UGAA -G-CC-GGAA -UCGC-UA-- G-UA-AU-CG -U-G-AA-UC -A-G-CCA-U -GUCACGGUG -AAU-ACGUU
-CCCGGG--U -C-U-UGU-A C-UCAC-C-G -CCC-GU-CA CACCAUGGG- AGUUG-AUUU C-ACU--CGA A---GU-GGA
AAU-ACUAA- --------A- CU------AG -UUAU-CCC- CC--A-CA-G UGGAAUCAGC G......... ..........
.......... .......... .......... .......... .......... .......... .......... ..........
.......... .......... .
>AF550648.1.1562 ;Campylobacter helveticus
.......... .......... .......... .......... .......... .......... .......... ..........
.......... .......... .......... ......UG-G C-GG-C-GU- GCCUAAUACA U-GCA-AGU- C--GAA-CG-
A-------UG ----AAG--- ----CUUU-U -A-G---CUU -GC-U--AGA A-G------- ---UG-GAUU -AGU-GGC-G
CAC-GGGU-G A-GUA-AG-G -U-AUAGUUA A-U-CU-GC- C-CUA--CA- C--U-G-GGG G-ACAACACU U-AGAAA-UG
A-GU-GCUAA UACCC--C-A U-A---CU-C C-UAU-U-UA GCA-UA-A-G UUA-GA--UA GGGAAA---G UUAAUAAC-G
CUCUAUAGAU AACUUGAUAG AUUCCAAACU U--------- ---------- ---------- ---------- ----------
---------- ---------- -UCCCUCCCA UUAUAUUAAU GGGAGGGGGG CUUUAGGUGG GUCAAGGGAG CGUAGCUCUU
GUCACAAAGA CG-------- ---------- ---------- ---------- ---------- ---------- GACUUUGUUC
GUCUGCGAAG UUAUGUAUAG AGU---GUUU UU---C-G-G U-G-UAGGAU GAG-ACUAUA UA-G-U-AUC AGCUAGU-UG
GU-AA-G-GU AAAGGCUU-A CCAAGGCU-A UGACGC-UU- AACUGGUCUG AGAGG-AUGA U-CAGUCACA CU-GGAACUG
AGACACGGUC CAGACUCCUA CGGGAGGCAG CAGUAGGGAA -UAUU-GCGC AAUGGGG-GA AA-CCCUG-A CGCAGCAACG
CCGCGUGGAG GAUGAC-ACU UUU-CGGA-G -CGUAAACUC CUUUU-CUUU GGG-AAGA-A -UU--U---- ----------
---------- --U-GACGGU ACCAAAG-GA AUAAGCACCG GCUAACUCCG UGC-CAG-C- AGC-CGC-GG UAAUACGGAG
-GGUGCAAGC -GUU-ACUCG G-AAUCAC-U GG-GCGUA-- AA-GGGC-GC -GUAGG-CGG AUUAUCAA-G U-CUCUU-GU
GAAA-UCUAA UGG-CUUAAC C-A-UUAAAC UGCUU-GGGA AACUGAUAGU -C-UAGAGUG AGG-GAGAGG CAGAUGG-AA
UU-GGUG-GU --GUA-GGG- GUAAAA-UCC -GUAG-AUA- UCAC-C-AAG -AAU-ACC-C AUU-GCGAA- G-GC-G-AUC
UG-CUGG-AA -C-UCA-AC- UGA-CGCU-A AGGC-G-CGA -AA-G-C-GU GGGG-AGC-A AA--CAGGAU UA-G-AUACC
CUGGUAGU-C -CACGCCC-U AAA-C-GAUG U-A-UG-CUA G-UU-GUUGG -GAUG-CUAG U-C-AUCU-C AGUAA-UGCA
GCUA-ACGCA UU-AAGCAUA -CCGCC-UGG GG-AGUACGG UCGCAAGAUU AAA-ACUCAA A-GGAA-UAG ACGGGG-ACC
C-GCAC-AA- GCGGUGG-AG CAUGUGGUUU AA-UU-CGAA GA-UACGCGA AGAACCUUAC CUG-GG-CUU GA-UAU-C-C
UAAGAACCUU AUAGAGAUA- UGAGGGUGCU --AG--C--U U-G--C--U- -AGAA-CUUA GAGACAGGUG CUGCACGGCU
GUCGUCAGCU CGUGUCGUGA GAUGUUGGGU U-AAGUCCCG -C-AA-CGA- GCGC-A-ACC CUCG-UCCU- UAGUUGCU-A
ACGA--UUUG -GUCGAG--C -ACUCU-AAG GAGACUGCCU U-CG-UAA-G GA-GGAGG-A -AG-GUGGGG ACG-ACGUC-
AA-GUCAUCA UGGCCCUUAC GCCCAGG-GC GA-CAC--AC GUGCUAC-AA -UGGC-AU-A UA-C-AAUGA -GA-CGC-AA
-UACCGCGAG GUGGAG-C-A AA-UCU-AU- AAAA-UAUGU -CC-CAG-UU CGGA--UUGU UC-UC-UGC- AA-CUCG-A-
GAGCA-UGAA -G-CC-GGAA -UCGC-UA-- G-UA-AU-CG -U-G-AA-UC -A-G-CCA-U -GUCACGGUG -AAU-ACGUU
-CCCGGG--U -C-U-UGU-A C-UCAC-C-G -CCC-GU-CA CACCAUGGG- AGUUG-AUUU C-ACU--CGA A---GU-GGA
AAU-ACUAA- --------A- CU------AG -UUAU-CCC- CC--A-CA-G UGGAAUCAGC G......... ..........
.......... .......... .......... .......... .......... .......... .......... ..........
.......... .......... .
>AF550652.1.1555 ;Campylobacter curvus
.......... .......... .......... .......... .......... .......... .......... ..........
.......... .......... .......... ......UG-G C-GG-C-GU- GCCUAAUACA U-GCA-AGU- C--GAA-CG-
G-------AC ----AAG--- -----UAA-G -A-G---CUU -GC-U--CUU A--------- ---UG-AGUU -AGU-GGC-G
CAC-GGGU-G A-GUA-AU-G -U-AUAGCUA A-U-CU-GC- C-CCA--UA- G--U-G-GAG G-ACAACAGU U-GGAAA-CG
A-CU-GCUAA UACUC--C-A U-A---CU-C C-AUU-U-AU AUA-UA-A-G UAU-AA--AU GGGAAA-G-U CGAACC-C--
-----UAUAU AUU-GUUUAU UUAUCAA-A- ---------- ---------- ---------- ---------- ----------
---------- --------UA CCUACGGCGC AAUCGAAAGU UGCGGUGUGC U-UU-AGGUG AGUCAAGGGA GCGUAGCUCC
UUGUCGCAAA GACGGACUUU GUUCG----- ---------- ---------- ---------- ---------- --UCUGCGAA
GUAAAU-AAU AUAUA----- -GG---GUUU CU---C-G-C U-A-UGGGAU GAG-GCUAUA UC-G-U-AUC AGCUAGU-UG
GU-AA-G-GU AAUGGCUU-A CCAAGGCU-A UGACGC-GU- AACUGGUCUG AGAGG-AUGA U-CAGUCACA CU-GGAACUG
AGACACGGUC CAGACUCCUA CGGGAGGCAG CAGUAGGGAA -UAUU-GCUC AAUGGGG-GA AA-CCCUG-A AGCAGCAACG
CCGCGUGGAG GAUGAC-ACU UUU-CGGA-G -CGUAAACUC CUUUU-CUUG GGG-AAGA-A -AU--U---- ----------
---------- --U-GACGGU ACCCAAG-GA AUAAGCACCG GCUAACUCCG UGC-CAG-C- AGC-CGC-GG UAAUACGGAG
-GGUGCAAGC -GUU-ACUCG G-AAUCAC-U GG-GCGUA-- AA-GGAC-GC -GUAGG-CGG AUUAUCAA-G U-CUCUU-GU
GAAA-UCCAA UGG-CUUAAC C-A-UUGAAC UGCUU-GGGA AACUGAUAAU -C-UAGAGUG AGG-GAGAGG CAGAUGG-AA
UU-GGUG-GU --GUA-GGG- GUAAAA-UCC -GUAG-AGA- UCAC-C-AGG -AAU-ACC-C AUU-GCGAA- G-GC-G-AUC
UG-CUGG-AA -C-UCA-AC- UGA-CGCU-A AUGC-G-UGA -AA-G-C-GU GGGG-AGC-A AA--CAGGAU UA-G-AUACC
CUGGUAGU-C -CACGCCC-U AAA-C-GAUG U-A-UA-CUA G-UU-GUUGC -UGAG-CUAG U-C-UUGG-C AGUAA-UGCA
CCUA-ACGGA UU-AAGUAUA -CCGCC-UGG GG-AGUACGG UCGCAAGAUU AAA-ACUCAA A-GGAA-UAG ACGGGG-ACC
C-GCAC-AA- GCGGUGG-AG CAUGUGGUUU AA-UU-CGAA GA-UACGCGA AGAACCUUAC CCG-GA-CUU GA-UAU-C-U
AACAAAUCAU CUAGAGAUA- GAAGAGUGUC --UG--C--U U-G--C--A- -GAAA-UGUU AAGACAGGUG CUGCACGGCU
GUCGUCAGCU CGUGUCGUGA GAUGUUGGGU U-AAGUCCCG -C-AA-CGA- GCGC-A-ACC CACG-UCAU- UAGUUGCU-A
ACGG--UUCG -GCCGAG--C -ACUCU-AAU GAGACUGCCU U-CG-CAA-G GA-GGAGG-A -AG-GUGUGG ACG-ACGUC-
AA-GUCAUCA UGGCCCUUAU GUCCGGG-GC GA-CAC--AC GUGCUAC-AA -UGGC-AU-A UA-C-AAUGA -GA-CGC-AA
-UAUCGCGAG AUGGAG-C-A AA-UCU-AU- AAAA-UAUGU -CC-CAG-UU CGGA--UUGG AG-UC-UGC- AA-CUCG-A-
CUCCA-UGAA -G-CC-GGAA -UCGC-UA-- G-UA-AU-CG -U-A-GA-UC -A-G-CCA-U -GCUACGGUG -AAU-ACGUU
-CCCGGG--U -C-U-UGU-A C-UCAC-C-G -CCC-GU-CA CACCAUGGG- AGUUG-AUUU C-ACU--CGA A---GC-CCA
AAU-ACCAA- --------A- CC------GG -UUAU-GGU- CC--A-CA-G UGGAAUCAGC G......... ..........
.......... .......... .......... .......... .......... .......... .......... ..........
.......... .......... .
>AF550656.1.1417 ;Campylobacter gracilis
.......... .......... .......... .......... .......... .......... .......... ..........
.......... .......... .......... ......UG-G C-GG-C-GU- GCCUAAUACA U-GCA-AGU- C--GAA-CG-
G-------AA ----UUU--- ----AAGA-G -A-G---CUU -GC-U--CUU U-U------- ---AA-AUUU -AGU-GGC-G
CAC-GGGU-G A-GUA-AU-A -U-AUAGCUA A-U-CU-GC- C-CCU--UG- C--U-G-GAG G-ACAACAGU U-AGAAA-UG
A-CU-GCUAA UACUC--C-A U-A---CU-C C-UUU-U-UA CCA-UA-A-G AUA-AA--UC GGGAAA---G A---------
---------- ---------- ---------- ---------- ---------- ---------- ---------- ----------
---------- ---------- ---------- ---------- ---------- A-UU------ ---------- ----------
---------- ---------- ---------- ---------- ---------- ---------- ---------- ----------
---------- ---------- ---------- -U---C-G-G C-A-AGGGAU GAG-ACUAUA UC-G-U-AUC AGCUAGU-CG
GU-GG-G-GU AACGGCCU-A CCGAGGCU-A UGACGC-GU- AACUGGUCUG AGAGG-AUGA U-CAGUCACA UU-GGAACUG
AGACACGGUC CAAACUCCUA CGGGAGGCAG CAGUAGGGAA -UAUU-GCGC AAUGGGG-GA AA-CCCUG-A CGCAGCAACG
CCGCGUGGAG GAUGAC-ACU UUU-CGGA-G -CGUAAACUC CUUUU-GUUA GGG-AAGA-A -UA--A---- ----------
---------- --U-GACGGU ACCUAAC-GA AUAAGCACCG GCUAACUCCG UGC-CAG-C- AGC-CGC-GG UAAUACGGAG
-GGUGCAAGC -GUU-ACUCG G-AAUCAC-U GG-GCGUA-- AA-GGAC-GC -GUAGG-CGG AUUAUCAA-G U-CUCUU-GU
GAAA-UCUAA CGG-CUUAAC C-G-UUAAAC UGCUU-GGGA AACUGAUAAU -C-UAGAGUA AGG-GAGAGG CAGAUGG-AA
UU-CUUG-GU --GUA-GGG- GUAAAA-UCC -GUAG-AUA- UCAA-G-AAG -AAU-ACC-U AUU-GCGAA- G-GC-G-AUC
UG-CUGG-AA -C-UUA-AC- UGA-CGCU-A AUGC-G-UGA -AA-G-C-GU GGGG-AGC-A AA--CAGGAU UA-G-AUACC
CUGGUAGU-C -CACGCCC-U AAA-C-GAUG U-A-UA-CCG G-UU-GUUGC -UGUG-CUAG U-C-ACGG-C AGUAA-UCCA
CCUA-ACGGA UU-AAGUAUA -CCGCC-UGG GG-AGUACGG UCGCAAGAUU AAA-ACUCAA A-GGAA-UAG ACGGGG-ACC
C-GCAC-AA- GCGGUGG-AG CAUGUGGUUU AA-UU-CGAA GA-UACGCGA AGAACCUUAC CCG-GA-CUU GA-UAU-C-U
AACAAAUCAU CCAGAGAUG- GAAGAGUGUC --UG--C--U U-G--C--A- -GAAA-UGUU AAGACAGGUG CUGCACGGCU
GUCGUCAGCU CGUGUCGUGA GAUGUUGGGU U-AAGUCCCG -C-AA-CGA- GCGC-A-ACC CACG-UCAU- UAGUUGCU-A
ACGG--UUCG -GCCGAG--C -ACUCU-AAU GAGACUGCCU U-CG-UAA-G GA-GGAGG-A -AG-GUGUGG ACG-ACGUC-
AA-GUCAUCA UGGCCCUUAU GUCCGGG-GC GA-CAC--AC GUGCUAC-AA -UGGC-AU-A UA-C-AAUAA -GA-CGC-AA
-UAUCGUAAG AUGGAG-C-A AA-UCU-AA- AAAA-UAUGU -CC-CAG-UU CGGA--UUGG AG-UC-UGC- AA-CUCG-A-
CUCCA-UGAA -G-CC-GGAA -UCGC-UA-- G-UA-AU-CG -U-A-GA-UC -A-G-CCA-U -GCUACGGUG -AAU-ACGUU
-CCCGGG--U -C-U-UGU-A C-UCAC-C-G -CCC-GU-CA CACCAUGGG- AGUUG-AUUU C-ACU--CGA A---GC-GGG
AAU-GCGAA- --------A- UU------CG -CUAC-CCU- CC--A-CA-G UGGAAUCAGC G......... ..........
.......... .......... .......... .......... .......... .......... .......... ..........
.......... .......... .
>AF550660.1.1415 ;Campylobacter mucosalis
.......... .......... .......... .......... .......... .......... .......... ..........
.......... .......... .......... ......UG-G C-GG-C-GU- GCCUAAUACA U-GCA-AGU- C--GAA-CG-
G-------AG ----AUU--- -----AAG-U -A-G---CUU -GC-U--AUU U--------- ---AA-UCUU -AGU-GGC-G
CAC-GGGU-G A-GUA-AU-G -U-AUAGCUA A-U-CU-GC- C-CUA--UG- C--A-G-GAG G-ACAACAGU U-AGAAA-UG
A-CU-GCUAA UACUC--C-A U-A---CU-C C-UUC-U-UA ACA-CA-A-G UUA-AG--UU GGGAAA---G U---------
---------- ---------- ---------- ---------- ---------- ---------- ---------- ----------
---------- ---------- ---------- ---------- ---------- -UUU------ ---------- ----------
---------- ---------- ---------- ---------- ---------- ---------- ---------- ----------
---------- ---------- ---------- -U---C-G-G C-A-UAGGAU GAG-GCUAUA UU-G-U-AUC AGCUAGU-UG
GU-GA-G-GU AAUGGCUC-A CCAAGGCU-A UGACGC-AU- AACUGGUCUG AGAGG-AUGA U-CAGUCACA CU-GGAACUG
AGACACGGUC CAGACUCCUA CGGGAGGCAG CAGUAGGGAA -UAUU-GCUC AAUGGGG-GA AA-CCCUG-A AGCAGCAACG
CCGCGUGGAG GAUGAC-ACU UUU-CGGA-G -CGUAAACUC CUUUU-GUUA GGG-AAGA-A -CC--A---- ----------
---------- --U-GACGGU ACCUAAC-GA AUAAGCACCG GCUAACUCCG UGC-CAG-C- AGC-CGC-GG UAAUACGGGG
-GGUGCAAGC -GUU-ACUCG G-AAUCAC-U GG-GCGUA-- AA-GGAC-GC -GUAGG-CGG AUUAUCAA-G U-CUCUU-GU
GAAA-UCCUA UGG-CUUAAC C-A-UAGAAC UGCUU-GGGA AACUGAUAAU -C-UAGAGUG AGG-GAGAGG CAGAUGG-AA
UU-GGUG-GU --GUA-GGG- GUAAAA-UCC -GUAG-AGA- UCAC-C-AGG -AAU-ACC-C AUU-GCGAA- G-GC-G-AUC
UG-CUGG-AA -C-UCA-AC- UGA-CGCU-A AGGC-G-UGA -AA-G-C-GU GGGG-AGC-A AA--CAGGAU UA-G-AUACC
CUGGUAGU-C -CACGCCC-U AAA-C-GAUG U-A-UA-CUA G-UU-GUUGC -UAAG-CUAG U-C-UUGG-C AGUAA-UGCA
CCUA-ACGGA UU-AAGUAUA -CCGCC-UGG GG-AGUACGG UCGCAAGAUU AAA-ACUCAA A-GGAA-UAG ACGGGG-ACC
C-GCAC-AA- GCGGUGG-AG CAUGUGGUUU AA-UU-CGAA GA-UACGCGA AGAACCUUAC CCG-GA-CUU GA-UAU-C-C
AACGAAUUCU GUAGAGAUA- CGGAAGUGCU --AG--C--U U-G--C--U- -AGAA-UGUU GAGACAGGUG CUGCACGGCU
GUCGUCAGCU CGUGUCGUGA GAUGUUGGGU U-AAGUCCCG -C-AA-CGA- GCGC-A-ACC CACG-UAUU- UAGUUGCU-A
ACGG--UUAG -GCCGAG--C -ACUCU-AAA UAGACUGCCU U-CG-CAA-G GA-GGAGG-A -AG-GUGUGG ACG-ACGUC-
AA-GUCAUCA UGGCCCUUAU GUCCGGG-GC GA-CAC--AC GUGCUAC-AA -UGGC-AU-A UA-C-AAUGA -GA-CGC-AA
-UAUCGCGAG AUGGAG-C-A AA-UCU-AU- AAAA-UAUGU -CC-CAG-UU CGGA--UUGG AG-UC-UGC- AA-CUCG-A-
CUCCA-UGAA -G-CC-GGAA -UCGC-UA-- G-UA-AU-CG -U-A-GA-UC -A-G-CCA-U -GCUACGGUG -AAU-ACGUU
-CCCGGG--U -C-U-UGU-A C-UCAC-C-G -CCC-GU-CA CACCAUGGG- AGUUG-AUUU C-ACU--CGA A---GU-CGG
AAU-GCUAA- --------A- CU------AG -CUAC-CGC- CC--A-CA-G UGGAAUCAGC G......... ..........
.......... .......... .......... .......... .......... .......... .......... ..........
.......... .......... .
>AF550664.1.1416 ;Campylobacter lanienae
.......... .......... .......... .......... .......... .......... .......... ..........
.......... .......... .......... ......UG-G C-GG-C-GU- GCCUAAUACA U-GCA-AGU- C--GAA-CG-
G-------AC ----AAG--- -U--AA---G -A-G---CUU -GC-U--C-- U-UA------ ---UG-AGUU -AGU-GGC-G
CAC-GGGU-G A-GUA-AU-G -U-AUAGUUA A-U-CU-GC- C-CUA--UG- C--U-G-GAG G-ACAACAGU U-AGAAA-UG
A-CU-GCUAA UACUC--C-A U-A---CU-C C-UUC-U-UA ACA-CA-A-G UUA-AG--UU GGGAAA---G U---------
---------- ---------- ---------- ---------- ---------- ---------- ---------- ----------
---------- ---------- ---------- ---------- ---------- U-UU--U--- ---------- ----------
---------- ---------- ---------- ---------- ---------- ---------- ---------- ----------
---------- ---------- ---------- -U---C-G-G C-A-UAGGAU GAG-ACUAUA UU-G-U-AUC AGCUAGU-UG
GU-GA-G-GU AAUGGCUC-A CCAAGGCU-A UGACGC-AU- AACUGGUCUG AGAGG-AUGA U-CAGUCACA CU-GGAACUG
AGACACGGUC CAGACUCCUA CGGGAGGCAG CAGUAGGGAA -UAUU-GCUC AAUGGGG-GA AA-CCCUG-A AGCAGCAACG
CCGCGUGGAG GAUGAC-ACU UUU-CGGA-G -CGUAAACUC CUUUU-CUUA GGG-AAGA-A -AU--U---- ----------
---------- --U-GACGGU ACCUAAG-GA AUAAGCACCG GCUAACUCCG UGC-CAG-C- AGC-CGC-GG UAAUACGGAG
-GGUGCAAGC -GUU-ACUCG G-AAUCAC-U GG-GCGUA-- AA-GGAC-GC -GUAGG-CGG AUUAUCAA-G U-CUUUU-GU
GAAA-UCUAA UGG-CUCAAC C-A-UUAAAC UGCUU-GAGA AACUGAUAAU -C-UAGAGUG AGG-GAGAGG CAGAUGG-AA
UU-GGUG-GU --GUA-GGG- GUAAAA-UCC -GUAG-AGA- UCAC-C-AGG -AAU-ACC-C AUU-GCGAA- G-GC-G-AUC
UG-CUAG-AA -C-UCA-AC- UGA-CGCU-A AUGC-G-UGA -AA-G-C-GU GGGG-AGC-A AA--CAGGAU UA-G-AUACC
CUGGUAGU-C -CACGCCC-U AAA-C-GAUG U-A-UA-CUA G-UU-GUUGC -UGUG-CUAG U-C-AUGG-C AGUAA-UGCA
CCUA-ACGGA UU-AAGUAUA -CCGCC-UGG GG-AGUACGG UCGCAAGAUU AAA-ACUCAA A-GGAA-UAG ACGGGG-ACC
C-GCAC-AA- GCGGUGG-AG CAUGUGGUUU AA-UU-CGAA GA-UACGCGA AGAACCUUAC CUG-GG-CUU GA-UAU-C-C
UAAGAACCUU GUAGAGAUA- CGAGGGUGCU --AG--C--U U-G--C--U- -AGAA-CUUA GUGACAGGUG CUGCACGGCU
GUCGUCAGCU CGUGUCGUGA GAUGUUCGGU U-AAGUCCGG -C-AA-CGA- GCGC-A-ACC CACG-UAUU- UAGUUGCU-A
ACAG--UUUG -GCUGAG--C -ACUCU-AAA UAUACUGCCU U-CG-UAA-G GA-GGAGG-A -AG-GUGUGG ACG-ACGUC-
AA-GUCAUCA UGGCCCUUAU GCCCAGG-GC GA-CAC--AC GUGCUAC-AA -UGGC-AU-A UA-C-AAUGA -GA-CGC-AA
-UAUCGUGAG AUGGAG-C-A AA-UCU-AU- AAAA-UAUGU -CC-CAG-UU CGGA--UUGU UC-UC-UGC- AA-CUCG-A-
GAGCA-UGAA -G-CC-GGAA -UCGC-UA-- G-UA-AU-CG -U-A-GA-UC -A-G-CCA-U -GCUACGGUG -AAU-ACGUU
-CCCGGG--U -C-U-UGU-A C-UCAC-C-G -CCC-GU-CA CACCAUGGG- AGUUG-AUUU C-ACU--CGA A---GU-CGG
AAU-GCUAA- --------A- CU------AG -CUAC-CGC- CC--A-CA-G UGGAAUCAGC G......... ..........
.......... .......... .......... .......... .......... .......... .......... ..........
.......... .......... .
>AIJN01000025.4079.5571 ;Campylobacter jejuni subsp. jejuni ATCC 33560
.......... .......... .......... .......... .......... .......... .......... ..AGAGUUUG
A-U-CC-U-G G-CU-C-AG- A-G-UG-AAC -G-C--UG-G C-GG-C-GU- GCCUAAUACA U-GCA-AGU- C--GAA-CG-
A-------UG ----AAG--- ----CUUC-U -A-G---CUU -GC-U--AGA A-G------- ---UG-GAUU -AGU-GGC-G
CAC-GGGU-G A-GUA-AG-G -U-AUAGUUA A-U-CU-GC- C-CUA--CA- C--A-A-GAG G-ACAACAGU U-GGAAA-CG
A-CU-GCUAA UACUC--U-A U-A---CU-C C-UGC-U-UA ACA-CA-A-G UUG-AG--UA GGGAAA---G U---------
---------- ---------- ---------- ---------- ---------- ---------- ---------- ----------
---------- ---------- ---------- ---------- ---------- U-UU------ ---------- ----------
---------- ---------- ---------- ---------- ---------- ---------- ---------- ----------
---------- ---------- ---------- -U---C-G-G U-G-UAGGAU GAG-ACUAUA UA-G-U-AUC AGCUAGU-UG
GU-AA-G-GU AAUGGCUU-A CCAAGGCU-A UGACGC-UU- AACUGGUCUG AGAGG-AUGA U-CAGUCACA CU-GGAACUG
AGACACGGUC CAGACUCCUA CGGGAGGCAG CAGUAGGGAA -UAUU-GCGC AAUGGGG-GA AA-CCCUG-A CGCAGCAACG
CCGCGUGGAG GAUGAC-ACU UUU-CGGA-G -CGUAAACUC CUUUU-CUUA GGG-AAGA-A -UU--C---- ----------
---------- --U-GACGGU ACCUAAG-GA AUAAGCACCG GCUAACUCCG UGC-CAG-C- AGC-CGC-GG UAAUACGGAG
-GGUGCAAGC -GUU-ACUCG G-AAUCAC-U GG-GCGUA-- AA-GGGC-GC -GUAGG-CGG AUUAUCAA-G U-CUCUU-GU
GAAA-UCUAA UGG-CUUAAC C-A-UUAAAC UGCUU-GGGA AACUGAUAGU -C-UAGAGUG AGG-GAGAGG CAGAUGG-AA
UU-GGUG-GU --GUA-GGG- GUAAAA-UCC -GUAG-AUA- UCAC-C-AAG -AAU-ACC-C AUU-GCGAA- G-GC-G-AUC
UG-CUGG-AA -C-UCA-AC- UGA-CGCU-A AGGC-G-CGA -AA-G-C-GU GGGG-AGC-A AA--CAGGAU UA-G-AUACC
CUGGUAGU-C -CACGCCC-U AAA-C-GAUG U-A-CA-CUA G-UU-GUUGG -GGUG-CUAG U-C-AUCU-C AGUAA-UGCA
GCUA-ACGCA UU-AAGUGUA -CCGCC-UGG GG-AGUACGG UCGCAAGAUU AAA-ACUCAA A-GGAA-UAG ACGGGG-ACC
C-GCAC-AA- GCGGUGG-AG CAUGUGGUUU AA-UU-CGAG GA-UACGCGA AGAACCUUAC CUG-GG-CUU GA-UAU-C-C
UAAGAACCUU AUAGAGAUA- UGAGGGUGCU --AG--C--U U-G--C--U- -AGAA-CUUA GAGACAGGUG CUGCACGGCU
GUCGUCAGCU CGUGUCGUGA GAUGUUGGGU U-AAGUCCCG -C-AA-CGA- GCGC-A-ACC CACG-UAUU- UAGUUGCU-A
ACGG--UUCG -GCCGAG--C -ACUCU-AAA UAGACUGCCU U-CG-UAA-G GA-GGAGG-A -AG-GUGUGG ACG-ACGUC-
AA-GUCAUCA UGGCCCUUAU GCCCAGG-GC GA-CAC--AC GUGCUAC-AA -UGGC-AU-A UA-C-AAUGA -GA-CGC-AA
-UACCGCGAG GUGGAG-C-A AA-UCU-AU- AAAA-UAUGU -CC-CAG-UU CGGA--UUGU UC-UC-UGC- AA-CUCG-A-
GAGCA-UGAA -G-CC-GGAA -UCGC-UA-- G-UA-AU-CG -U-A-GA-UC -A-G-CCA-U -GCUACGGUG -AAU-ACGUU
-CCCGGG--U -C-U-UGU-A C-UCAC-C-G -CCC-GU-CA CACCAUGGG- AGUUG-AUUU C-ACU--CGA A---GC-CGG
AAU-ACUAA- --------A- CU------AG -UUAC-CGU- CC--A-CA-G UGGAAUCAGC G--ACU-G-G ----GG-UG-
---------- ---------- ---AA-GUCG UAACAAGGUA A-CCGUAGGA GAACC-UGCG GUUG...... ..........
.......... .......... .
>AIMK01000051.431.1947 ;Campylobacter coli Z163
.......... .......... .......... .......... .......... .......... ...UUUUUAU GGAGAGUUUG
A-U-CC-U-G G-CU-C-AG- A-G-UG-AAC -G-C--UG-G C-GG-C-GU- GCCUAAUACA U-GCA-AGU- C--GAA-CG-
A-------UG ----AAG--- ----CUUC-U -A-G---CUU -GC-U--AGA A-G------- ---UG-GAUU -AGU-GGC-G
CAC-GGGU-G A-GUA-AG-G -U-AUAGUUA A-U-CU-GC- C-CUA--CA- C--A-A-GAG G-ACAACAGU U-GGAAA-CG
A-CU-GCUAA UACUC--U-A U-A---CU-C C-UGC-U-UA ACA-CA-A-G UUG-AG--UA GGGAAA---G U---------
---------- ---------- ---------- ---------- ---------- ---------- ---------- ----------
---------- ---------- ---------- ---------- ---------- U-UU------ ---------- ----------
---------- ---------- ---------- ---------- ---------- ---------- ---------- ----------
---------- ---------- ---------- -U---C-G-G U-G-UAGGAU GAG-ACUAUA UA-G-U-AUC AGCUAGU-UG
GU-AA-G-GU AAUGGCUU-A CCAAGGCU-A UGACGC-UU- AACUGGUCUG AGAGG-AUGA U-CAGUCACA CU-GGAACUG
AGACACGGUC CAGACUCCUA CGGGAGGCAG CAGUAGGGAA -UAUU-GCGC AAUGGGG-GA AA-CCCUG-A CGCAGCAACG
CCGCGUGGAG GAUGAC-ACU UUU-CGGA-G -CGUAAACUC CUUUU-CUUA GGG-AAGA-A -UU--C---- ----------
---------- --U-GACGGU ACCUAAG-GA AUAAGCACCG GCUAACUCCG UGC-CAG-C- AGC-CGC-GG UAAUACGGAG
-GGUGCAAGC -GUU-ACUCG G-AAUCAC-U GG-GCGUA-- AA-GGGC-GC -GUAGG-CGG AUUAUCAA-G U-CUCUU-GU
GAAA-UCUAA UGG-CUUAAC C-A-UUAAAC UGCUU-GGGA AACUGAUAGU -C-UAGAGUG AGG-GAGAGG CAGAUGG-AA
UU-GGUG-GU --GUA-GGG- GUAAAA-UCC -GUAG-AUA- UCAC-C-AAG -AAU-ACC-C AUU-GCGAA- G-GC-G-AUC
UG-CUGG-AA -C-UCA-AC- UGA-CGCU-A AGGC-G-CGA -AA-G-C-GU GGGG-AGC-A AA--CAGGAU UA-G-AUACC
CUGGUAGU-C -CACGCCC-U AAA-C-GAUG U-A-CA-CUA G-UU-GUUGG -GGUG-CUAG U-C-AUCU-C AGUAA-UGCA
GCUA-ACGCA UU-AAGUGUA -CCGCC-UGG GG-AGUACGG UCGCAAGAUU AAA-ACUCAA A-GGAA-UAG ACGGGG-ACC
C-GCAC-AA- GCGGUGG-AG CAUGUGGUUU AA-UU-CGAA GA-UACGCGA AGAACCUUAC CUG-GG-CUU GA-UAU-C-C
UAAGAACCUU UUAGAGAUA- AGAGGGUGCU --AG--C--U U-G--C--U- -AGAA-CUUA GAGACAGGUG CUGCACGGCU
GUCGUCAGCU CGUGUCGUGA GAUGUUGGGU U-AAGUCCCG -C-AA-CGA- GCGC-A-ACC CACG-UAUU- UAGUUGCU-A
ACGG--UUCG -GCCGAG--C -ACUCU-AAA UAGACUGCCU U-CG-UAA-G GA-GGAGG-A -AG-GUGUGG ACG-ACGUC-
AA-GUCAUCA UGGCCCUUAU GCCCAGG-GC GA-CAC--AC GUGCUAC-AA -UGGC-AU-A UA-C-AAUGA -GA-CGC-AA
-UACCGCGAG GUGGAG-C-A AA-UCU-AU- AAAA-UAUGU -CC-CAG-UU CGGA--UUGU UC-UC-UGC- AA-CUCG-A-
GAGCA-UGAA -G-CC-GGAA -UCGC-UA-- G-UA-AU-CG -U-A-GA-UC -A-G-CCA-U -GCUACGGUG -AAU-ACGUU
-CCCGGG--U -C-U-UGU-A C-UCAC-C-G -CCC-GU-CA CACCAUGGG- AGUUG-AUUU C-ACU--CGA A---GC-CGG
AAU-ACUAA- --------A- CU------AG -UUAC-CGU- CC--A-CA-G UGGAAUCAGC G--ACU-G-G ----GG-UG-
---------- ---------- ---AA-GUCG UAACAAGGUA A-CCGUAGGA GAACC-UGCG GUUGGAUCAC CUCCUUUCU.
.......... .......... .
>AIMO01000040.5113.6629 ;Campylobacter coli 2685
.......... .......... .......... .......... .......... .......... ...UUUUUAU GGAGAGUUUG
A-U-CC-U-G G-CU-C-AG- A-G-UG-AAC -G-C--UG-G C-GG-C-GU- GCCUAAUACA U-GCA-AGU- C--GAA-CG-
A-------UG ----AAG--- ----CUUC-U -A-G---CUU -GC-U--AGA A-G------- ---UG-GAUU -AGU-GGC-G
CAC-GGGU-G A-GUA-AG-G -U-AUAGUUA A-U-CU-GC- C-CUA--CA- C--A-A-GAG G-ACAACAGU U-GGAAA-CG
A-CU-GCUAA UACUC--U-A U-A---CU-C C-UGC-U-UA ACA-CA-A-G UUG-AG--UA GGGAAA---G U---------
---------- ---------- ---------- ---------- ---------- ---------- ---------- ----------
---------- ---------- ---------- ---------- ---------- U-UU------ ---------- ----------
---------- ---------- ---------- ---------- ---------- ---------- ---------- ----------
---------- ---------- ---------- -U---C-G-G U-G-UAGGAU GAG-ACUAUA UA-G-U-AUC AGCUAGU-UG
GU-AA-G-GU AAUGGCUU-A CCAAGGCU-A UGACGC-UU- AACUGGUCUG AGAGG-AUGA U-CAGUCACA CU-GGAACUG
AGACACGGUC CAGACUCCUA CGGGAGGCAG CAGUAGGGAA -UAUU-GCGC AAUGGGG-GA AA-CCCUG-A CGCAGCAACG
CCGCGUGGAG GAUGAC-ACU UUU-CGGA-G -CGUAAACUC CUUUU-CUUA GGG-AAGA-A -UU--C---- ----------
---------- --U-GACGGU ACCUAAG-GA AUAAGCACCG GCUAACUCCG UGC-CAG-C- AGC-CGC-GG UAAUACGGAG
-GGUGCAAGC -GUU-ACUCG G-AAUCAC-U GG-GCGUA-- AA-GGGC-GC -GUAGG-CGG AUUAUCAA-G U-CUCUU-GU
GAAA-UCUAA UGG-CUUAAC C-A-UUAAAC UGCUU-GGGA AACUGAUAGU -C-UAGAGUG AGG-GAGAGG CAGAUGG-AA
UU-GGUG-GU --GUA-GGG- GUAAAA-UCC -GUAG-AUA- UCAC-C-AAG -AAU-ACC-C AUU-GCGAA- G-GC-G-AUC
UG-CUGG-AA -C-UCA-AC- UGA-CGCU-A AGGC-G-CGA -AA-G-C-GU GGGG-AGC-A AA--CAGGAU UA-G-AUACC
CUGGUAGU-C -CACGCCC-U AAA-C-GAUG U-A-CA-CUA G-UU-GUUGG -GGUG-CUAG U-C-AUCU-C AGUAA-UGCA
GCUA-ACGCA UU-AAGUGUA -CCGCC-UGG GG-AGUACGG UCGCAAGAUU AAA-ACUCAA A-GGAA-UAG ACGGGG-ACC
C-GCAC-AA- GCGGUGG-AG CAUGUGGUUU AA-UU-CGAA GA-UACGCGA AGAACCUUAC CUG-GG-CUU GA-UAU-C-C
UAAGAACCUU UUAGAGAUA- AGAGGGUGCU --AG--C--U U-G--C--U- -AGAA-CUUA GAGACAGGUG CUGCACGGCU
GUCGUCAGCU CGUGUCGUGA GAUGUUGGGU U-AAGUCCCG -C-AA-CGA- GCGC-A-ACC CACG-UAUU- UAGUUGCU-A
ACGG--UUCG -GCCGAG--C -ACUCU-AAA UAGACUGCCU U-CG-UAA-G GA-GGAGG-A -AG-GUGUGG ACG-ACGUC-
AA-GUCAUCA UGGCCCUUAU GCCCAGG-GC GA-CAC--AC GUGCUAC-AA -UGGC-AU-A UA-C-AAUGA -GA-CGC-AA
-UACCGCGAG GUGGAG-C-A AA-UCU-AU- AAAA-UAUGU -CC-CAG-UU CGGA--UUGU UC-UC-UGC- AA-CUCG-A-
GAGCA-UGAA -G-CC-GGAA -UCGC-UA-- G-UA-AU-CG -U-A-GA-UC -A-G-CCA-U -GCUACGGUG -AAU-ACGUU
-CCCGGG--U -C-U-UGU-A C-UCAC-C-G -CCC-GU-CA CACCAUGGG- AGUUG-AUUU C-ACU--CGA A---GC-CGG
AAU-ACUAA- --------A- CU------AG -UUAC-CGU- CC--A-CA-G UGGAAUCAGC G--ACU-G-G ----GG-UG-
---------- ---------- ---AA-GUCG UAACAAGGUA A-CCGUAGGA GAACC-UGCG GUUGGAUCAC CUCCUUUCU.
.......... .......... .
>AIMP01000152.275.1767 ;Campylobacter coli 2688
.......... .......... .......... .......... .......... .......... .......... ..AGAGUUUG
A-U-CC-U-G G-CU-C-AG- A-G-UG-AAC -G-C--UG-G C-GG-C-GU- GCCUAAUACA U-GCA-AGU- C--GAA-CG-
A-------UG ----AAG--- ----CUUC-U -A-G---CUU -GC-U--AGA A-G------- ---UG-GAUU -AGU-GGC-G
CAC-GGGU-G A-GUA-AG-G -U-AUAGUUA A-U-CU-GC- C-CUA--CA- C--A-A-GAG G-ACAACAGU U-GGAAA-CG
A-CU-GCUAA UACUC--U-A U-A---CU-C C-UGC-U-UA ACA-CA-A-G UUG-AG--UA GGGAAA---G U---------
---------- ---------- ---------- ---------- ---------- ---------- ---------- ----------
---------- ---------- ---------- ---------- ---------- U-UU------ ---------- ----------
---------- ---------- ---------- ---------- ---------- ---------- ---------- ----------
---------- ---------- ---------- -U---C-G-G U-G-UAGGAU GAG-ACUAUA UA-G-U-AUC AGCUAGU-UG
GU-AA-G-GU AAUGGCUU-A CCAAGGCU-A UGACGC-UU- AACUGGUCUG AGAGG-AUGA U-CAGUCACA CU-GGAACUG
AGACACGGUC CAGACUCCUA CGGGAGGCAG CAGUAGGGAA -UAUU-GCGC AAUGGGG-GA AA-CCCUG-A CGCAGCAACG
CCGCGUGGAG GAUGAC-ACU UUU-CGGA-G -CGUAAACUC CUUUU-CUUA GGG-AAGA-A -UU--C---- ----------
---------- --U-GACGGU ACCUAAG-GA AUAAGCACCG GCUAACUCCG UGC-CAG-C- AGC-CGC-GG UAAUACGGAG
-GGUGCAAGC -GUU-ACUCG G-AAUCAC-U GG-GCGUA-- AA-GGGC-GC -GUAGG-CGG AUUAUCAA-G U-CUCUU-GU
GAAA-UCUAA UGG-CUUAAC C-A-UUAAAC UGCUU-GGGA AACUGAUAGU -C-UAGAGUG AGG-GAGAGG CAGAUGG-AA
UU-GGUG-GU --GUA-GGG- GUAAAA-UCC -GUAG-AUA- UCAC-C-AAG -AAU-ACC-C AUU-GCGAA- G-GC-G-AUC
UG-CUGG-AA -C-UCA-AC- UGA-CGCU-A AGGC-G-CGA -AA-G-C-GU GGGG-AGC-A AA--CAGGAU UA-G-AUACC
CUGGUAGU-C -CACGCCC-U AAA-C-GAUG U-A-CA-CUA G-UU-GUUGG -GGUG-CUAG U-C-AUCU-C AGUAA-UGCA
GCUA-ACGCA UU-AAGUGUA -CCGCC-UGG GG-AGUACGG UCGCAAGAUU AAA-ACUCAA A-GGAA-UAG ACGGGG-ACC
C-GCAC-AA- GCGGUGG-AG CAUGUGGUUU AA-UU-CGAG GA-UACGCGA AGAACCUUAC CUG-GG-CUU GA-UAU-C-C
UAAGAACCUU UUAGAGAUA- AGAGGGUGCU --AG--C--U U-G--C--U- -AGAA-CUUA GAGACAGGUG CUGCACGGCU
GUCGUCAGCU CGUGUCGUGA GAUGUUGGGU U-AAGUCCCG -C-AA-CGA- GCGC-A-ACC CACG-UAUU- UAGUUGCU-A
ACGG--UUCG -GCCGAG--C -ACUCU-AAA UAGACUGCCU U-CG-UAA-G GA-GGAGG-A -AG-GUGUGG ACG-ACGUC-
AA-GUCAUCA UGGCCCUUAU GCCCAGG-GC GA-CAC--AC GUGCUAC-AA -UGGC-AU-A UA-C-AAUGA -GA-CGC-AA
-UACCGCGAG GUGGAG-C-A AA-UCU-AU- AAAA-UAUGU -CC-CAG-UU CGGA--UUGU UC-UC-UGC- AA-CUCG-A-
GAGCA-UGAA -G-CC-GGAA -UCGC-UA-- G-UA-AU-CG -U-A-GA-UC -A-G-CCA-U -GCUACGGUG -AAU-ACGUU
-CCCGGG--U -C-U-UGU-A C-UCAC-C-G -CCC-GU-CA CACCAUGGG- AGUUG-AUUU C-ACU--CGA A---GC-CGG
AAU-ACUAA- --------A- CU------AG -UUAC-CGU- CC--A-CA-G UGGAAUCAGC G--ACU-G-G ----GG-UG-
---------- ---------- ---AA-GUCG UAACAAGGUA A-CCGUAGGA GAACC-UGCG GUUG...... ..........
.......... .......... .
>AIMR01000044.4387.5903 ;Campylobacter coli 2698
.......... .......... .......... .......... .......... .......... ...UUUUUAU GGAGAGUUUG
A-U-CC-U-G G-CU-C-AG- A-G-UG-AAC -G-C--UG-G C-GG-C-GU- GCCUAAUACA U-GCA-AGU- C--GAA-CG-
A-------UG ----AAG--- ----CUUC-U -A-G---CUU -GC-U--AGA A-G------- ---UG-GAUU -AGU-GGC-G
CAC-GGGU-G A-GUA-AG-G -U-AUAGUUA A-U-CU-GC- C-CUA--CA- C--A-A-GAG G-ACAACAGU U-GGAAA-CG
A-CU-GCUAA UACUC--U-A U-A---CU-C C-UGC-U-UA ACA-CA-A-G UUG-AG--UA GGGAAA---G U---------
---------- ---------- ---------- ---------- ---------- ---------- ---------- ----------
---------- ---------- ---------- ---------- ---------- U-UU------ ---------- ----------
---------- ---------- ---------- ---------- ---------- ---------- ---------- ----------
---------- ---------- ---------- -U---C-G-G U-G-UAGGAU GAG-ACUAUA UA-G-U-AUC AGCUAGU-UG
GU-AA-G-GU AAUGGCUU-A CCAAGGCU-A UGACGC-UU- AACUGGUCUG AGAGG-AUGA U-CAGUCACA CU-GGAACUG
AGACACGGUC CAGACUCCUA CGGGAGGCAG CAGUAGGGAA -UAUU-GCGC AAUGGGG-GA AA-CCCUG-A CGCAGCAACG
CCGCGUGGAG GAUGAC-ACU UUU-CGGA-G -CGUAAACUC CUUUU-CUUA GGG-AAGA-A -UU--C---- ----------
---------- --U-GACGGU ACCUAAG-GA AUAAGCACCG GCUAACUCCG UGC-CAG-C- AGC-CGC-GG UAAUACGGAG
-GGUGCAAGC -GUU-ACUCG G-AAUCAC-U GG-GCGUA-- AA-GGGC-GC -GUAGG-CGG AUUAUCAA-G U-CUCUU-GU
GAAA-UCUAA UGG-CUUAAC C-A-UUAAAC UGCUU-GGGA AACUGAUAGU -C-UAGAGUG AGG-GAGAGG CAGAUGG-AA
UU-GGUG-GU --GUA-GGG- GUAAAA-UCC -GUAG-AUA- UCAC-C-AAG -AAU-ACC-C AUU-GCGAA- G-GC-G-AUC
UG-CUGG-AA -C-UCA-AC- UGA-CGCU-A AGGC-G-CGA -AA-G-C-GU GGGG-AGC-A AA--CAGGAU UA-G-AUACC
CUGGUAGU-C -CACGCCC-U AAA-C-GAUG U-A-CA-CUA G-UU-GUUGG -GGUG-CUAG U-C-AUCU-C AGUAA-UGCA
GCUA-ACGCA UU-AAGUGUA -CCGCC-UGG GG-AGUACGG UCGCAAGAUU AAA-ACUCAA A-GGAA-UAG ACGGGG-ACC
C-GCAC-AA- GCGGUGG-AG CAUGUGGUUU AA-UU-CGAA GA-UACGCGA AGAACCUUAC CUG-GG-CUU GA-UAU-C-C
UAAGAACCUU UUAGAGAUA- AGAGGGUGCU --AG--C--U U-G--C--U- -AGAA-CUUA GAGACAGGUG CUGCACGGCU
GUCGUCAGCU CGUGUCGUGA GAUGUUGGGU U-AAGUCCCG -C-AA-CGA- GCGC-A-ACC CACG-UAUU- UAGUUGCU-A
ACGG--UUCG -GCCGAG--C -ACUCU-AAA UAGACUGCCU U-CG-UAA-G GA-GGAGG-A -AG-GUGUGG ACG-ACGUC-
AA-GUCAUCA UGGCCCUUAU GCCCAGG-GC GA-CAC--AC GUGCUAC-AA -UGGC-AU-A UA-C-AAUGA -GA-CGC-AA
-UACCGCGAG GUGGAG-C-A AA-UCU-AU- AAAA-UAUGU -CC-CAG-UU CGGA--UUGU UC-UC-UGC- AA-CUCG-A-
GAGCA-UGAA -G-CC-GGAA -UCGC-UA-- G-UA-AU-CG -U-A-GA-UC -A-G-CCA-U -GCUACGGUG -AAU-ACGUU
-CCCGGG--U -C-U-UGU-A C-UCAC-C-G -CCC-GU-CA CACCAUGGG- AGUUG-AUUU C-ACU--CGA A---GC-CGG
AAU-ACUAA- --------A- CU------AG -UUAC-CGU- CC--A-CA-G UGGAAUCAGC G--ACU-G-G ----GG-UG-
---------- ---------- ---AA-GUCG UAACAAGGUA A-CCGUAGGA GAACC-UGCG GUUGGAUCAC CUCCUUUCU.
.......... .......... .
>AIMS01000068.4589.6081 ;Campylobacter coli 84-2
.......... .......... .......... .......... .......... .......... .......... ..AGAGUUUG
A-U-CC-U-G G-CU-C-AG- A-G-UG-AAC -G-C--UG-G C-GG-C-GU- GCCUAAUACA U-GCA-AGU- C--GAA-CG-
A-------UG ----AAG--- ----CUUC-U -A-G---CUU -GC-U--AGA A-G------- ---UG-GAUU -AGU-GGC-G
CAC-GGGU-G A-GUA-AG-G -U-AUAGUUA A-U-CU-GC- C-CUA--CA- C--A-A-GAG G-ACAACAGU U-GGAAA-CG
A-CU-GCUAA UACUC--U-A U-A---CU-C C-UGC-U-UA ACA-CA-A-G UUG-AG--UA GGGAAA---G U---------
---------- ---------- ---------- ---------- ---------- ---------- ---------- ----------
---------- ---------- ---------- ---------- ---------- U-UU------ ---------- ----------
---------- ---------- ---------- ---------- ---------- ---------- ---------- ----------
---------- ---------- ---------- -U---C-G-G U-G-UAGGAU GAG-ACUAUA UA-G-U-AUC AGCUAGU-UG
GU-AA-G-GU AAUGGCUU-A CCAAGGCU-A UGACGC-UU- AACUGGUCUG AGAGG-AUGA U-CAGUCACA CU-GGAACUG
AGACACGGUC CAGACUCCUA CGGGAGGCAG CAGUAGGGAA -UAUU-GCGC AAUGGGG-GA AA-CCCUG-A CGCAGCAACG
CCGCGUGGAG GAUGAC-ACU UUU-CGGA-G -CGUAAACUC CUUUU-CUUA GGG-AAGA-A -UU--C---- ----------
---------- --U-GACGGU ACCUAAG-GA AUAAGCACCG GCUAACUCCG UGC-CAG-C- AGC-CGC-GG UAAUACGGAG
-GGUGCAAGC -GUU-ACUCG G-AAUCAC-U GG-GCGUA-- AA-GGGC-GC -GUAGG-CGG AUUAUCAA-G U-CUCUU-GU
GAAA-UCUAA UGG-CUUAAC C-A-UUAAAC UGCUU-GGGA AACUGAUAGU -C-UAGAGUG AGG-GAGAGG CAGAUGG-AA
UU-GGUG-GU --GUA-GGG- GUAAAA-UCC -GUAG-AUA- UCAC-C-AAG -AAU-ACC-C AUU-GCGAA- G-GC-G-AUC
UG-CUGG-AA -C-UCA-AC- UGA-CGCU-A AGGC-G-CGA -AA-G-C-GU GGGG-AGC-A AA--CAGGAU UA-G-AUACC
CUGGUAGU-C -CACGCCC-U AAA-C-GAUG U-A-CA-CUA G-UU-GUUGG -GGUG-CUAG U-C-AUCU-C AGUAA-UGCA
GCUA-ACGCA UU-AAGUGUA -CCGCC-UGG GG-AGUACGG UCGCAAGAUU AAA-ACUCAA A-GGAA-UAG ACGGGG-ACC
C-GCAC-AA- GCGGUGG-AG CAUGUGGUUU AA-UU-CGAA GA-UACGCGA AGAACCUUAC CUG-GG-CUU GA-UAU-C-C
UAAGAACCUU UUAGAGAUA- AGAGGGUGCU --AG--C--U U-G--C--U- -AGAA-CUUA GAGACAGGUG CUGCACGGCU
GUCGUCAGCU CGUGUCGUGA GAUGUUGGGU U-AAGUCCCG -C-AA-CGA- GCGC-A-ACC CACG-UAUU- UAGUUGCU-A
ACGG--UUCG -GCCGAG--C -ACUCU-AAA UAGACUGCCU U-CG-UAA-G GA-GGAGG-A -AG-GUGUGG ACG-ACGUC-
AA-GUCAUCA UGGCCCUUAU GCCCAGG-GC GA-CAC--AC GUGCUAC-AA -UGGC-AU-A UA-C-AAUGA -GA-CGC-AA
-UACCGCGAG GUGGAG-C-A AA-UCU-AU- AAAA-UAUGU -CC-CAG-UU CGGA--UUGU UC-UC-UGC- AA-CUCG-A-
GAGCA-UGAA -G-CC-GGAA -UCGC-UA-- G-UA-AU-CG -U-A-GA-UC -A-G-CCA-U -GCUACGGUG -AAU-ACGUU
-CCCGGG--U -C-U-UGU-A C-UCAC-C-G -CCC-GU-CA CACCAUGGG- AGUUG-AUUU C-ACU--CGA A---GC-CGG
AAU-ACUAA- --------A- CU------AG -UUAC-CGU- CC--A-CA-G UGGAAUCAGC G--ACU-G-G ----GG-UG-
---------- ---------- ---AA-GUCG UAACAAGGUA A-CCGUAGGA GAACC-UGCG GUUG...... ..........
.......... .......... .
>AIMT01000090.439.1931 ;Campylobacter coli 80352
.......... .......... .......... .......... .......... .......... .......... ..AGAGUUUG
A-U-CC-U-G G-CU-C-AG- A-G-UG-AAC -G-C--UG-G C-GG-C-GU- GCCUAAUACA U-GCA-AGU- C--GAA-CG-
A-------UG ----AAG--- ----CUUC-U -A-G---CUU -GC-U--AGA A-G------- ---UG-GAUU -AGU-GGC-G
CAC-GGGU-G A-GUA-AG-G -U-AUAGUUA A-U-CU-GC- C-CUA--CA- C--A-A-GAG G-ACAACAGU U-GGAAA-CG
A-CU-GCUAA UACUC--U-A U-A---CU-C C-UGC-U-UA ACA-CA-A-G UUG-AG--UA GGGAAA---G U---------
---------- ---------- ---------- ---------- ---------- ---------- ---------- ----------
---------- ---------- ---------- ---------- ---------- U-UU------ ---------- ----------
---------- ---------- ---------- ---------- ---------- ---------- ---------- ----------
---------- ---------- ---------- -U---C-G-G U-G-UAGGAU GAG-ACUAUA UA-G-U-AUC AGCUAGU-UG
GU-AA-G-GU AAUGGCUU-A CCAAGGCU-A UGACGC-UU- AACUGGUCUG AGAGG-AUGA U-CAGUCACA CU-GGAACUG
AGACACGGUC CAGACUCCUA CGGGAGGCAG CAGUAGGGAA -UAUU-GCGC AAUGGGG-GA AA-CCCUG-A CGCAGCAACG
CCGCGUGGAG GAUGAC-ACU UUU-CGGA-G -CGUAAACUC CUUUU-CUUA GGG-AAGA-A -UU--C---- ----------
---------- --U-GACGGU ACCUAAG-GA AUAAGCACCG GCUAACUCCG UGC-CAG-C- AGC-CGC-GG UAAUACGGAG
-GGUGCAAGC -GUU-ACUCG G-AAUCAC-U GG-GCGUA-- AA-GGGC-GC -GUAGG-CGG AUUAUCAA-G U-CUCUU-GU
GAAA-UCUAA UGG-CUUAAC C-A-UUAAAC UGCUU-GGGA AACUGAUAGU -C-UAGAGUG AGG-GAGAGG CAGAUGG-AA
UU-GGUG-GU --GUA-GGG- GUAAAA-UCC -GUAG-AUA- UCAC-C-AAG -AAU-ACC-C AUU-GCGAA- G-GC-G-AUC
UG-CUGG-AA -C-UCA-AC- UGA-CGCU-A AGGC-G-CGA -AA-G-C-GU GGGG-AGC-A AA--CAGGAU UA-G-AUACC
CUGGUAGU-C -CACGCCC-U AAA-C-GAUG U-A-CA-CUA G-UU-GUUGG -GGUG-CUAG U-C-AUCU-C AGUAA-UGCA
GCUA-ACGCA UU-AAGUGUA -CCGCC-UGG GG-AGUACGG UCGCAAGAUU AAA-ACUCAA A-GGAA-UAG ACGGGG-ACC
C-GCAC-AA- GCGGUGG-AG CAUGUGGUUU AA-UU-CGAA GA-UACGCGA AGAACCUUAC CUG-GG-CUU GA-UAU-C-C
UAAGAACCUC UUAGAGAUA- AGAGGGUGCU --AG--C--U U-G--C--U- -AGAA-CUUA GAGACAGGUG CUGCACGGCU
GUCGUCAGCU CGUGUCGUGA GAUGUUGGGU U-AAGUCCCG -C-AA-CGA- GCGC-A-ACC CACG-UAUU- UAGUUGCU-A
ACGG--UUCG -GCCGAG--C -ACUCU-AAA UAGACUGCCU U-CG-UAA-G GA-GGAGG-A -AG-GUGUGG ACG-ACGUC-
AA-GUCAUCA UGGCCCUUAU GCCCAGG-GC GA-CAC--AC GUGCUAC-AA -UGGC-AU-A UA-C-AAUGA -GA-CGC-AA
-UACCGCGAG GUGGAG-C-A AA-UCU-AU- AAAA-UAUGU -CC-CAG-UU CGGA--UUGU UC-UC-UGC- AA-CUCG-A-
GAGCA-UGAA -G-CC-GGAA -UCGC-UA-- G-UA-AU-CG -U-A-GA-UC -A-G-CCA-U -GCUACGGUG -AAU-ACGUU
-CCCGGG--U -C-U-UGU-A C-UCAC-C-G -CCC-GU-CA CACCAUGGG- AGUUG-AUUU C-ACU--CGA A---GC-CGG
AAU-ACUAA- --------A- CU------AG -UUAC-CGU- CC--A-CA-G UGGAAUCAGC G--ACU-G-G ----GG-UG-
---------- ---------- ---AA-GUCG UAACAAGGUA A-CCGUAGGA GAACC-UGCG GUUG...... ..........
.......... .......... .
>AIMU01000007.430.1946 ;Campylobacter coli 86119
.......... .......... .......... .......... .......... .......... ...UUUUUAU GGAGAGUUUG
A-U-CC-U-G G-CU-C-AG- A-G-UG-AAC -G-C--UG-G C-GG-C-GU- GCCUAAUACA U-GCA-AGU- C--GAA-CG-
A-------UG ----AAG--- ----CUUC-U -A-G---CUU -GC-U--AGA A-G------- ---UG-GAUU -AGU-GGC-G
CAC-GGGU-G A-GUA-AG-G -U-AUAGUUA A-U-CU-GC- C-CUA--CA- C--A-A-GAG G-ACAACAGU U-GGAAA-CG
A-CU-GCUAA UACUC--U-A U-A---CU-C C-UGC-U-UA ACA-CA-A-G UUG-AG--UA GGGAAA---G U---------
---------- ---------- ---------- ---------- ---------- ---------- ---------- ----------
---------- ---------- ---------- ---------- ---------- U-UU------ ---------- ----------
---------- ---------- ---------- ---------- ---------- ---------- ---------- ----------
---------- ---------- ---------- -U---C-G-G U-G-UAGGAU GAG-ACUAUA UA-G-U-AUC AGCUAGU-UG
GU-AA-G-GU AAUGGCUU-A CCAAGGCU-A UGACGC-UU- AACUGGUCUG AGAGG-AUGA U-CAGUCACA CU-GGAACUG
AGACACGGUC CAGACUCCUA CGGGAGGCAG CAGUAGGGAA -UAUU-GCGC AAUGGGG-GA AA-CCCUG-A CGCAGCAACG
CCGCGUGGAG GAUGAC-ACU UUU-CGGA-G -CGUAAACUC CUUUU-CUUA GGG-AAGA-A -UU--C---- ----------
---------- --U-GACGGU ACCUAAG-GA AUAAGCACCG GCUAACUCCG UGC-CAG-C- AGC-CGC-GG UAAUACGGAG
-GGUGCAAGC -GUU-ACUCG G-AAUCAC-U GG-GCGUA-- AA-GGGC-GC -GUAGG-CGG AUUAUCAA-G U-CUCUU-GU
GAAA-UCUAA UGG-CUUAAC C-A-UUAAAC UGCUU-GGGA AACUGAUAGU -C-UAGAGUG AGG-GAGAGG CAGAUGG-AA
UU-GGUG-GU --GUA-GGG- GUAAAA-UCC -GUAG-AUA- UCAC-C-AAG -AAU-ACC-C AUU-GCGAA- G-GC-G-AUC
UG-CUGG-AA -C-UCA-AC- UGA-CGCU-A AGGC-G-CGA -AA-G-C-GU GGGG-AGC-A AA--CAGGAU UA-G-AUACC
CUGGUAGU-C -CACGCCC-U AAA-C-GAUG U-A-CA-CUA G-UU-GUUGG -GGUG-CUAG U-C-AUCU-C AGUAA-UGCA
GCUA-ACGCA UU-AAGUGUA -CCGCC-UGG GG-AGUACGG UCGCAAGAUU AAA-ACUCAA A-GGAA-UAG ACGGGG-ACC
C-GCAC-AA- GCGGUGG-AG CAUGUGGUUU AA-UU-CGAA GA-UACGCGA AGAACCUUAC CUG-GG-CUU GA-UAU-C-C
UAAGAACCUU UUAGAGAUA- AGAGGGUGCU --AG--C--U U-G--C--U- -AGAA-CUUA GAGACAGGUG CUGCACGGCU
GUCGUCAGCU CGUGUCGUGA GAUGUUGGGU U-AAGUCCCG -C-AA-CGA- GCGC-A-ACC CACG-UAUU- UAGUUGCU-A
ACGG--UUCG -GCCGAG--C -ACUCU-AAA UAGACUGCCU U-CG-UAA-G GA-GGAGG-A -AG-GUGUGG ACG-ACGUC-
AA-GUCAUCA UGGCCCUUAU GCCCAGG-GC GA-CAC--AC GUGCUAC-AA -UGGC-AU-A UA-C-AAUGA -GA-CGC-AA
-UACCGCGAG GUGGAG-C-A AA-UCU-AU- AAAA-UAUGU -CC-CAG-UU CGGA--UUGU UC-UC-UGC- AA-CUCG-A-
GAGCA-UGAA -G-CC-GGAA -UCGC-UA-- G-UA-AU-CG -U-A-GA-UC -A-G-CCA-U -GCUACGGUG -AAU-ACGUU
-CCCGGG--U -C-U-UGU-A C-UCAC-C-G -CCC-GU-CA CACCAUGGG- AGUUG-AUUU C-ACU--CGA A---GC-CGG
AAU-ACUAA- --------A- CU------AG -UUAC-CGU- CC--A-CA-G UGGAAUCAGC G--ACU-G-G ----GG-UG-
---------- ---------- ---AA-GUCG UAACAAGGUA A-CCGUAGGA GAACC-UGCG GUUGGAUCAC CUCCUUUCU.
.......... .......... .
>AAFJ01000001.39328.40836 ;Campylobacter upsaliensis RM3195
.......... .......... .......... .......... .......... .......... .......UAU GGAGAGUUUG
A-U-CC-U-G G-CU-C-AG- A-G-UG-AAC -G-C--UG-G C-GG-C-GU- GCCUAAUACA U-GCA-AGU- C--GAA-CG-
A-------UG ----AAG--- ----CUUC-U -A-G---CUU -GC-U--AGA A-G------- ---UG-AAUU -AGU-GGC-G
CAC-GGGU-G A-GUA-AG-G -U-AUAGUUA A-U-CU-GC- C-CUA--CA- C--U-G-GGG G-ACAACACU U-AGAAA-UG
A-GU-GCUAA UACCC--C-A U-A---CU-C C-UAC-C-UA ACA-UA-A-G UUA-GG--UA GGGAAA---G U---------
---------- ---------- ---------- ---------- ---------- ---------- ---------- ----------
---------- ---------- ---------- ---------- ---------- U-UU------ ---------- ----------
---------- ---------- ---------- ---------- ---------- ---------- ---------- ----------
---------- ---------- ---------- -U---C-G-G U-G-UAGGAU GAG-ACUAUA UA-G-U-AUC AGCUAGU-UG
GU-AA-G-GU AAAGGCUU-A CCAAGGCU-A UGACGC-UU- AACUGGUCUG AGAGG-AUGA U-CAGUCACA CU-GGAACUG
AGACACGGUC CAGACUCCUA CGGGAGGCAG CAGUAGGGAA -UAUU-GCGC AAUGGGG-GA AA-CCCUG-A CGCAGCAACG
CCGCGUGGAG GAUGAC-ACU UUU-CGGA-G -CGUAAACUC CUUUU-CUUA GGG-AAGA-A -UU--C---- ----------
---------- --U-GACGGU ACCUAAG-GA AUAAGCACCG GCUAACUCCG UGC-CAG-C- AGC-CGC-GG UAAUACGGAG
-GGUGCAAGC -GUU-ACUCG G-AAUCAC-U GG-GCGUA-- AA-GGGC-GC -GUAGG-CGG AUUAUCAA-G U-CUCUU-GU
GAAA-UCUAA UGG-CUUAAC C-A-UUAAAC UGCUU-GGGA AACUGAUAGU -C-UAGAGUG AGG-GAGAGG CAGAUGG-AA
UU-GGUG-GU --GUA-GGG- GUAAAA-UCC -GUAG-AUA- UCAC-C-AAG -AAU-ACC-C AUU-GCGAA- G-GC-G-AUC
UG-CUGG-AA -C-UCA-AC- UGA-CGCU-A AGGC-G-CGA -AA-G-C-GU GGGG-AGC-A AA--CAGGAU UA-G-AUACC
CUGGUAGU-C -CACGCCC-U AAA-C-GAUG U-A-UG-CUA G-UU-GUUGG -GGUG-CUAG U-C-AUCU-C AGUAA-UGCA
GCUA-ACGCA UU-AAGCAUA -CCGCC-UGG GG-AGUACGG UCGCAAGAUU AAA-ACUCAA A-GGAA-UAG ACGGGG-ACC
C-GCAC-AA- GCGGUGG-AG CAUGUGGUUU AA-UU-CGAA GA-UACGCGA AGAACCUUAC CUA-GG-CUU GA-UAU-C-C
AACAAAUCCA UUAGAGAUA- GUGGAGUGCU --AG--C--U U-G--C--U- -AGAA-UGUU GAGACAGGUG CUGCACGGCU
GUCGUCAGCU CGUGUCGUGA GAUGUUGGGU U-AAGUCCCG -C-AA-CGA- GCGC-A-ACC CUCG-UCCU- UAGUUGCU-A
ACAG--UUCG -GCUGAG--C -ACUCU-AAG GAGACUGCCU U-CG-UAA-G GA-GGAGG-A -AG-GUGGGG ACG-ACGUC-
AA-GUCAUCA UGGCCCUUAC GCCUAGG-GC GA-CAC--AC GUGCUAC-AA -UGGC-AU-A UA-C-AAUGA -GA-CGC-AA
-UACCGCGAG GUGGAG-C-A AA-UCU-AU- AAAA-UAUGU -CC-CAG-UU CGGA--UUGU UC-UC-UGC- AA-CUCG-A-
GAGCA-UGAA -G-CC-GGAA -UCGC-UA-- G-UA-AU-CG -C-A-AA-UC -A-G-CCA-U -GUUGCGGUG -AAU-ACGUU
-CCCGGG--U -C-U-UGU-A C-UCAC-C-G -CCC-GU-CA CACCAUGGG- AGUUG-AUUU C-ACU--CGA A---GU-GGA
AAU-ACUAA- --------A- UG------AG -UUAU-CCC- CC--A-CA-G UGGAAUCAGC G--ACU-G-G ----GG-UG-
---------- ---------- ---AA-GUCG UAACAAGGUA A-CCGUAGGA GAACC-UGCG GUUGGAUCAC CUCCU.....
.......... .......... .
>AAFL01000004.38755.40267 ;Campylobacter coli RM2228
.......... .......... .......... .......... .......... .......... ...UUUUUAU GGAGAGUUUG
A-U-CC-U-G G-CU-C-AG- A-G-UG-AAC -G-C--UG-G C-GG-C-GU- GCCUAAUACA U-GCA-AGU- C--GAA-CG-
A-------UG ----AAG--- ----CUUC-U -A-G---CUU -GC-U--AGA A-G------- ---UG-GAUU -AGU-GGC-G
CAC-GGGU-G A-GUA-AG-G -U-AUAGUUA A-U-CU-GC- C-CUA--CA- C--A-A-GAG G-ACAACAGU U-GGAAA-CG
A-CU-GCUAA UACUC--U-A U-A---CU-C C-UGC-U-UA ACA-CA-A-G UUG-AG--UA GGGAAA---G U---------
---------- ---------- ---------- ---------- ---------- ---------- ---------- ----------
---------- ---------- ---------- ---------- ---------- U-UU------ ---------- ----------
---------- ---------- ---------- ---------- ---------- ---------- ---------- ----------
---------- ---------- ---------- -U---C-G-G U-G-UAGGAU GAG-ACUAUA UA-G-U-AUC AGCUAGU-UG
GU-AA-G-GU AAUGGCUU-A CCAAGGCU-A UGACGC-UU- AACUGGUCUG AGAGG-AUGA U-CAGUCACA CU-GGAACUG
AGACACGGUC CAGACUCCUA CGGGAGGCAG CAGUAGGGAA -UAUU-GCGC AAUGGGG-GA AA-CCCUG-A CGCAGCAACG
CCGCGUGGAG GAUGAC-ACU UUU-CGGA-G -CGUAAACUC CUUUU-CUUA GGG-AAGA-A -UU--C---- ----------
---------- --U-GACGGU ACCUAAG-GA AUAAGCACCG GCUAACUCCG UGC-CAG-C- AGC-CGC-GG UAAUACGGAG
-GGUGCAAGC -GUU-ACUCG G-AAUCAC-U GG-GCGUA-- AA-GGGC-GC -GUAGG-CGG AUUAUCAA-G U-CUCUU-GU
GAAA-UCUAA UGG-CUUAAC C-A-UUAAAC UGCUU-GGGA AACUGAUAGU -C-UAGAGUG AGG-GAGAGG CAGAUGG-AA
UU-GGUG-GU --GUA-GGG- GUAAAA-UCC -GUAG-AUA- UCAC-C-AAG -AAU-ACC-C AUU-GCGAA- G-GC-G-AUC
UG-CUGG-AA -C-UCA-AC- UGA-CGCU-A AGGC-G-CGA -AA-G-C-GU GGGG-AGC-A AA--CAGGAU UA-G-AUACC
CUGGUAGU-C -CACGCCC-U AAA-C-GAUG U-A-CA-CUA G-UU-GUUGG -GGUG-CUAG U-C-AUCU-C AGUAA-UGCA
GCUA-ACGCA UU-AAGUGUA -CCGCC-UGG GG-AGUACGG UCGCAAGAUU AAA-ACUCAA A-GGAA-UAG ACGGGG-ACC
C-GCAC-AA- GCGGUGG-AG CAUGUGGUUU AA-UU-CGAG GA-UACGCGA AGAACCUUAC CUG-GG-CUU GA-UAU-C-C
UAAGAACCUU UUAGAGAUA- AGAGGGUGCU --AG--C--U U-G--C--U- -AGAA-CUUA GAGACAGGUG CUGCACGGCU
GUCGUCAGCU CGUGUCGUGA GAUGUUGGGU U-AAGUCCCG -C-AA-CGA- GCGC-A-ACC CACG-UAUU- UAGUUGCU-A
ACGG--UUCG -GCCGAG--C -ACUCU-AAA UAGACUGCCU U-CG-UAA-G GA-GGAGG-A -AG-GUGUGG ACG-ACGUC-
AA-GUCAUCA UGGCCCUUAU GCCCAGG-GC GA-CAC--AC GUGCUAC-AA -UGGC-AU-A UA-C-AAUGA -GA-CGC-AA
-UACCGCGAG GUGGAG-C-A AA-UCU-AU- AAAA-UAUGU -CC-CAG-UU CGGA--UUGU UC-UC-UGC- AA-CUCG-A-
GAGCA-UGAA -G-CC-GGAA -UCGC-UA-- G-UA-AU-CG -U-A-GA-UC -A-G-CCA-U -GCUACGGUG -AAU-ACGUU
-CCCGGG--U -C-U-UGU-A C-UCAC-C-G -CCC-GU-CA CACCAUGGG- AGUUG-AUUU C-ACU--CGA A---GC-CGG
AAU-ACUAA- --------A- CU------AG -UUAC-CGU- CC--A-CA-G UGGAAUCAGC G--ACU-G-G ----GG-UG-
---------- ---------- ---AA-GUCG UAACAAGGUA A-CCGUAGGA GAACC-UGCG GUUGGAUCAC CUCCU.....
.......... .......... .
>AANK01000003.475.1967 ;Campylobacter jejuni subsp. jejuni 260.94
.......... .......... .......... .......... .......... .......... .......... ..AGAGUUUG
A-U-CC-U-G G-CU-C-AG- A-G-UG-AAC -G-C--UG-G C-GG-C-GU- GCCUAAUACA U-GCA-AGU- C--GAA-CG-
A-------UG ----AAG--- ----CUUU-U -A-G---CUU -GC-U--AGA A-G------- ---UG-GAUU -AGU-GGC-G
CAC-GGGU-G A-GUA-AG-G -U-AUAGUUA A-U-CU-GC- C-CUA--CA- C--A-A-GAG G-ACAACAGU U-GGAAA-CG
A-CU-GCUAA UACUC--U-A U-A---CU-C C-UGC-U-UA ACA-CA-A-G UUG-AG--UA GGGAAA---G U---------
---------- ---------- ---------- ---------- ---------- ---------- ---------- ----------
---------- ---------- ---------- ---------- ---------- U-UU------ ---------- ----------
---------- ---------- ---------- ---------- ---------- ---------- ---------- ----------
---------- ---------- ---------- -U---C-G-G U-G-UAGGAU GAG-ACUAUA UA-G-U-AUC AGCUAGU-UG
GU-AA-G-GU AAUGGCUU-A CCAAGGCU-A UGACGC-UU- AACUGGUCUG AGAGG-AUGA U-CAGUCACA CU-GGAACUG
AGACACGGUC CAGACUCCUA CGGGAGGCAG CAGUAGGGAA -UAUU-GCGC AAUGGGG-GA AA-CCCUG-A CGCAGCAACG
[truncated: 4,599,933 more chars]
